# Supplementary material for: Small RNA Deep Sequencing Reveals Role for Arabidopsis thaliana RNA-Dependent RNA Polymerases in Viral siRNA Biogenesis
Source: PLoS One. 2009 Mar 24;4(3):e4971. doi: 10.1371/journal.pone.0004971 (PMC2654919; doi:10.1371/journal.pone.0004971)
Supplement: Table S1 — Arabidopsis genes predicted as TMV-Cg-siRNA targets. (4.98 MB XLS) [file pone.0004971.s002.xls]

## Sheet: TMV-Cg_sense_siRNA_Targets
Supplementary Table 1. Arabidopsis genes predicted as TMV-Cg-siRNA targets (Page 1 of 4; sense siRNA targets)
TMV-Cg siRNA Id.*	Predicted Targets	Functional annotation	Score	*The sequence Id for each of the 21-nt TMV-Cg siRNAs was assigned based on its genomic location and polarity. Notice that the computationally assigned genomic location for each TMV-Cg-siRNA is offset by 1-nt to its actual location.For example, a small RNA with a listed position of 100 will have an actual location of 101 in the genome.
TMV-Cg-siR14(+)	AT5G16010.1	3-oxo-5-alpha-steroid 4-dehydrogenase family protein	3.5
TMV-Cg-siR14(+)	AT1G51680.1	4CL1 (4-COUMARATE:COA LIGASE 1)	3.5
TMV-Cg-siR14(+)	AT1G51680.3	4CL1 (4-COUMARATE:COA LIGASE 1)	3.5
TMV-Cg-siR14(+)	AT4G34710.1	ADC2 (ARGININE DECARBOXYLASE 2)	3.5
TMV-Cg-siR14(+)	AT4G34710.2	ADC2 (ARGININE DECARBOXYLASE 2)	3.5
TMV-Cg-siR14(+)	AT5G16970.1	AT-AER (ALKENAL REDUCTASE)	3
TMV-Cg-siR14(+)	AT3G51780.1	ATBAG4 (ARABIDOPSIS THALIANA BCL-2-ASSOCIATED ATHANOGENE 4)	3.5
TMV-Cg-siR14(+)	AT3G07330.1	ATCSLC06 (Cellulose synthase-like C6)	3.5
TMV-Cg-siR14(+)	AT1G75840.1	ATGP3/ATROP4 (RHO-LIKE GTP BINDING PROTEIN	3.5
TMV-Cg-siR14(+)	AT1G52150.3	ATHB-15 (INCURVATA 4)	3.5
TMV-Cg-siR14(+)	AT1G52150.2	ATHB-15 (INCURVATA 4)	3.5
TMV-Cg-siR14(+)	AT1G52150.1	ATHB-15 (INCURVATA 4)	3.5
TMV-Cg-siR14(+)	AT5G20280.1	ATSPS1F (SUCROSE PHOSPHATE SYNTHASE 1F)	3.5
TMV-Cg-siR14(+)	AT2G47900.1	AtTLP3 (TUBBY LIKE PROTEIN 3)	3.5
TMV-Cg-siR14(+)	AT2G47900.2	AtTLP3 (TUBBY LIKE PROTEIN 3)	3.5
TMV-Cg-siR14(+)	AT4G00880.1	auxin-responsive family protein	3.5
TMV-Cg-siR14(+)	AT1G62930.1	binding	3.5
TMV-Cg-siR14(+)	AT5G43730.1	disease resistance protein (CC-NBS-LRR class), putative	3
TMV-Cg-siR14(+)	AT5G43740.1	disease resistance protein (CC-NBS-LRR class), putative	3
TMV-Cg-siR14(+)	AT5G43740.2	disease resistance protein (CC-NBS-LRR class), putative	3
TMV-Cg-siR14(+)	AT3G04580.2	EIN4 (ETHYLENE INSENSITIVE 4)	2.5
TMV-Cg-siR14(+)	AT3G04580.1	EIN4 (ETHYLENE INSENSITIVE 4)	2.5
TMV-Cg-siR14(+)	AT1G34430.1	EMB3003 (EMBRYO DEFECTIVE 3003)	3.5
TMV-Cg-siR14(+)	AT2G33310.3	IAA13 (indoleacetic acid-induced protein 13)	3
TMV-Cg-siR14(+)	AT2G33310.1	IAA13 (indoleacetic acid-induced protein 13)	3
TMV-Cg-siR14(+)	AT2G33310.2	IAA13 (indoleacetic acid-induced protein 13)	3
TMV-Cg-siR14(+)	AT5G64816.1	Identical to Uncharacterized protein At5g64816 precursor	3
TMV-Cg-siR14(+)	AT5G64816.2	Identical to Uncharacterized protein At5g64816 precursor	3
TMV-Cg-siR14(+)	AT5G23670.1	LCB2 (Serine palmitoyltransferase LCB2 (long chain base) subunit	3
TMV-Cg-siR14(+)	AT5G23670.2	LCB2 (Serine palmitoyltransferase LCB2 (long chain base) subunit	3
TMV-Cg-siR14(+)	AT4G36950.1	MAPKKK21 ATP binding / protein kinase	3
TMV-Cg-siR14(+)	AT1G33090.1	MATE efflux family protein	3.5
TMV-Cg-siR14(+)	AT2G34220.1	MEE20 (maternal effect embryo arrest 20)	3
TMV-Cg-siR14(+)	AT1G80850.1	methyladenine glycosylase family protein	2.5
TMV-Cg-siR14(+)	AT1G76878.1	other RNA	3
TMV-Cg-siR14(+)	AT2G35945.1	other RNA	3.5
TMV-Cg-siR14(+)	AT5G27650.1	PWWP domain-containing protein	3
TMV-Cg-siR14(+)	AT1G12210.1	RFL1 (RPS5-LIKE 1)	3
TMV-Cg-siR14(+)	AT2G35390.1	ribose-phosphate pyrophosphokinase 1	3
TMV-Cg-siR14(+)	AT1G45976.1	SBP1 (S-RIBONUCLEASE BINDING PROTEIN 1)	3
TMV-Cg-siR14(+)	AT1G22180.1	SEC14 cytosolic factor family protein / phosphoglyceride transfer factor	3.5
TMV-Cg-siR14(+)	AT1G22180.2	SEC14 cytosolic factor family protein / phosphoglyceride transfer factor	3.5
TMV-Cg-siR14(+)	AT1G22180.3	SEC14 cytosolic factor family protein / phosphoglyceride transfer factor	3.5
TMV-Cg-siR14(+)	AT3G48780.1	serine C-palmitoyltransferase, putative	3
TMV-Cg-siR14(+)	AT1G66630.1	seven in absentia (SINA) family protein	3.5
TMV-Cg-siR14(+)	AT1G74440.1	similar to unknown protein [Arabidopsis thaliana] (TAIR:AT1G18720.1)	3
TMV-Cg-siR14(+)	AT5G23280.1	TCP family transcription factor, putative	3
TMV-Cg-siR14(+)	AT3G04605.1	transposable element gene	2
TMV-Cg-siR14(+)	AT5G29408.1	transposable element gene	3
TMV-Cg-siR14(+)	AT3G49810.1	U-box domain-containing protein	3
TMV-Cg-siR14(+)	AT1G78900.2	VHA-A	3
TMV-Cg-siR51(+)	AT5G60640.1	ATPDIL1-4 (PDI-LIKE 1-4)	3
TMV-Cg-siR51(+)	AT5G60640.2	ATPDIL1-4 (PDI-LIKE 1-4)	3
TMV-Cg-siR51(+)	AT1G70410.1	carbonic anhydrase, putative / carbonate dehydratase, putative	3
TMV-Cg-siR51(+)	AT1G35580.1	CINV1 (CYTOSOLIC INVERTASE 1)	2
TMV-Cg-siR51(+)	AT1G35580.2	CINV1 (CYTOSOLIC INVERTASE 1)	2
TMV-Cg-siR51(+)	AT1G12140.1	flavin-containing monooxygenase family protein / FMO family protein	3.5
TMV-Cg-siR51(+)	AT1G12140.2	flavin-containing monooxygenase family protein / FMO family protein	3.5
TMV-Cg-siR51(+)	AT1G62600.1	flavin-containing monooxygenase family protein / FMO family protein	3.5
TMV-Cg-siR51(+)	AT1G62620.1	flavin-containing monooxygenase family protein / FMO family protein	3.5
TMV-Cg-siR51(+)	AT1G63370.1	flavin-containing monooxygenase family protein / FMO family protein	3.5
TMV-Cg-siR51(+)	AT2G43610.1	glycoside hydrolase family 19 protein	3.5
TMV-Cg-siR51(+)	AT4G13020.2	MHK	3
TMV-Cg-siR51(+)	AT4G13020.3	MHK	3
TMV-Cg-siR51(+)	AT2G35945.1	other RNA	2.5
TMV-Cg-siR52(+)	AT5G62390.1	ATBAG7 (ARABIDOPSIS THALIANA BCL-2-ASSOCIATED ATHANOGENE 7)	3.5
TMV-Cg-siR52(+)	AT5G60640.1	ATPDIL1-4 (PDI-LIKE 1-4)	3
TMV-Cg-siR52(+)	AT5G60640.2	ATPDIL1-4 (PDI-LIKE 1-4)	3
TMV-Cg-siR52(+)	AT1G35580.1	CINV1 (CYTOSOLIC INVERTASE 1)	3
TMV-Cg-siR52(+)	AT1G35580.2	CINV1 (CYTOSOLIC INVERTASE 1)	3
TMV-Cg-siR52(+)	AT1G12140.1	flavin-containing monooxygenase family protein / FMO family protein	3.5
TMV-Cg-siR52(+)	AT1G12140.2	flavin-containing monooxygenase family protein / FMO family protein	3.5
TMV-Cg-siR52(+)	AT1G62600.1	flavin-containing monooxygenase family protein / FMO family protein	3.5
TMV-Cg-siR52(+)	AT1G62620.1	flavin-containing monooxygenase family protein / FMO family protein	3.5
TMV-Cg-siR52(+)	AT1G63370.1	flavin-containing monooxygenase family protein / FMO family protein	3.5
TMV-Cg-siR52(+)	AT2G35945.1	other RNA	3
TMV-Cg-siR52(+)	AT3G60340.1	palmitoyl protein thioesterase family protein	3.5
TMV-Cg-siR52(+)	AT3G60340.2	palmitoyl protein thioesterase family protein	3.5
TMV-Cg-siR52(+)	AT3G22060.1	receptor protein kinase-related	3.5
TMV-Cg-siR52(+)	AT1G37190.1	transposable element gene	3.5
TMV-Cg-siR52(+)	AT4G39080.1	VHA-A3 (VACUOLAR PROTON ATPASE A3)	3.5
TMV-Cg-siR52(+)	AT2G33640.1	zinc finger (DHHC type) family protein	3.5
TMV-Cg-siR53(+)	AT1G35580.1	CINV1 (CYTOSOLIC INVERTASE 1)	3
TMV-Cg-siR53(+)	AT1G35580.2	CINV1 (CYTOSOLIC INVERTASE 1)	3
TMV-Cg-siR53(+)	AT2G28671.1	contains domain PRICHEXTENSN (PR01217)	3
TMV-Cg-siR53(+)	AT1G23220.1	dynein light chain type 1 family protein	3.5
TMV-Cg-siR53(+)	AT2G17020.1	F-box family protein (FBL10)	3.5
TMV-Cg-siR53(+)	AT1G12140.1	flavin-containing monooxygenase family protein / FMO family protein	3.5
TMV-Cg-siR53(+)	AT1G12140.2	flavin-containing monooxygenase family protein / FMO family protein	3.5
TMV-Cg-siR53(+)	AT1G62600.1	flavin-containing monooxygenase family protein / FMO family protein	3.5
TMV-Cg-siR53(+)	AT1G62620.1	flavin-containing monooxygenase family protein / FMO family protein	3.5
TMV-Cg-siR53(+)	AT1G63370.1	flavin-containing monooxygenase family protein / FMO family protein	3.5
TMV-Cg-siR53(+)	AT2G35945.1	other RNA	3.5
TMV-Cg-siR53(+)	AT3G60340.1	palmitoyl protein thioesterase family protein	2.5
TMV-Cg-siR53(+)	AT3G60340.2	palmitoyl protein thioesterase family protein	2.5
TMV-Cg-siR53(+)	AT3G22060.1	receptor protein kinase-related	3.5
TMV-Cg-siR53(+)	AT1G50950.1	thioredoxin-related	3.5
TMV-Cg-siR53(+)	AT3G04605.1	transposable element gene	3.5
TMV-Cg-siR53(+)	AT4G39080.1	VHA-A3 (VACUOLAR PROTON ATPASE A3)	3.5
TMV-Cg-siR53(+)	AT2G33640.1	zinc finger (DHHC type) family protein	3.5
TMV-Cg-siR54(+)	AT2G28671.1	contains domain PRICHEXTENSN (PR01217)	3
TMV-Cg-siR54(+)	AT3G19820.1	DWF1 (DIMINUTO 1)	3.5
TMV-Cg-siR54(+)	AT3G19820.2	DWF1 (DIMINUTO 1)	3.5
TMV-Cg-siR54(+)	AT2G17020.1	F-box family protein (FBL10)	3.5
TMV-Cg-siR54(+)	AT1G22790.1	similar to unknown protein [Arabidopsis thaliana] (TAIR:AT1G34010.1)	3.5
TMV-Cg-siR54(+)	AT1G22790.2	similar to unknown protein [Arabidopsis thaliana] (TAIR:AT1G34010.1)	3.5
TMV-Cg-siR54(+)	AT1G50950.1	thioredoxin-related	3.5
TMV-Cg-siR54(+)	AT3G04605.1	transposable element gene	2.5
TMV-Cg-siR55(+)	AT2G42170.1	actin, putative	3.5
TMV-Cg-siR55(+)	AT3G13110.1	AtSerat2	3.5
TMV-Cg-siR55(+)	AT2G47900.1	AtTLP3 (TUBBY LIKE PROTEIN 3)	3
TMV-Cg-siR55(+)	AT2G47900.2	AtTLP3 (TUBBY LIKE PROTEIN 3)	3
TMV-Cg-siR55(+)	AT4G00880.1	auxin-responsive family protein	3
TMV-Cg-siR55(+)	AT2G02610.1	DC1 domain-containing protein	3.5
TMV-Cg-siR55(+)	AT1G72630.1	ELF4-L2 (ELF4-LIKE 2)	3.5
TMV-Cg-siR55(+)	AT2G17020.1	F-box family protein (FBL10)	3.5
TMV-Cg-siR55(+)	AT1G72100.1	late embryogenesis abundant domain-containing protein	2.5
TMV-Cg-siR55(+)	AT2G35945.1	other RNA	3.5
TMV-Cg-siR55(+)	AT2G31020.1	oxysterol-binding family protein	3.5
TMV-Cg-siR55(+)	AT3G30867.1	pseudogene, putative SNF8 protein homolog	3.5
TMV-Cg-siR55(+)	AT4G06498.1	pseudogene, vacuolar sorting receptor -related	3.5
TMV-Cg-siR55(+)	AT2G35390.1	ribose-phosphate pyrophosphokinase 1	3.5
TMV-Cg-siR55(+)	AT1G22790.1	similar to unknown protein [Arabidopsis thaliana] (TAIR:AT1G34010.1)	3.5
TMV-Cg-siR55(+)	AT1G22790.2	similar to unknown protein [Arabidopsis thaliana] (TAIR:AT1G34010.1)	3.5
TMV-Cg-siR55(+)	AT3G02580.1	STE1 (STEROL 1)	3.5
TMV-Cg-siR55(+)	AT1G19800.1	TGD1 (TRIGALACTOSYLDIACYLGLYCEROL 1)	3
TMV-Cg-siR55(+)	AT1G19800.3	TGD1 (TRIGALACTOSYLDIACYLGLYCEROL 1)	3
TMV-Cg-siR55(+)	AT3G04605.1	transposable element gene	3.5
TMV-Cg-siR55(+)	AT5G29408.1	transposable element gene	3
TMV-Cg-siR55(+)	AT4G27320.1	universal stress protein (USP) family protein	3.5
TMV-Cg-siR55(+)	AT3G20880.1	zinc finger (C2H2 type) protein (WIP4)	3
TMV-Cg-siR56(+)	AT1G51680.3	4CL1 (4-COUMARATE:COA LIGASE 1)	3
TMV-Cg-siR56(+)	AT1G51680.1	4CL1 (4-COUMARATE:COA LIGASE 1)	3
TMV-Cg-siR56(+)	AT1G68460.1	ATIPT1 (ISOPENTENYLTRANSFERASE 1)	3.5
TMV-Cg-siR56(+)	AT4G01480.1	ATPPA5 (ARABIDOPSIS THALIANA PYROPHOSPHORYLASE 5)	3.5
TMV-Cg-siR56(+)	AT3G55660.1	ATROPGEF6/ROPGEF6 (KINASE PARTNER PROTEIN-LIKE)	3.5
TMV-Cg-siR56(+)	AT2G47900.1	AtTLP3 (TUBBY LIKE PROTEIN 3)	2
TMV-Cg-siR56(+)	AT2G47900.2	AtTLP3 (TUBBY LIKE PROTEIN 3)	2
TMV-Cg-siR56(+)	AT2G02610.1	DC1 domain-containing protein	3
TMV-Cg-siR56(+)	AT3G04210.1	disease resistance protein (TIR-NBS class), putative	3
TMV-Cg-siR56(+)	AT1G72630.1	ELF4-L2 (ELF4-LIKE 2)	3.5
TMV-Cg-siR56(+)	AT2G17020.1	F-box family protein (FBL10)	2.5
TMV-Cg-siR56(+)	AT3G52030.1	F-box family protein / WD-40 repeat family protein	3.5
TMV-Cg-siR56(+)	AT1G72100.1	late embryogenesis abundant domain-containing protein	2.5
TMV-Cg-siR56(+)	AT2G16250.1	leucine-rich repeat transmembrane protein kinase, putative	3.5
TMV-Cg-siR56(+)	AT1G33090.1	MATE efflux family protein	3.5
TMV-Cg-siR56(+)	AT5G44720.1	molybdenum cofactor sulfurase family protein	3.5
TMV-Cg-siR56(+)	AT1G76878.1	other RNA	3.5
TMV-Cg-siR56(+)	AT2G35945.1	other RNA	2.5
TMV-Cg-siR56(+)	AT2G31020.1	oxysterol-binding family protein	3.5
TMV-Cg-siR56(+)	AT3G07960.1	phosphatidylinositol-4-phosphate 5-kinase family protein	3.5
TMV-Cg-siR56(+)	AT3G26700.1	protein kinase family protein	3.5
TMV-Cg-siR56(+)	AT2G41970.1	protein kinase, putative	3.5
TMV-Cg-siR56(+)	AT2G16905.1	pseudogene, similar to putative MATE efflux membrane protein	3
TMV-Cg-siR56(+)	AT4G06498.1	pseudogene, vacuolar sorting receptor -related	3.5
TMV-Cg-siR56(+)	AT2G35390.1	ribose-phosphate pyrophosphokinase 1	2.5
TMV-Cg-siR56(+)	AT1G66630.1	seven in absentia (SINA) family protein	3
TMV-Cg-siR56(+)	AT5G32440.2	similar to unknown [Populus trichocarpa] (GB:ABK93674.1)	3.5
TMV-Cg-siR56(+)	AT2G30700.1	similar to unknown protein [Arabidopsis thaliana] (TAIR:AT1G61900.1)	3.5
TMV-Cg-siR56(+)	AT5G32440.1	similar to unknown protein [Arabidopsis thaliana] (TAIR:AT1G80040.1)	3.5
TMV-Cg-siR56(+)	AT4G39870.1	similar to unknown protein [Arabidopsis thaliana] (TAIR:AT2G05590.2)	3.5
TMV-Cg-siR56(+)	AT3G02580.1	STE1 (STEROL 1)	2.5
TMV-Cg-siR56(+)	AT1G19800.1	TGD1 (TRIGALACTOSYLDIACYLGLYCEROL 1)	2
TMV-Cg-siR56(+)	AT5G10940.1	transducin family protein / WD-40 repeat family protein	3.5
TMV-Cg-siR56(+)	AT1G44045.1	transposable element gene	3.5
TMV-Cg-siR56(+)	AT5G29408.1	transposable element gene	3
TMV-Cg-siR56(+)	AT3G07020.1	UDP-glucose:sterol glucosyltransferase (UGT80A2)	3.5
TMV-Cg-siR56(+)	AT3G07020.2	UDP-glucose:sterol glucosyltransferase (UGT80A2)	3.5
TMV-Cg-siR56(+)	AT4G27320.1	universal stress protein (USP) family protein	3.5
TMV-Cg-siR56(+)	AT1G78900.2	VHA-A	3.5
TMV-Cg-siR56(+)	AT1G32360.1	zinc finger (CCCH-type) family protein	2.5
TMV-Cg-siR57(+)	AT3G63010.1	ATGID1B/GID1B (GA INSENSITIVE DWARF1B)	3
TMV-Cg-siR57(+)	AT3G55660.1	ATROPGEF6/ROPGEF6 (KINASE PARTNER PROTEIN-LIKE)	3.5
TMV-Cg-siR57(+)	AT2G47900.1	AtTLP3 (TUBBY LIKE PROTEIN 3)	3
TMV-Cg-siR57(+)	AT2G47900.2	AtTLP3 (TUBBY LIKE PROTEIN 3)	3
TMV-Cg-siR57(+)	AT2G17020.1	F-box family protein (FBL10)	3
TMV-Cg-siR57(+)	AT2G35390.1	ribose-phosphate pyrophosphokinase 1	3.5
TMV-Cg-siR57(+)	AT1G45976.1	SBP1 (S-RIBONUCLEASE BINDING PROTEIN 1)	3.5
TMV-Cg-siR57(+)	AT2G30700.1	similar to unknown protein [Arabidopsis thaliana] (TAIR:AT1G61900.1)	3.5
TMV-Cg-siR57(+)	AT2G28820.1	structural constituent of ribosome	3.5
TMV-Cg-siR57(+)	AT1G19800.1	TGD1 (TRIGALACTOSYLDIACYLGLYCEROL 1)	3
TMV-Cg-siR57(+)	AT1G44045.1	transposable element gene	3
TMV-Cg-siR58(+)	AT5G40590.1	DC1 domain-containing protein	3.5
TMV-Cg-siR58(+)	AT3G13920.1	EIF4A1 (eukaryotic translation initiation factor	3.5
TMV-Cg-siR58(+)	AT3G13920.2	EIF4A1 (eukaryotic translation initiation factor	3.5
TMV-Cg-siR58(+)	AT3G13920.3	EIF4A1 (eukaryotic translation initiation factor	3.5
TMV-Cg-siR58(+)	AT1G45976.1	SBP1 (S-RIBONUCLEASE BINDING PROTEIN 1)	3
TMV-Cg-siR58(+)	AT1G19800.1	TGD1 (TRIGALACTOSYLDIACYLGLYCEROL 1)	3.5
TMV-Cg-siR59(+)	AT3G13920.2	EIF4A1 (eukaryotic translation initiation factor	3.5
TMV-Cg-siR61(+)	AT3G18740.1	60S ribosomal protein L30 (RPL30C)	3.5
TMV-Cg-siR61(+)	AT2G32640.1	similar to Os08g0422000 [Oryza sativa (japonica cultivar-group)]	3.5
TMV-Cg-siR61(+)	AT2G32640.2	similar to unnamed protein product [Vitis vinifera] (GB:CAO24043.1)	3.5
TMV-Cg-siR62(+)	AT3G18740.1	60S ribosomal protein L30 (RPL30C)	3.5
TMV-Cg-siR70(+)	AT5G48970.1	mitochondrial substrate carrier family protein	3
TMV-Cg-siR70(+)	AT4G23710.1	VAG2/VATG2/VHA-G2 (VACUOLAR ATP SYNTHASE SUBUNIT	3.5
TMV-Cg-siR71(+)	AT2G12780.1	transposable element gene	3
TMV-Cg-siR79(+)	AT5G58150.1	leucine-rich repeat transmembrane protein kinase, putative	3.5
TMV-Cg-siR79(+)	AT3G02750.1	protein phosphatase 2C family protein / PP2C family protein	3.5
TMV-Cg-siR79(+)	AT3G02750.2	protein phosphatase 2C family protein / PP2C family protein	3.5
TMV-Cg-siR80(+)	AT2G13431.1	other RNA	3
TMV-Cg-siR80(+)	AT4G03100.1	rac GTPase activating protein, putative	3.5
TMV-Cg-siR80(+)	AT5G19990.1	RPT6A ATPase	3.5
TMV-Cg-siR80(+)	AT5G54380.1	THE1 (THESEUS1)	3
TMV-Cg-siR80(+)	AT5G66052.1	unknown protein	3
TMV-Cg-siR81(+)	AT1G76490.1	HMG1 (3-HYDROXY-3-METHYLGLUTARYL COA REDUCTASE)	3.5
TMV-Cg-siR81(+)	AT3G12502.1	other RNA	3.5
TMV-Cg-siR81(+)	AT5G19990.1	RPT6A ATPase	3.5
TMV-Cg-siR82(+)	AT5G16780.1	SART-1 family protein	3.5
TMV-Cg-siR83(+)	AT3G04080.1	ATAPY1 (APYRASE 1)	2
TMV-Cg-siR83(+)	AT5G18280.1	ATAPY2 (APYRASE 2)	3
TMV-Cg-siR83(+)	AT2G03620.1	magnesium transporter CorA-like family protein (MRS2-5)	3
TMV-Cg-siR83(+)	AT2G13431.1	other RNA	3
TMV-Cg-siR83(+)	AT5G66052.1	unknown protein	3
TMV-Cg-siR84(+)	AT3G04080.1	ATAPY1 (APYRASE 1)	2
TMV-Cg-siR84(+)	AT5G18280.1	ATAPY2 (APYRASE 2)	3
TMV-Cg-siR84(+)	AT5G07560.1	GRP20 (Glycine rich protein 20)	3.5
TMV-Cg-siR84(+)	AT2G13431.1	other RNA	2.5
TMV-Cg-siR84(+)	AT5G66052.1	unknown protein	2.5
TMV-Cg-siR85(+)	AT3G04080.1	ATAPY1 (APYRASE 1)	2.5
TMV-Cg-siR85(+)	AT5G18280.1	ATAPY2 (APYRASE 2)	3.5
TMV-Cg-siR85(+)	AT2G13431.1	other RNA	3.5
TMV-Cg-siR85(+)	AT5G66052.1	unknown protein	3.5
TMV-Cg-siR86(+)	AT3G04080.1	ATAPY1 (APYRASE 1)	3.5
TMV-Cg-siR87(+)	AT3G04080.1	ATAPY1 (APYRASE 1)	3.5
TMV-Cg-siR93(+)	AT1G07740.1	pentatricopeptide (PPR) repeat-containing protein	3
TMV-Cg-siR96(+)	AT1G77260.1	dehydration-responsive protein-related	3.5
TMV-Cg-siR96(+)	AT2G25690.1	senescence-associated protein-related	3.5
TMV-Cg-siR96(+)	AT2G25690.2	senescence-associated protein-related	3.5
TMV-Cg-siR97(+)	AT1G77260.1	dehydration-responsive protein-related	3.5
TMV-Cg-siR107(+)	AT3G05120.1	ATGID1A/GID1A (GA INSENSITIVE DWARF1A)	3.5
TMV-Cg-siR108(+)	AT3G05120.1	ATGID1A/GID1A (GA INSENSITIVE DWARF1A)	3
TMV-Cg-siR116(+)	AT4G16690.1	esterase/lipase/thioesterase family protein	3.5
TMV-Cg-siR117(+)	AT4G16690.1	esterase/lipase/thioesterase family protein	3.5
TMV-Cg-siR120(+)	AT2G06350.1	transposable element gene	3
TMV-Cg-siR121(+)	AT2G06350.1	transposable element gene	3
TMV-Cg-siR122(+)	AT2G06350.1	transposable element gene	3.5
TMV-Cg-siR123(+)	AT4G31490.1	coatomer beta subunit, putative / beta-coat protein, putative	3
TMV-Cg-siR123(+)	AT2G06350.1	transposable element gene	3.5
TMV-Cg-siR124(+)	AT4G31490.1	coatomer beta subunit, putative / beta-coat protein, putative	3
TMV-Cg-siR124(+)	AT5G46210.1	CUL4 (CULLIN4)	3.5
TMV-Cg-siR124(+)	AT3G15390.1	SDE5 (SILENCING DEFECTIVE 5)	3.5
TMV-Cg-siR124(+)	AT2G06350.1	transposable element gene	3
TMV-Cg-siR125(+)	AT4G31490.1	coatomer beta subunit, putative / beta-coat protein, putative	3
TMV-Cg-siR125(+)	AT2G06350.1	transposable element gene	3
TMV-Cg-siR126(+)	AT1G21650.1	ATP binding	3.5
TMV-Cg-siR127(+)	AT5G29043.1	transposable element gene	3.5
TMV-Cg-siR128(+)	AT5G39850.1	40S ribosomal protein S9 (RPS9C)	3.5
TMV-Cg-siR128(+)	AT5G29043.1	transposable element gene	3.5
TMV-Cg-siR130(+)	AT4G26070.1	MEK1 (mitogen-activated protein kinase kinase 1)	3.5
TMV-Cg-siR130(+)	AT4G26070.2	MEK1 (mitogen-activated protein kinase kinase 1)	3.5
TMV-Cg-siR130(+)	AT4G26070.3	MEK1 (mitogen-activated protein kinase kinase 1)	3.5
TMV-Cg-siR131(+)	AT4G26070.2	MEK1 (mitogen-activated protein kinase kinase 1)	3.5
TMV-Cg-siR131(+)	AT4G26070.3	MEK1 (mitogen-activated protein kinase kinase 1)	3.5
TMV-Cg-siR131(+)	AT2G47010.1	similar to unknown protein [Arabidopsis thaliana] (TAIR:AT1G17030.1)	2.5
TMV-Cg-siR131(+)	AT2G47010.2	similar to unknown protein [Arabidopsis thaliana] (TAIR:AT1G17030.1)	2.5
TMV-Cg-siR132(+)	AT4G26070.2	MEK1 (mitogen-activated protein kinase kinase 1)	3.5
TMV-Cg-siR132(+)	AT4G26070.3	MEK1 (mitogen-activated protein kinase kinase 1)	3.5
TMV-Cg-siR132(+)	AT2G47010.1	similar to unknown protein [Arabidopsis thaliana] (TAIR:AT1G17030.1)	2.5
TMV-Cg-siR132(+)	AT2G47010.2	similar to unknown protein [Arabidopsis thaliana] (TAIR:AT1G17030.1)	2.5
TMV-Cg-siR133(+)	AT5G50600.1	ATHSD1 (HYDROXYSTEROID DEHYDROGENASE 1)	3.5
TMV-Cg-siR133(+)	AT5G50700.1	short-chain dehydrogenase/reductase (SDR) family protein	3.5
TMV-Cg-siR133(+)	AT2G47010.1	similar to unknown protein [Arabidopsis thaliana] (TAIR:AT1G17030.1)	3.5
TMV-Cg-siR133(+)	AT2G47010.2	similar to unknown protein [Arabidopsis thaliana] (TAIR:AT1G17030.1)	3.5
TMV-Cg-siR134(+)	AT5G50600.1	ATHSD1 (HYDROXYSTEROID DEHYDROGENASE 1)	3.5
TMV-Cg-siR136(+)	AT4G21180.1	DNAJ heat shock N-terminal domain-containing protein	3.5
TMV-Cg-siR137(+)	AT4G21180.1	DNAJ heat shock N-terminal domain-containing protein	3.5
TMV-Cg-siR139(+)	AT4G01995.1	similar to unknown protein [Arabidopsis thaliana] (TAIR:AT1G64680.1)	3.5
TMV-Cg-siR140(+)	AT3G15890.1	protein kinase family protein	3.5
TMV-Cg-siR141(+)	AT3G15890.1	protein kinase family protein	3.5
TMV-Cg-siR145(+)	AT1G48360.1	similar to unnamed protein product [Vitis vinifera] (GB:CAO45274.1)	3
TMV-Cg-siR145(+)	AT1G48360.2	similar to unnamed protein product [Vitis vinifera] (GB:CAO45274.1)	3
TMV-Cg-siR145(+)	AT1G48360.3	similar to unnamed protein product [Vitis vinifera] (GB:CAO45274.1)	3
TMV-Cg-siR156(+)	AT5G01310.1	basic helix-loop-helix (bHLH) family protein	3.5
TMV-Cg-siR161(+)	AT2G07460.1	transposable element gene	3
TMV-Cg-siR161(+)	AT3G29612.1	transposable element gene	2.5
TMV-Cg-siR161(+)	AT3G32140.1	transposable element gene	2
TMV-Cg-siR161(+)	AT4G08710.1	transposable element gene	2
TMV-Cg-siR162(+)	AT3G32140.1	transposable element gene	3.5
TMV-Cg-siR162(+)	AT4G08710.1	transposable element gene	3.5
TMV-Cg-siR163(+)	AT1G22870.1	protein kinase family protein	3.5
TMV-Cg-siR163(+)	AT1G71410.1	protein kinase family protein	3.5
TMV-Cg-siR163(+)	AT3G32140.1	transposable element gene	3.5
TMV-Cg-siR163(+)	AT4G08710.1	transposable element gene	3.5
TMV-Cg-siR164(+)	AT1G54930.1	zinc knuckle (CCHC-type) family protein	3.5
TMV-Cg-siR166(+)	AT3G02125.1	similar to unknown protein [Arabidopsis thaliana] (TAIR:AT5G39200.1)	3.5
TMV-Cg-siR166(+)	AT1G38710.1	transposable element gene	3.5
TMV-Cg-siR167(+)	AT1G38710.1	transposable element gene	3.5
TMV-Cg-siR168(+)	AT5G51790.1	basix helix-loop-helix (bHLH) family protein	3
TMV-Cg-siR169(+)	AT5G51790.1	basix helix-loop-helix (bHLH) family protein	3.5
TMV-Cg-siR170(+)	AT2G07727.1	cytochrome b (MTCYB) (COB) (CYTB)	3.5
TMV-Cg-siR170(+)	ATMG00220.1	Mitochondrial apocytochrome b (cob) gene encodes a subunit of the ubiquinol-cytochrome c oxidoreductase	3.5
TMV-Cg-siR170(+)	AT4G22150.1	PUX3 (PLANT UBX DOMAIN-CONTAINING PROTEIN 3)	3.5
TMV-Cg-siR171(+)	AT3G53480.1	ATPDR9/PDR9 (PLEIOTROPIC DRUG RESISTANCE 9)	3
TMV-Cg-siR171(+)	AT2G07727.1	cytochrome b (MTCYB) (COB) (CYTB)	3.5
TMV-Cg-siR171(+)	ATMG00220.1	Mitochondrial apocytochrome b (cob) gene encodes a subunit of the ubiquinol-cytochrome c oxidoreductase	3.5
TMV-Cg-siR172(+)	AT3G53480.1	ATPDR9/PDR9 (PLEIOTROPIC DRUG RESISTANCE 9)	2.5
TMV-Cg-siR172(+)	AT1G05710.1	ethylene-responsive protein, putative	2.5
TMV-Cg-siR172(+)	AT1G05710.2	ethylene-responsive protein, putative	2.5
TMV-Cg-siR172(+)	AT1G05710.3	ethylene-responsive protein, putative	2.5
TMV-Cg-siR172(+)	AT1G05710.4	ethylene-responsive protein, putative	2.5
TMV-Cg-siR172(+)	AT2G31730.1	ethylene-responsive protein, putative	2.5
TMV-Cg-siR172(+)	AT4G18150.1	similar to unknown protein [Arabidopsis thaliana] (TAIR:AT1G29350.1)	3
TMV-Cg-siR173(+)	AT3G53480.1	ATPDR9/PDR9 (PLEIOTROPIC DRUG RESISTANCE 9)	3
TMV-Cg-siR173(+)	AT1G05710.1	ethylene-responsive protein, putative	3.5
TMV-Cg-siR173(+)	AT1G05710.2	ethylene-responsive protein, putative	3.5
TMV-Cg-siR173(+)	AT1G05710.3	ethylene-responsive protein, putative	3.5
TMV-Cg-siR173(+)	AT1G05710.4	ethylene-responsive protein, putative	3.5
TMV-Cg-siR173(+)	AT2G31730.1	ethylene-responsive protein, putative	3.5
TMV-Cg-siR173(+)	AT4G19185.1	integral membrane family protein	3.5
TMV-Cg-siR173(+)	AT4G10840.1	kinesin light chain-related	3.5
TMV-Cg-siR173(+)	AT4G10840.2	kinesin light chain-related	3.5
TMV-Cg-siR174(+)	AT1G05710.1	ethylene-responsive protein, putative	3.5
TMV-Cg-siR174(+)	AT1G05710.2	ethylene-responsive protein, putative	3.5
TMV-Cg-siR174(+)	AT1G05710.3	ethylene-responsive protein, putative	3.5
TMV-Cg-siR174(+)	AT1G05710.4	ethylene-responsive protein, putative	3.5
TMV-Cg-siR174(+)	AT2G31730.1	ethylene-responsive protein, putative	3.5
TMV-Cg-siR174(+)	AT4G19185.1	integral membrane family protein	3.5
TMV-Cg-siR174(+)	AT4G10840.1	kinesin light chain-related	2.5
TMV-Cg-siR174(+)	AT4G10840.2	kinesin light chain-related	2.5
TMV-Cg-siR174(+)	AT2G19930.1	RNA-dependent RNA polymerase family protein	3
TMV-Cg-siR201(+)	AT3G17290.1	transposable element gene	3.5
TMV-Cg-siR204(+)	AT1G29715.1	pseudogene, putative receptor-related serine/threonine kinase	2.5
TMV-Cg-siR205(+)	AT1G55325.1	similar to hypothetical protein OsI_019475	3.5
TMV-Cg-siR205(+)	AT1G61740.1	similar to unknown protein [Arabidopsis thaliana] (TAIR:AT1G11540.1)	3.5
TMV-Cg-siR208(+)	AT3G63120.1	CYCP1	3.5
TMV-Cg-siR209(+)	AT1G69640.1	acid phosphatase, putative	3.5
TMV-Cg-siR209(+)	AT3G63120.1	CYCP1	3
TMV-Cg-siR209(+)	AT1G18270.1	ketose-bisphosphate aldolase class-II family protein	3.5
TMV-Cg-siR209(+)	AT1G18270.2	ketose-bisphosphate aldolase class-II family protein	3.5
TMV-Cg-siR209(+)	AT5G49830.1	similar to unknown protein [Arabidopsis thaliana] (TAIR:AT1G10385.1)	3.5
TMV-Cg-siR209(+)	AT2G07780.1	transposable element gene	3.5
TMV-Cg-siR209(+)	AT3G15602.1	transposable element gene	3.5
TMV-Cg-siR209(+)	AT3G43526.1	transposable element gene	3.5
TMV-Cg-siR210(+)	AT1G69640.1	acid phosphatase, putative	3.5
TMV-Cg-siR210(+)	AT5G54930.1	AT hook motif-containing protein	3
TMV-Cg-siR210(+)	AT5G54930.2	AT hook motif-containing protein	3
TMV-Cg-siR210(+)	AT4G15300.1	CYP702A2 (cytochrome P450, family 702, subfamily A, polypeptide 2)	3.5
TMV-Cg-siR210(+)	AT3G18090.1	NRPD2b (nuclear RNA polymerase D 2b)	3
TMV-Cg-siR210(+)	AT3G11150.1	similar to unnamed protein product [Vitis vinifera] (GB:CAO41383.1)	3.5
TMV-Cg-siR210(+)	AT2G07780.1	transposable element gene	3
TMV-Cg-siR210(+)	AT3G15602.1	transposable element gene	3
TMV-Cg-siR210(+)	AT3G43526.1	transposable element gene	3
TMV-Cg-siR211(+)	AT1G30520.1	AAE14 (ACYL-ACTIVATING ENZYME 14)	3.5
TMV-Cg-siR211(+)	AT5G63290.1	coproporphyrinogen oxidase-related	3.5
TMV-Cg-siR211(+)	AT1G74470.1	geranylgeranyl reductase	3.5
TMV-Cg-siR211(+)	AT1G07615.1	GTP binding	3.5
TMV-Cg-siR211(+)	AT3G18090.1	NRPD2b (nuclear RNA polymerase D 2b)	3.5
TMV-Cg-siR211(+)	AT5G57540.1	xyloglucan:xyloglucosyl transferase, putative	3.5
TMV-Cg-siR212(+)	AT1G06070.1	bZIP transcription factor, putative (bZIP69)	3
TMV-Cg-siR212(+)	AT1G74470.1	geranylgeranyl reductase	3.5
TMV-Cg-siR212(+)	AT5G40060.1	pseudogene of disease resistance protein (TIR-NBS-LRR class)	3.5
TMV-Cg-siR213(+)	AT1G77320.1	MEI1 (MEIOSIS DEFECTIVE 1)	3.5
TMV-Cg-siR213(+)	AT5G40060.1	pseudogene of disease resistance protein (TIR-NBS-LRR class)	3.5
TMV-Cg-siR214(+)	AT1G29000.1	heavy-metal-associated domain-containing protein	3.5
TMV-Cg-siR214(+)	AT3G12740.1	LEM3 (ligand-effect modulator 3) family protein / CDC50 family	3.5
TMV-Cg-siR214(+)	AT3G23020.1	pentatricopeptide (PPR) repeat-containing protein	3
TMV-Cg-siR214(+)	AT2G17580.1	polynucleotide adenylyltransferase family protein	3.5
TMV-Cg-siR214(+)	AT2G19240.1	RabGAP/TBC domain-containing protein	3.5
TMV-Cg-siR215(+)	AT5G44280.1	protein binding / zinc ion binding	3.5
TMV-Cg-siR215(+)	AT2G19240.1	RabGAP/TBC domain-containing protein	3.5
TMV-Cg-siR215(+)	AT1G30810.1	transcription factor jumonji (jmj) family protein	3.5
TMV-Cg-siR215(+)	AT2G11550.1	transposable element gene	3.5
TMV-Cg-siR215(+)	AT2G11590.1	transposable element gene	3.5
TMV-Cg-siR215(+)	AT2G12390.1	transposable element gene	3.5
TMV-Cg-siR215(+)	AT4G07760.1	transposable element gene	3.5
TMV-Cg-siR215(+)	AT2G23834.1	unknown protein	3.5
TMV-Cg-siR216(+)	AT5G44280.1	protein binding / zinc ion binding	3.5
TMV-Cg-siR217(+)	AT1G50460.1	hexokinase, putative	3.5
TMV-Cg-siR218(+)	AT1G67710.1	ARR11 (RESPONSE REGULATOR 11)	3.5
TMV-Cg-siR218(+)	AT1G50460.1	hexokinase, putative	3.5
TMV-Cg-siR220(+)	AT1G67710.1	ARR11 (RESPONSE REGULATOR 11)	3.5
TMV-Cg-siR220(+)	AT1G30460.2	ATCPSF30/CPSF30	3.5
TMV-Cg-siR220(+)	AT1G30460.1	ATCPSF30/CPSF30	3.5
TMV-Cg-siR220(+)	AT4G34390.1	XLG2 (EXTRA-LARGE GTP-BINDING PROTEIN 2)	3.5
TMV-Cg-siR221(+)	AT1G67710.1	ARR11 (RESPONSE REGULATOR 11)	2.5
TMV-Cg-siR221(+)	AT1G30460.2	ATCPSF30/CPSF30	2.5
TMV-Cg-siR221(+)	AT1G30460.1	ATCPSF30/CPSF30	2.5
TMV-Cg-siR221(+)	AT1G51590.1	mannosyl-oligosaccharide 1,2-alpha-mannosidase, putative	3.5
TMV-Cg-siR221(+)	AT1G51590.2	mannosyl-oligosaccharide 1,2-alpha-mannosidase, putative	3.5
TMV-Cg-siR222(+)	AT1G67710.1	ARR11 (RESPONSE REGULATOR 11)	3.5
TMV-Cg-siR222(+)	AT1G30460.2	ATCPSF30/CPSF30	3.5
TMV-Cg-siR222(+)	AT1G30460.1	ATCPSF30/CPSF30	3.5
TMV-Cg-siR222(+)	AT3G42712.1	transposable element gene	3.5
TMV-Cg-siR225(+)	AT2G06917.1	transposable element gene	3
TMV-Cg-siR225(+)	AT4G06513.1	transposable element gene	3
TMV-Cg-siR225(+)	AT5G35061.1	transposable element gene	3
TMV-Cg-siR226(+)	AT3G15750.1	similar to unknown protein [Arabidopsis thaliana] (TAIR:AT1G34570.1)	3.5
TMV-Cg-siR226(+)	AT2G06917.1	transposable element gene	3
TMV-Cg-siR226(+)	AT4G06513.1	transposable element gene	3
TMV-Cg-siR226(+)	AT4G07650.1	transposable element gene	3
TMV-Cg-siR226(+)	AT5G35061.1	transposable element gene	3
TMV-Cg-siR228(+)	AT3G15750.1	similar to unknown protein [Arabidopsis thaliana] (TAIR:AT1G34570.1)	3
TMV-Cg-siR229(+)	AT3G15750.1	similar to unknown protein [Arabidopsis thaliana] (TAIR:AT1G34570.1)	3
TMV-Cg-siR232(+)	AT5G35935.1	transposable element gene	3.5
TMV-Cg-siR233(+)	AT5G35935.1	transposable element gene	3
TMV-Cg-siR242(+)	AT5G51780.1	basix helix-loop-helix (bHLH) family protein	3.5
TMV-Cg-siR243(+)	AT5G51780.1	basix helix-loop-helix (bHLH) family protein	3.5
TMV-Cg-siR244(+)	AT5G51780.1	basix helix-loop-helix (bHLH) family protein	3.5
TMV-Cg-siR244(+)	AT3G18900.1	similar to F-box family protein	3.5
TMV-Cg-siR245(+)	AT4G09980.2	EMB1691 (EMBRYO DEFECTIVE 1691)	3.5
TMV-Cg-siR245(+)	AT4G09980.1	EMB1691 (EMBRYO DEFECTIVE 1691)	3.5
TMV-Cg-siR245(+)	AT3G30748.1	transposable element gene	3.5
TMV-Cg-siR246(+)	AT4G09980.2	EMB1691 (EMBRYO DEFECTIVE 1691)	3.5
TMV-Cg-siR246(+)	AT4G09980.1	EMB1691 (EMBRYO DEFECTIVE 1691)	3.5
TMV-Cg-siR246(+)	AT3G30748.1	transposable element gene	3
TMV-Cg-siR247(+)	AT5G35980.1	protein kinase family protein	3
TMV-Cg-siR247(+)	AT5G35980.2	protein kinase family protein	3
TMV-Cg-siR248(+)	AT3G15050.1	IQD10 (IQ-domain 10)	3.5
TMV-Cg-siR248(+)	AT5G35980.1	protein kinase family protein	3.5
TMV-Cg-siR248(+)	AT5G35980.2	protein kinase family protein	3.5
TMV-Cg-siR248(+)	AT2G14843.1	transposable element gene	3.5
TMV-Cg-siR249(+)	AT5G55490.1	ATGEX1/GEX1 (GAMETE EXPRESSED PROTEIN1)	3.5
TMV-Cg-siR249(+)	AT5G35980.1	protein kinase family protein	3.5
TMV-Cg-siR249(+)	AT5G35980.2	protein kinase family protein	3.5
TMV-Cg-siR250(+)	AT1G54920.1	similar to hypothetical protein [Vitis vinifera] (GB:CAN77027.1)	3
TMV-Cg-siR250(+)	AT1G54920.2	similar to hypothetical protein [Vitis vinifera] (GB:CAN77027.1)	3
TMV-Cg-siR252(+)	AT1G77670.1	aminotransferase class I and II family protein	3.5
TMV-Cg-siR259(+)	AT5G18490.1	similar to unknown protein [Arabidopsis thaliana] (TAIR:AT3G04350.1)	3.5
TMV-Cg-siR260(+)	AT5G18490.1	similar to unknown protein [Arabidopsis thaliana] (TAIR:AT3G04350.1)	3.5
TMV-Cg-siR264(+)	AT3G28890.1	leucine-rich repeat family protein	3.5
TMV-Cg-siR265(+)	AT3G32435.1	transposable element gene	3.5
TMV-Cg-siR265(+)	AT5G28260.1	transposable element gene	3.5
TMV-Cg-siR266(+)	AT5G43670.1	transport protein, putative	3
TMV-Cg-siR266(+)	AT5G28260.1	transposable element gene	2.5
TMV-Cg-siR268(+)	AT1G75490.1	DNA binding / transcription factor	3.5
TMV-Cg-siR268(+)	AT4G35500.1	protein kinase family protein	3.5
TMV-Cg-siR268(+)	AT4G35500.2	protein kinase family protein	3.5
TMV-Cg-siR268(+)	AT5G18420.1	similar to unknown [Picea sitchensis] (GB:ABK25419.1)	3
TMV-Cg-siR268(+)	AT5G18420.2	similar to unknown [Picea sitchensis] (GB:ABK25419.1)	3
TMV-Cg-siR268(+)	AT5G18420.3	similar to unknown [Picea sitchensis] (GB:ABK25419.1)	3
TMV-Cg-siR268(+)	AT3G62170.1	VGDH2 (VANGUARD 1 HOMOLOG 2)	3.5
TMV-Cg-siR269(+)	AT1G75690.1	chaperone protein dnaJ-related	3
TMV-Cg-siR269(+)	AT1G75490.1	DNA binding / transcription factor	3.5
TMV-Cg-siR269(+)	AT4G26650.1	RNA recognition motif (RRM)-containing protein	3.5
TMV-Cg-siR269(+)	AT1G38450.1	transposable element gene	3.5
TMV-Cg-siR270(+)	AT1G75690.1	chaperone protein dnaJ-related	2
TMV-Cg-siR270(+)	AT4G26930.1	MYB97 (myb domain protein 97)	3
TMV-Cg-siR270(+)	AT1G24220.1	paired amphipathic helix repeat-containing protein	3.5
TMV-Cg-siR270(+)	AT4G35500.1	protein kinase family protein	3
TMV-Cg-siR270(+)	AT4G35500.2	protein kinase family protein	3
TMV-Cg-siR271(+)	AT3G59900.1	(ARGOS)	3.5
TMV-Cg-siR271(+)	AT1G75690.1	chaperone protein dnaJ-related	3
TMV-Cg-siR271(+)	AT4G26930.1	MYB97 (myb domain protein 97)	3
TMV-Cg-siR271(+)	AT5G13660.2	similar to unknown protein [Arabidopsis thaliana] (TAIR:AT5G59830.2)	3.5
TMV-Cg-siR274(+)	AT3G11920.1	glutaredoxin-related	3
TMV-Cg-siR275(+)	AT1G30420.1	ATMRP12 (Arabidopsis thaliana multidrug resistance-associated	3
TMV-Cg-siR275(+)	AT1G30410.1	ATMRP13 (Arabidopsis thaliana multidrug resistance-associated	2
TMV-Cg-siR275(+)	AT1G27180.1	disease resistance protein (TIR-NBS-LRR class), putative	3.5
TMV-Cg-siR275(+)	AT3G50430.1	similar to Os07g0120700 [Oryza sativa (japonica cultivar-group)]	3.5
TMV-Cg-siR276(+)	AT1G30420.1	ATMRP12 (Arabidopsis thaliana multidrug resistance-associated	3.5
TMV-Cg-siR276(+)	AT1G30410.1	ATMRP13 (Arabidopsis thaliana multidrug resistance-associated	2.5
TMV-Cg-siR276(+)	AT3G61880.1	CYP78A9 (CYTOCHROME P450 78A9)	3.5
TMV-Cg-siR277(+)	AT1G30420.1	ATMRP12 (Arabidopsis thaliana multidrug resistance-associated	3.5
TMV-Cg-siR277(+)	AT1G30410.1	ATMRP13 (Arabidopsis thaliana multidrug resistance-associated	2.5
TMV-Cg-siR277(+)	AT1G20800.1	Pseudogene of F-box family protein	3
TMV-Cg-siR278(+)	AT1G30410.1	ATMRP13 (Arabidopsis thaliana multidrug resistance-associated	3.5
TMV-Cg-siR279(+)	AT1G30410.1	ATMRP13 (Arabidopsis thaliana multidrug resistance-associated	3
TMV-Cg-siR282(+)	AT3G43358.1	transposable element gene	3
TMV-Cg-siR283(+)	AT3G19553.1	amino acid permease family protein	3
TMV-Cg-siR283(+)	AT3G32475.1	transposable element gene	2.5
TMV-Cg-siR283(+)	AT3G43358.1	transposable element gene	2
TMV-Cg-siR283(+)	AT4G06692.1	transposable element gene	3
TMV-Cg-siR284(+)	AT3G32475.1	transposable element gene	3
TMV-Cg-siR284(+)	AT3G43358.1	transposable element gene	3
TMV-Cg-siR285(+)	AT5G60410.5	ATSIZ1/SIZ1	3.5
TMV-Cg-siR285(+)	AT5G60410.2	ATSIZ1/SIZ1	3.5
TMV-Cg-siR285(+)	AT5G60410.3	ATSIZ1/SIZ1	3.5
TMV-Cg-siR285(+)	AT5G60410.4	ATSIZ1/SIZ1	3.5
TMV-Cg-siR285(+)	AT5G60410.1	ATSIZ1/SIZ1	3.5
TMV-Cg-siR288(+)	AT1G55860.1	UPL1 (UBIQUITIN-PROTEIN LIGASE 1)	3.5
TMV-Cg-siR289(+)	AT3G50430.1	similar to Os07g0120700 [Oryza sativa (japonica cultivar-group)]	3.5
TMV-Cg-siR290(+)	AT5G21222.1	protein kinase family protein	3
TMV-Cg-siR291(+)	AT3G45190.1	SIT4 phosphatase-associated family protein	3
TMV-Cg-siR292(+)	AT1G74630.1	pentatricopeptide (PPR) repeat-containing protein	3.5
TMV-Cg-siR297(+)	AT4G23290.1	protein kinase family protein	3.5
TMV-Cg-siR297(+)	AT4G23290.2	protein kinase family protein	3.5
TMV-Cg-siR317(+)	AT5G09960.1	similar to unknown protein [Arabidopsis thaliana] (TAIR:AT5G64850.1)	3
TMV-Cg-siR319(+)	AT1G51090.1	heavy-metal-associated domain-containing protein	3.5
TMV-Cg-siR319(+)	AT5G37170.1	O-methyltransferase family 2 protein	3.5
TMV-Cg-siR320(+)	AT5G37170.1	O-methyltransferase family 2 protein	3.5
TMV-Cg-siR322(+)	AT2G29580.1	zinc finger (CCCH-type) family protein / RNA recognition motif (RRM)	3.5
TMV-Cg-siR323(+)	AT2G29580.1	zinc finger (CCCH-type) family protein / RNA recognition motif (RRM)	3.5
TMV-Cg-siR324(+)	AT1G79330.1	AMC6/ATMC5/ATMCP2B (TYPE-II METACASPASES)	3.5
TMV-Cg-siR324(+)	AT5G57670.2	protein kinase family protein	3.5
TMV-Cg-siR324(+)	AT2G29580.1	zinc finger (CCCH-type) family protein / RNA recognition motif (RRM)	2.5
TMV-Cg-siR325(+)	AT5G57670.2	protein kinase family protein	3.5
TMV-Cg-siR326(+)	AT1G01150.1	DNA binding / zinc ion binding	3
TMV-Cg-siR326(+)	AT4G39800.1	MI-1-P SYNTHASE (Myo-inositol-1-phosphate synthase)	3.5
TMV-Cg-siR326(+)	AT5G57670.2	protein kinase family protein	3.5
TMV-Cg-siR326(+)	AT1G48580.1	similar to unnamed protein product [Vitis vinifera] (GB:CAO67053.1)	3.5
TMV-Cg-siR327(+)	AT1G20490.1	AMP-dependent synthetase and ligase family protein	3.5
TMV-Cg-siR327(+)	AT1G01150.1	DNA binding / zinc ion binding	2.5
TMV-Cg-siR328(+)	AT1G20490.1	AMP-dependent synthetase and ligase family protein	3.5
TMV-Cg-siR328(+)	AT1G01150.1	DNA binding / zinc ion binding	3.5
TMV-Cg-siR328(+)	AT5G57670.2	protein kinase family protein	3.5
TMV-Cg-siR328(+)	AT1G48580.1	similar to unnamed protein product [Vitis vinifera] (GB:CAO67053.1)	3.5
TMV-Cg-siR329(+)	AT2G42400.1	similar to unknown protein [Arabidopsis thaliana] (TAIR:AT1G28520.2)	3.5
TMV-Cg-siR330(+)	AT2G42400.1	similar to unknown protein [Arabidopsis thaliana] (TAIR:AT1G28520.2)	3.5
TMV-Cg-siR331(+)	AT5G61980.1	AGD1 (ARF-GAP DOMAIN 1)	3.5
TMV-Cg-siR331(+)	AT1G69540.1	AGL94	3.5
TMV-Cg-siR332(+)	AT5G61980.1	AGD1 (ARF-GAP DOMAIN 1)	2
TMV-Cg-siR332(+)	AT3G24670.1	pectate lyase family protein	3
TMV-Cg-siR333(+)	AT5G61980.1	AGD1 (ARF-GAP DOMAIN 1)	2
TMV-Cg-siR334(+)	AT5G61980.1	AGD1 (ARF-GAP DOMAIN 1)	3
TMV-Cg-siR334(+)	AT5G25900.1	GA3 (GA REQUIRING 3)	3.5
TMV-Cg-siR337(+)	AT5G60650.1	unknown protein	3
TMV-Cg-siR337(+)	AT3G51310.1	vacuolar protein sorting-associated protein 35 family protein / VPS3	3
TMV-Cg-siR338(+)	AT5G18370.1	disease resistance protein (TIR-NBS-LRR class), putative	3.5
TMV-Cg-siR339(+)	AT4G31680.1	transcriptional factor B3 family protein	3.5
TMV-Cg-siR340(+)	AT1G26945.1	transcription regulator	3
TMV-Cg-siR341(+)	AT1G26945.1	transcription regulator	3.5
TMV-Cg-siR342(+)	AT1G26945.1	transcription regulator	3.5
TMV-Cg-siR345(+)	AT1G31140.1	AGL63 (AGAMOUS-LIKE 63)	3.5
TMV-Cg-siR346(+)	AT1G31140.1	AGL63 (AGAMOUS-LIKE 63)	3.5
TMV-Cg-siR347(+)	AT3G19510.1	homeobox protein (HAT 3.1)	3
TMV-Cg-siR348(+)	AT3G19510.1	homeobox protein (HAT 3.1)	2
TMV-Cg-siR349(+)	AT3G19510.1	homeobox protein (HAT 3.1)	2
TMV-Cg-siR350(+)	AT3G19510.1	homeobox protein (HAT 3.1)	3.5
TMV-Cg-siR356(+)	AT2G39350.1	ABC transporter family protein	3.5
TMV-Cg-siR357(+)	AT2G39350.1	ABC transporter family protein	3
TMV-Cg-siR357(+)	AT3G55090.1	ATPase, coupled to transmembrane movement of substances	3.5
TMV-Cg-siR357(+)	AT2G25270.1	similar to unknown protein [Arabidopsis thaliana] (TAIR:AT2G12400.1)	3.5
TMV-Cg-siR358(+)	AT2G39350.1	ABC transporter family protein	3.5
TMV-Cg-siR358(+)	AT2G25270.1	similar to unknown protein [Arabidopsis thaliana] (TAIR:AT2G12400.1)	3.5
TMV-Cg-siR359(+)	AT2G39350.1	ABC transporter family protein	3.5
TMV-Cg-siR369(+)	AT5G56710.1	60S ribosomal protein L31 (RPL31C)	3.5
TMV-Cg-siR384(+)	AT4G24130.1	similar to unknown protein [Arabidopsis thaliana] (TAIR:AT1G56580.1)	3
TMV-Cg-siR385(+)	AT4G24130.1	similar to unknown protein [Arabidopsis thaliana] (TAIR:AT1G56580.1)	3
TMV-Cg-siR388(+)	AT3G54070.1	ankyrin repeat family protein	3
TMV-Cg-siR396(+)	AT1G77180.1	chromatin protein family	3.5
TMV-Cg-siR396(+)	AT1G77180.2	chromatin protein family	3.5
TMV-Cg-siR423(+)	AT1G22150.1	SULTR1 sulfate transporter	3.5
TMV-Cg-siR435(+)	AT2G34360.1	MATE efflux family protein	3.5
TMV-Cg-siR436(+)	AT2G34360.1	MATE efflux family protein	3
TMV-Cg-siR437(+)	AT5G59530.1	2-oxoglutarate-dependent dioxygenase, putative	3.5
TMV-Cg-siR445(+)	AT5G16010.1	3-oxo-5-alpha-steroid 4-dehydrogenase family protein	3.5
TMV-Cg-siR446(+)	AT5G12440.1	zinc finger (CCCH-type) family protein	3.5
TMV-Cg-siR449(+)	AT5G61865.1	similar to hypothetical protein [Vitis vinifera] (GB:CAN73072.1)	3.5
TMV-Cg-siR450(+)	AT5G61865.1	similar to hypothetical protein [Vitis vinifera] (GB:CAN73072.1)	3.5
TMV-Cg-siR452(+)	AT5G57950.1	26S proteasome regulatory subunit, putative	3.5
TMV-Cg-siR458(+)	AT1G58030.1	CAT2 (CATIONIC AMINO ACID TRANSPORTER 2)	3
TMV-Cg-siR459(+)	AT1G58030.1	CAT2 (CATIONIC AMINO ACID TRANSPORTER 2)	2
TMV-Cg-siR460(+)	AT1G58030.1	CAT2 (CATIONIC AMINO ACID TRANSPORTER 2)	3
TMV-Cg-siR473(+)	AT5G47370.1	HAT2	3.5
TMV-Cg-siR479(+)	AT2G03760.1	ST (steroid sulfotransferase)	3.5
TMV-Cg-siR487(+)	AT4G26070.1	MEK1 (mitogen-activated protein kinase kinase 1)	3.5
TMV-Cg-siR487(+)	AT4G26070.2	MEK1 (mitogen-activated protein kinase kinase 1)	3.5
TMV-Cg-siR487(+)	AT4G26070.3	MEK1 (mitogen-activated protein kinase kinase 1)	3.5
TMV-Cg-siR491(+)	AT1G13755.1	Encodes a defensin-like (DEFL) family protein.	3
TMV-Cg-siR492(+)	AT1G13755.1	Encodes a defensin-like (DEFL) family protein.	3
TMV-Cg-siR498(+)	AT1G71697.1	ATCK1 (CHOLINE KINASE)	3.5
TMV-Cg-siR499(+)	AT1G71697.1	ATCK1 (CHOLINE KINASE)	3.5
TMV-Cg-siR501(+)	AT2G25030.1	pseudogene, HSP100/ClpB, putative, similar to HSP100/ClpB GI:9651530	3.5
TMV-Cg-siR501(+)	AT4G08680.1	transposable element gene	3
TMV-Cg-siR502(+)	AT2G25030.1	pseudogene, HSP100/ClpB, putative, similar to HSP100/ClpB GI:9651530	3.5
TMV-Cg-siR502(+)	AT4G08680.1	transposable element gene	3.5
TMV-Cg-siR503(+)	AT4G08680.1	transposable element gene	3.5
TMV-Cg-siR505(+)	AT4G08680.1	transposable element gene	3.5
TMV-Cg-siR508(+)	AT4G08680.1	transposable element gene	3.5
TMV-Cg-siR510(+)	AT5G55540.1	TRN1 (TORNADO 1)	3.5
TMV-Cg-siR511(+)	AT5G55540.1	TRN1 (TORNADO 1)	2.5
TMV-Cg-siR521(+)	AT5G49540.1	similar to unknown [Picea sitchensis] (GB:ABK26769.1)	3.5
TMV-Cg-siR522(+)	AT5G49540.1	similar to unknown [Picea sitchensis] (GB:ABK26769.1)	3.5
TMV-Cg-siR523(+)	AT5G49540.1	similar to unknown [Picea sitchensis] (GB:ABK26769.1)	3.5
TMV-Cg-siR524(+)	AT5G49540.1	similar to unknown [Picea sitchensis] (GB:ABK26769.1)	3.5
TMV-Cg-siR524(+)	AT3G13990.1	similar to unknown protein [Arabidopsis thaliana] (TAIR:AT3G07660.1)	3.5
TMV-Cg-siR524(+)	AT3G13990.2	similar to unknown protein [Arabidopsis thaliana] (TAIR:AT3G07660.1)	3.5
TMV-Cg-siR525(+)	AT3G13990.1	similar to unknown protein [Arabidopsis thaliana] (TAIR:AT3G07660.1)	3.5
TMV-Cg-siR541(+)	AT3G62750.1	hydrolase, hydrolyzing O-glycosyl compounds	3
TMV-Cg-siR542(+)	AT3G62750.1	hydrolase, hydrolyzing O-glycosyl compounds	3.5
TMV-Cg-siR547(+)	AT1G24190.1	ATSIN3/SIN3 (Arabidopsis thaliana sin3 homolog)	3.5
TMV-Cg-siR548(+)	AT1G24190.1	ATSIN3/SIN3 (Arabidopsis thaliana sin3 homolog)	2.5
TMV-Cg-siR549(+)	AT1G24190.1	ATSIN3/SIN3 (Arabidopsis thaliana sin3 homolog)	2.5
TMV-Cg-siR549(+)	AT1G71140.1	MATE efflux family protein	3.5
TMV-Cg-siR568(+)	AT3G20810.1	transcription factor jumonji (jmjC) domain-containing protein	3.5
TMV-Cg-siR568(+)	AT3G20810.2	transcription factor jumonji (jmjC) domain-containing protein	3.5
TMV-Cg-siR568(+)	AT3G20810.3	transcription factor jumonji (jmjC) domain-containing protein	3.5
TMV-Cg-siR569(+)	AT3G20810.1	transcription factor jumonji (jmjC) domain-containing protein	2.5
TMV-Cg-siR569(+)	AT3G20810.2	transcription factor jumonji (jmjC) domain-containing protein	2.5
TMV-Cg-siR569(+)	AT3G20810.3	transcription factor jumonji (jmjC) domain-containing protein	2.5
TMV-Cg-siR570(+)	AT3G20810.1	transcription factor jumonji (jmjC) domain-containing protein	2.5
TMV-Cg-siR570(+)	AT3G20810.2	transcription factor jumonji (jmjC) domain-containing protein	2.5
TMV-Cg-siR570(+)	AT3G20810.3	transcription factor jumonji (jmjC) domain-containing protein	2.5
TMV-Cg-siR571(+)	AT1G13860.1	dehydration-responsive protein-related	2
TMV-Cg-siR571(+)	AT1G53090.1	SPA4 (SPA1-RELATED 4)	3.5
TMV-Cg-siR571(+)	AT1G53090.2	SPA4 (SPA1-RELATED 4)	3.5
TMV-Cg-siR571(+)	AT2G05640.1	transposable element gene	3.5
TMV-Cg-siR572(+)	AT1G13860.1	dehydration-responsive protein-related	2
TMV-Cg-siR572(+)	AT1G53090.1	SPA4 (SPA1-RELATED 4)	3
TMV-Cg-siR572(+)	AT1G53090.2	SPA4 (SPA1-RELATED 4)	3
TMV-Cg-siR573(+)	AT1G13860.1	dehydration-responsive protein-related	3
TMV-Cg-siR573(+)	AT1G53090.1	SPA4 (SPA1-RELATED 4)	3.5
TMV-Cg-siR573(+)	AT1G53090.2	SPA4 (SPA1-RELATED 4)	3.5
TMV-Cg-siR574(+)	AT1G53090.1	SPA4 (SPA1-RELATED 4)	3.5
TMV-Cg-siR574(+)	AT1G53090.2	SPA4 (SPA1-RELATED 4)	3.5
TMV-Cg-siR578(+)	AT1G52160.1	metallo-beta-lactamase family protein	3.5
TMV-Cg-siR578(+)	AT2G11210.1	transposable element gene	3.5
TMV-Cg-siR578(+)	AT3G42711.1	transposable element gene	3.5
TMV-Cg-siR579(+)	AT1G52160.1	metallo-beta-lactamase family protein	3
TMV-Cg-siR580(+)	AT5G03880.1	similar to unknown protein [Arabidopsis thaliana] (TAIR:AT4G10000.2)	3.5
TMV-Cg-siR583(+)	AT4G32450.1	pentatricopeptide (PPR) repeat-containing protein	3.5
TMV-Cg-siR583(+)	AT3G32895.1	transposable element gene	2.5
TMV-Cg-siR583(+)	AT1G53820.1	zinc finger (C3HC4-type RING finger) family protein	3.5
TMV-Cg-siR584(+)	AT4G32450.1	pentatricopeptide (PPR) repeat-containing protein	3.5
TMV-Cg-siR584(+)	AT3G32895.1	transposable element gene	1.5
TMV-Cg-siR585(+)	AT3G32895.1	transposable element gene	3.5
TMV-Cg-siR586(+)	AT3G24170.3	ATGR1 (GLUTATHIONE-DISULFIDE REDUCTASE)	3.5
TMV-Cg-siR586(+)	AT3G24170.1	ATGR1 (GLUTATHIONE-DISULFIDE REDUCTASE)	3.5
TMV-Cg-siR586(+)	AT3G24170.2	ATGR1 (GLUTATHIONE-DISULFIDE REDUCTASE)	3.5
TMV-Cg-siR586(+)	AT3G32895.1	transposable element gene	3.5
TMV-Cg-siR587(+)	AT5G56452.1	similar to F-box family protein	3.5
TMV-Cg-siR587(+)	AT5G56452.2	similar to F-box family protein	3.5
TMV-Cg-siR588(+)	AT2G01610.1	invertase/pectin methylesterase inhibitor family protein	3.5
TMV-Cg-siR589(+)	AT1G23130.1	Bet v I allergen family protein	3.5
TMV-Cg-siR589(+)	AT3G43220.1	phosphoinositide phosphatase family protein	3.5
TMV-Cg-siR590(+)	AT1G23130.1	Bet v I allergen family protein	3.5
TMV-Cg-siR590(+)	AT1G62910.1	pentatricopeptide (PPR) repeat-containing protein	3.5
TMV-Cg-siR590(+)	AT1G62910.1	pentatricopeptide (PPR) repeat-containing protein	3.5
TMV-Cg-siR590(+)	AT1G63150.1	pentatricopeptide (PPR) repeat-containing protein	3.5
TMV-Cg-siR590(+)	AT3G43220.1	phosphoinositide phosphatase family protein	3
TMV-Cg-siR591(+)	AT5G12200.1	dihydropyrimidinase / DHPase / dihydropyrimidine amidohydrolase	3
TMV-Cg-siR592(+)	AT2G43420.1	3-beta hydroxysteroid dehydrogenase/isomerase family protein	3.5
TMV-Cg-siR593(+)	AT4G21940.1	CPK15 (calcium-dependent protein kinase 15)	3.5
TMV-Cg-siR594(+)	AT2G41560.1	ACA4 (AUTO-INHIBITED CA(2+)-ATPASE, ISOFORM 4)	3.5
TMV-Cg-siR594(+)	AT3G60950.1	C2 domain-containing protein	3
TMV-Cg-siR594(+)	AT3G61030.1	C2 domain-containing protein	3
TMV-Cg-siR594(+)	AT3G61050.1	NTMC2T4/NTMC2TYPE4	3
TMV-Cg-siR594(+)	AT3G61050.2	NTMC2T4/NTMC2TYPE4	3
TMV-Cg-siR594(+)	AT3G58300.1	similar to unknown protein [Arabidopsis thaliana] (TAIR:AT3G58330.1)	3
TMV-Cg-siR595(+)	AT3G60950.1	C2 domain-containing protein	3.5
TMV-Cg-siR595(+)	AT3G61030.1	C2 domain-containing protein	3.5
TMV-Cg-siR595(+)	AT3G61050.1	NTMC2T4/NTMC2TYPE4	3.5
TMV-Cg-siR595(+)	AT3G61050.2	NTMC2T4/NTMC2TYPE4	3.5
TMV-Cg-siR614(+)	AT4G33890.1	similar to unknown protein [Arabidopsis thaliana] (TAIR:AT2G14850.1)	2.5
TMV-Cg-siR614(+)	AT4G33890.2	similar to unknown protein [Arabidopsis thaliana] (TAIR:AT2G14850.1)	2.5
TMV-Cg-siR614(+)	AT1G41115.1	transposable element gene	1.5
TMV-Cg-siR614(+)	AT1G41600.1	transposable element gene	1.5
TMV-Cg-siR614(+)	AT1G41630.1	transposable element gene	1.5
TMV-Cg-siR614(+)	AT1G41660.1	transposable element gene	1.5
TMV-Cg-siR614(+)	AT3G33006.1	transposable element gene	2.5
TMV-Cg-siR614(+)	AT3G33055.1	transposable element gene	2.5
TMV-Cg-siR614(+)	AT3G33069.1	transposable element gene	2.5
TMV-Cg-siR614(+)	AT5G28596.1	transposable element gene	1.5
TMV-Cg-siR615(+)	AT1G05230.1	homeobox-leucine zipper family protein	3.5
TMV-Cg-siR615(+)	AT1G05230.2	homeobox-leucine zipper family protein	3.5
TMV-Cg-siR615(+)	AT1G05230.3	homeobox-leucine zipper family protein	3.5
TMV-Cg-siR615(+)	AT4G33890.1	similar to unknown protein [Arabidopsis thaliana] (TAIR:AT2G14850.1)	3.5
TMV-Cg-siR615(+)	AT4G33890.2	similar to unknown protein [Arabidopsis thaliana] (TAIR:AT2G14850.1)	3.5
TMV-Cg-siR615(+)	AT1G41115.1	transposable element gene	2
TMV-Cg-siR615(+)	AT1G41600.1	transposable element gene	2
TMV-Cg-siR615(+)	AT1G41630.1	transposable element gene	2
TMV-Cg-siR615(+)	AT1G41660.1	transposable element gene	2
TMV-Cg-siR615(+)	AT3G33006.1	transposable element gene	2.5
TMV-Cg-siR615(+)	AT3G33055.1	transposable element gene	2.5
TMV-Cg-siR615(+)	AT3G33069.1	transposable element gene	2.5
TMV-Cg-siR615(+)	AT5G28596.1	transposable element gene	2
TMV-Cg-siR615(+)	AT1G44890.1	unknown protein	3.5
TMV-Cg-siR616(+)	AT2G39800.1	P5CS1 (DELTA1-PYRROLINE-5-CARBOXYLATE SYNTHASE 1)	3.5
TMV-Cg-siR616(+)	AT2G39800.2	P5CS1 (DELTA1-PYRROLINE-5-CARBOXYLATE SYNTHASE 1)	3.5
TMV-Cg-siR616(+)	AT1G41115.1	transposable element gene	3
TMV-Cg-siR616(+)	AT1G41600.1	transposable element gene	3
TMV-Cg-siR616(+)	AT1G41630.1	transposable element gene	3
TMV-Cg-siR616(+)	AT1G41660.1	transposable element gene	3
TMV-Cg-siR616(+)	AT3G33006.1	transposable element gene	3
TMV-Cg-siR616(+)	AT3G33055.1	transposable element gene	3
TMV-Cg-siR616(+)	AT3G33069.1	transposable element gene	3
TMV-Cg-siR616(+)	AT5G28596.1	transposable element gene	3
TMV-Cg-siR617(+)	AT1G07645.1	lactoylglutathione lyase family protein / glyoxalase I family protein	3.5
TMV-Cg-siR617(+)	AT1G41115.1	transposable element gene	3
TMV-Cg-siR617(+)	AT1G41600.1	transposable element gene	3
TMV-Cg-siR617(+)	AT1G41630.1	transposable element gene	3
TMV-Cg-siR617(+)	AT1G41660.1	transposable element gene	3
TMV-Cg-siR617(+)	AT3G33006.1	transposable element gene	3
TMV-Cg-siR617(+)	AT3G33055.1	transposable element gene	3
TMV-Cg-siR617(+)	AT3G33069.1	transposable element gene	3
TMV-Cg-siR617(+)	AT5G28596.1	transposable element gene	3
TMV-Cg-siR652(+)	AT3G46990.1	similar to unknown protein [Arabidopsis thaliana] (TAIR:AT5G58930.1)	3
TMV-Cg-siR665(+)	AT4G21240.1	F-box family protein	3.5
TMV-Cg-siR680(+)	AT5G11710.1	(EPSIN1)	3
TMV-Cg-siR680(+)	AT1G01590.1	FRO1 (FERRIC REDUCTION OXIDASE 1)	3
TMV-Cg-siR681(+)	AT1G01590.1	FRO1 (FERRIC REDUCTION OXIDASE 1)	2
TMV-Cg-siR682(+)	AT1G01590.1	FRO1 (FERRIC REDUCTION OXIDASE 1)	2
TMV-Cg-siR682(+)	AT2G15860.1	similar to unnamed protein product [Vitis vinifera] (GB:CAO47727.1)	3.5
TMV-Cg-siR683(+)	AT1G01590.1	FRO1 (FERRIC REDUCTION OXIDASE 1)	3
TMV-Cg-siR685(+)	AT3G30400.1	transposable element gene	3.5
TMV-Cg-siR687(+)	AT3G16000.1	MFP1 (MAR BINDING FILAMENT-LIKE PROTEIN 1)	3.5
TMV-Cg-siR687(+)	AT5G46350.1	WRKY8 (WRKY DNA-binding protein 8)	3.5
TMV-Cg-siR693(+)	AT3G42960.1	ATA1 (ARABIDOPSIS TAPETUM 1)	3.5
TMV-Cg-siR694(+)	AT4G34215.2	Encodes a member of the SGNH-hydrolase superfamily of enzymes.	3.5
TMV-Cg-siR694(+)	AT4G34215.1	hydrolase	3.5
TMV-Cg-siR695(+)	AT4G20320.1	CTP synthase	3.5
TMV-Cg-siR695(+)	AT4G20320.2	similar to CTP synthase, putative / UTP--ammonia ligase, putative	3.5
TMV-Cg-siR696(+)	AT4G20320.1	CTP synthase	3.5
TMV-Cg-siR696(+)	AT4G20320.2	similar to CTP synthase, putative / UTP--ammonia ligase, putative	3.5
TMV-Cg-siR703(+)	AT2G34790.1	EDA28/MEE23 (MATERNAL EFFECT EMBRYO ARREST 23)	3.5
TMV-Cg-siR707(+)	AT1G70630.1	similar to unknown protein [Arabidopsis thaliana] (TAIR:AT2G35610.1)	3.5
TMV-Cg-siR708(+)	AT1G70630.1	similar to unknown protein [Arabidopsis thaliana] (TAIR:AT2G35610.1)	3.5
TMV-Cg-siR709(+)	AT1G70630.1	similar to unknown protein [Arabidopsis thaliana] (TAIR:AT2G35610.1)	3
TMV-Cg-siR709(+)	AT5G35375.1	unknown protein	3.5
TMV-Cg-siR710(+)	AT1G70630.1	similar to unknown protein [Arabidopsis thaliana] (TAIR:AT2G35610.1)	3.5
TMV-Cg-siR714(+)	AT2G33100.1	ATCSLD1 (Cellulose synthase-like D1)	3
TMV-Cg-siR714(+)	AT1G57750.2	CYP96A15/MAH1 (MID-CHAIN ALKANE HYDROXYLASE 1)	3
TMV-Cg-siR714(+)	AT1G57750.1	CYP96A15/MAH1 (MID-CHAIN ALKANE HYDROXYLASE 1)	3
TMV-Cg-siR714(+)	AT1G57740.1	pseudogene, putative cytochrome P450, blastp match of 77% identity	3
TMV-Cg-siR714(+)	AT3G28430.1	similar to unnamed protein product [Vitis vinifera] (GB:CAO69571.1)	3.5
TMV-Cg-siR714(+)	AT1G45110.1	tetrapyrrole methylase family protein	3.5
TMV-Cg-siR715(+)	AT2G33100.1	ATCSLD1 (Cellulose synthase-like D1)	3
TMV-Cg-siR715(+)	AT1G31300.1	similar to unknown protein [Arabidopsis thaliana] (TAIR:AT4G19645.2)	3.5
TMV-Cg-siR715(+)	AT1G31300.2	similar to unknown protein [Arabidopsis thaliana] (TAIR:AT4G19645.2)	3.5
TMV-Cg-siR716(+)	AT2G33100.1	ATCSLD1 (Cellulose synthase-like D1)	3
TMV-Cg-siR716(+)	AT2G40130.1	heat shock protein-related	3.5
TMV-Cg-siR716(+)	AT2G40130.2	heat shock protein-related	3.5
TMV-Cg-siR716(+)	AT1G31300.1	similar to unknown protein [Arabidopsis thaliana] (TAIR:AT4G19645.2)	3.5
TMV-Cg-siR716(+)	AT1G31300.2	similar to unknown protein [Arabidopsis thaliana] (TAIR:AT4G19645.2)	3.5
TMV-Cg-siR718(+)	AT3G53130.1	LUT1 (LUTEIN DEFICIENT 1)	3
TMV-Cg-siR719(+)	AT4G16590.1	ATCSLA01 (Cellulose synthase-like A1)	3
TMV-Cg-siR719(+)	AT3G58820.1	F-box family protein	3.5
TMV-Cg-siR719(+)	AT5G06940.1	leucine-rich repeat family protein	3.5
TMV-Cg-siR719(+)	AT3G53130.1	LUT1 (LUTEIN DEFICIENT 1)	3.5
TMV-Cg-siR720(+)	AT4G16590.1	ATCSLA01 (Cellulose synthase-like A1)	3.5
TMV-Cg-siR720(+)	AT3G58820.1	F-box family protein	3.5
TMV-Cg-siR720(+)	AT4G14365.1	zinc finger (C3HC4-type RING finger) family protein / ankyrin repeat	3.5
TMV-Cg-siR723(+)	AT1G23460.1	polygalacturonase	2
TMV-Cg-siR724(+)	AT1G04120.1	ATMRP5 (Arabidopsis thaliana multidrug resistance-associated	3.5
TMV-Cg-siR724(+)	AT2G30650.1	catalytic	3
TMV-Cg-siR724(+)	AT1G23460.1	polygalacturonase	2.5
TMV-Cg-siR725(+)	AT1G23460.1	polygalacturonase	3.5
TMV-Cg-siR725(+)	AT4G08096.1	transposable element gene	3.5
TMV-Cg-siR726(+)	AT4G08096.1	transposable element gene	2.5
TMV-Cg-siR727(+)	AT4G08096.1	transposable element gene	2.5
TMV-Cg-siR728(+)	AT4G08096.1	transposable element gene	3.5
TMV-Cg-siR730(+)	AT5G15380.1	DRM1 (DOMAINS REARRANGED METHYLASE 1)	3.5
TMV-Cg-siR730(+)	AT1G43940.1	transposable element gene	3
TMV-Cg-siR731(+)	AT1G10050.1	glycosyl hydrolase family 10 protein	3.5
TMV-Cg-siR740(+)	AT5G14020.1	similar to unknown protein [Arabidopsis thaliana] (TAIR:AT1G73390.2)	3
TMV-Cg-siR742(+)	AT5G44200.2	CBP20 (CAP-BINDING PROTEIN 20)	3.5
TMV-Cg-siR742(+)	AT5G44200.1	CBP20 (CAP-BINDING PROTEIN 20)	3.5
TMV-Cg-siR744(+)	AT1G14040.1	ATP binding / ATPase, coupled to transmembrane movement of substance	2
TMV-Cg-siR744(+)	AT5G26910.2	similar to unknown protein [Arabidopsis thaliana] (TAIR:AT3G05750.1)	2.5
TMV-Cg-siR744(+)	AT5G26910.1	similar to unknown protein [Arabidopsis thaliana] (TAIR:AT3G58650.1)	2.5
TMV-Cg-siR745(+)	AT1G14040.1	ATP binding / ATPase, coupled to transmembrane movement of substance	2
TMV-Cg-siR745(+)	AT3G10790.1	F-box family protein	3
TMV-Cg-siR745(+)	AT5G26910.2	similar to unknown protein [Arabidopsis thaliana] (TAIR:AT3G05750.1)	3.5
TMV-Cg-siR745(+)	AT5G26910.1	similar to unknown protein [Arabidopsis thaliana] (TAIR:AT3G58650.1)	3.5
TMV-Cg-siR746(+)	AT1G14040.1	ATP binding / ATPase, coupled to transmembrane movement of substance	2
TMV-Cg-siR746(+)	AT2G20020.1	Identical to CRS2-associated factor 1, chloroplast precursor	3
TMV-Cg-siR746(+)	AT3G59580.1	RWP-RK domain-containing protein	3.5
TMV-Cg-siR746(+)	AT3G59580.2	RWP-RK domain-containing protein	3.5
TMV-Cg-siR746(+)	AT1G55860.1	UPL1 (UBIQUITIN-PROTEIN LIGASE 1)	3.5
TMV-Cg-siR746(+)	AT1G70320.1	UPL2 (UBIQUITIN-PROTEIN LIGASE 2)	3.5
TMV-Cg-siR747(+)	AT1G42540.1	ATGLR3.3 (Arabidopsis thaliana glutamate receptor 3.	3.5
TMV-Cg-siR747(+)	AT1G14040.1	ATP binding / ATPase, coupled to transmembrane movement of substance	3
TMV-Cg-siR747(+)	AT5G48657.1	defense protein-related	3.5
TMV-Cg-siR747(+)	AT5G48657.2	defense protein-related	3.5
TMV-Cg-siR747(+)	AT5G11880.1	diaminopimelate decarboxylase, putative / DAP carboxylase, putative	3.5
TMV-Cg-siR747(+)	AT2G22360.1	DNAJ heat shock family protein	3
TMV-Cg-siR747(+)	AT3G21040.1	transposable element gene	2.5
TMV-Cg-siR747(+)	AT3G43144.1	transposable element gene	3.5
TMV-Cg-siR747(+)	AT2G42270.1	U5 small nuclear ribonucleoprotein helicase, putative	3.5
TMV-Cg-siR748(+)	AT1G74920.1	ALDH10A8 (Aldehyde dehydrogenase 10A8)	3
TMV-Cg-siR748(+)	AT1G42540.1	ATGLR3.3 (Arabidopsis thaliana glutamate receptor 3.	3.5
TMV-Cg-siR748(+)	AT5G11880.1	diaminopimelate decarboxylase, putative / DAP carboxylase, putative	3
TMV-Cg-siR748(+)	AT2G22360.1	DNAJ heat shock family protein	3.5
TMV-Cg-siR748(+)	AT5G42870.1	lipin family protein	3.5
TMV-Cg-siR748(+)	AT5G40340.1	PWWP domain-containing protein	3
TMV-Cg-siR748(+)	AT2G09860.1	transposable element gene	3
TMV-Cg-siR748(+)	AT2G40680.1	transposable element gene	3
TMV-Cg-siR748(+)	AT3G32230.1	transposable element gene	3.5
TMV-Cg-siR748(+)	AT5G52065.1	transposable element gene	3
TMV-Cg-siR749(+)	AT1G74920.1	ALDH10A8 (Aldehyde dehydrogenase 10A8)	2.5
TMV-Cg-siR749(+)	AT1G42540.1	ATGLR3.3 (Arabidopsis thaliana glutamate receptor 3.	3.5
TMV-Cg-siR749(+)	AT5G11880.1	diaminopimelate decarboxylase, putative / DAP carboxylase, putative	3.5
TMV-Cg-siR749(+)	AT3G32230.1	transposable element gene	3.5
TMV-Cg-siR749(+)	AT5G43800.1	transposable element gene	3
TMV-Cg-siR750(+)	AT1G74920.1	ALDH10A8 (Aldehyde dehydrogenase 10A8)	3.5
TMV-Cg-siR750(+)	AT3G09880.1	ATB' BETA (Arabidopsis thaliana serine	3.5
TMV-Cg-siR750(+)	AT1G42540.1	ATGLR3.3 (Arabidopsis thaliana glutamate receptor 3.	3.5
TMV-Cg-siR750(+)	AT5G11880.1	diaminopimelate decarboxylase, putative / DAP carboxylase, putative	3.5
TMV-Cg-siR750(+)	AT4G39830.1	L-ascorbate oxidase, putative	3
TMV-Cg-siR750(+)	AT5G39350.1	pentatricopeptide (PPR) repeat-containing protein	3
TMV-Cg-siR750(+)	AT5G43800.1	transposable element gene	3.5
TMV-Cg-siR750(+)	AT1G49110.1	unknown protein	3.5
TMV-Cg-siR751(+)	AT1G42540.1	ATGLR3.3 (Arabidopsis thaliana glutamate receptor 3.	3.5
TMV-Cg-siR751(+)	AT5G11880.1	diaminopimelate decarboxylase, putative / DAP carboxylase, putative	3.5
TMV-Cg-siR751(+)	AT3G48250.1	pentatricopeptide (PPR) repeat-containing protein	3
TMV-Cg-siR751(+)	AT5G39350.1	pentatricopeptide (PPR) repeat-containing protein	3.5
TMV-Cg-siR751(+)	AT2G07540.1	transposable element gene	3
TMV-Cg-siR752(+)	AT3G03950.2	ECT1	3.5
TMV-Cg-siR752(+)	AT3G03950.3	ECT1	3.5
TMV-Cg-siR752(+)	AT3G03950.1	ECT1	3.5
TMV-Cg-siR752(+)	AT1G59970.1	matrixin family protein	3.5
TMV-Cg-siR752(+)	AT2G07540.1	transposable element gene	2
TMV-Cg-siR753(+)	AT3G03950.2	ECT1	3.5
TMV-Cg-siR753(+)	AT3G03950.3	ECT1	3.5
TMV-Cg-siR753(+)	AT3G03950.1	ECT1	3.5
TMV-Cg-siR753(+)	AT2G07540.1	transposable element gene	2
TMV-Cg-siR753(+)	AT3G46700.1	UDP-glycosyltransferase/ transferase, transferring glycosyl groups	2.5
TMV-Cg-siR753(+)	AT5G67120.1	zinc finger (C3HC4-type RING finger) family protein	3.5
TMV-Cg-siR754(+)	AT3G62010.1	metal ion binding / oxidoreductase	2.5
TMV-Cg-siR754(+)	AT1G71740.1	similar to unknown protein [Arabidopsis thaliana] (TAIR:AT3G18560.1)	3.5
TMV-Cg-siR754(+)	AT2G06950.1	transposable element gene	3.5
TMV-Cg-siR754(+)	AT3G46700.1	UDP-glycosyltransferase/ transferase, transferring glycosyl groups	2.5
TMV-Cg-siR754(+)	AT4G02660.1	WD-40 repeat family protein / beige-related	3.5
TMV-Cg-siR754(+)	AT5G67120.1	zinc finger (C3HC4-type RING finger) family protein	3.5
TMV-Cg-siR755(+)	AT1G19100.1	ATP-binding region, ATPase-like domain-containing protein-related	3.5
TMV-Cg-siR755(+)	AT1G10930.1	ATRECQ4A/ATSGS1/RECQL4A	3.5
TMV-Cg-siR755(+)	AT3G07030.1	pseudogene, similar to OSJNBa0042L16.13, blastp match of 56% identity	3
TMV-Cg-siR755(+)	AT1G17495.1	transposable element gene	3
TMV-Cg-siR755(+)	AT5G67120.1	zinc finger (C3HC4-type RING finger) family protein	3.5
TMV-Cg-siR756(+)	AT3G62010.1	metal ion binding / oxidoreductase	3
TMV-Cg-siR759(+)	AT3G16910.1	AAE7/ACN1 (ACYL-ACTIVATING ENZYME 7)	3.5
TMV-Cg-siR760(+)	AT3G16910.1	AAE7/ACN1 (ACYL-ACTIVATING ENZYME 7)	3.5
TMV-Cg-siR760(+)	AT5G41880.1	POLA3/POLA4 DNA primase	3.5
TMV-Cg-siR760(+)	AT5G03995.1	unknown protein	3
TMV-Cg-siR761(+)	AT3G16910.1	AAE7/ACN1 (ACYL-ACTIVATING ENZYME 7)	2.5
TMV-Cg-siR761(+)	AT3G48190.1	ATM (ATAXIA-TELANGIECTASIA MUTATED)	3.5
TMV-Cg-siR761(+)	AT3G01100.1	HYP1 (HYPOTHETICAL PROTEIN 1)	3.5
TMV-Cg-siR761(+)	AT3G01100.2	HYP1 (HYPOTHETICAL PROTEIN 1)	3.5
TMV-Cg-siR761(+)	AT1G72650.1	TRFL6 (TRF-LIKE 6)	3.5
TMV-Cg-siR761(+)	AT1G72650.2	TRFL6 (TRF-LIKE 6)	3.5
TMV-Cg-siR762(+)	AT3G16910.1	AAE7/ACN1 (ACYL-ACTIVATING ENZYME 7)	2.5
TMV-Cg-siR762(+)	AT2G36710.1	pectinesterase family protein	3.5
TMV-Cg-siR762(+)	AT3G63400.1	peptidyl-prolyl cis-trans isomerase cyclophilin-type family protein	3.5
TMV-Cg-siR762(+)	AT3G63400.2	peptidyl-prolyl cis-trans isomerase cyclophilin-type family protein	3.5
TMV-Cg-siR763(+)	AT3G16910.1	AAE7/ACN1 (ACYL-ACTIVATING ENZYME 7)	3.5
TMV-Cg-siR763(+)	AT2G36710.1	pectinesterase family protein	3.5
TMV-Cg-siR763(+)	AT3G63400.1	peptidyl-prolyl cis-trans isomerase cyclophilin-type family protein	2.5
TMV-Cg-siR763(+)	AT3G63400.2	peptidyl-prolyl cis-trans isomerase cyclophilin-type family protein	2.5
TMV-Cg-siR764(+)	AT4G38880.1	ATASE3 (GLN PHOSPHORIBOSYL PYROPHOSPHATE AMIDOTRANSFERASE 3)	3.5
TMV-Cg-siR765(+)	AT2G35890.1	CPK25 (calcium-dependent protein kinase 25)	3.5
TMV-Cg-siR765(+)	AT3G23300.1	dehydration-responsive protein-related	3.5
TMV-Cg-siR765(+)	AT1G29760.1	similar to unknown protein [Arabidopsis thaliana] (TAIR:AT2G34380.1)	3
TMV-Cg-siR765(+)	AT1G66150.1	TMK1 (TRANSMEMBRANE KINASE 1)	3.5
TMV-Cg-siR766(+)	AT1G17990.1	12-oxophytodienoate reductase, putative	3.5
TMV-Cg-siR766(+)	AT1G17990.2	12-oxophytodienoate reductase, putative	3.5
TMV-Cg-siR766(+)	AT1G18020.1	12-oxophytodienoate reductase, putative	3.5
TMV-Cg-siR766(+)	AT3G01100.1	HYP1 (HYPOTHETICAL PROTEIN 1)	3.5
TMV-Cg-siR766(+)	AT3G01100.2	HYP1 (HYPOTHETICAL PROTEIN 1)	3.5
TMV-Cg-siR766(+)	AT1G76690.1	OPR2 (12-oxophytodienoate reductase 2)	3.5
TMV-Cg-siR766(+)	AT1G08220.1	similar to unnamed protein product [Vitis vinifera] (GB:CAO16719.1)	3.5
TMV-Cg-siR766(+)	AT1G08220.2	similar to unnamed protein product [Vitis vinifera] (GB:CAO16719.1)	3.5
TMV-Cg-siR766(+)	AT1G66150.1	TMK1 (TRANSMEMBRANE KINASE 1)	3.5
TMV-Cg-siR767(+)	AT1G17990.1	12-oxophytodienoate reductase, putative	2.5
TMV-Cg-siR767(+)	AT1G17990.2	12-oxophytodienoate reductase, putative	2.5
TMV-Cg-siR767(+)	AT1G18020.1	12-oxophytodienoate reductase, putative	2.5
TMV-Cg-siR767(+)	AT2G35890.1	CPK25 (calcium-dependent protein kinase 25)	3.5
TMV-Cg-siR767(+)	AT1G76690.1	OPR2 (12-oxophytodienoate reductase 2)	3
TMV-Cg-siR768(+)	AT2G35890.1	CPK25 (calcium-dependent protein kinase 25)	3.5
TMV-Cg-siR768(+)	AT3G08943.1	pseudogene, importin beta subunit, similar to importin-beta1 GB:BAA3	3.5
TMV-Cg-siR768(+)	AT2G06170.1	transposable element gene	2.5
TMV-Cg-siR769(+)	AT4G01970.1	ATSTS (ARABIDOPSIS THALIANA STACHYOSE SYNTHASE)	3.5
TMV-Cg-siR769(+)	AT2G35890.1	CPK25 (calcium-dependent protein kinase 25)	3.5
TMV-Cg-siR769(+)	AT1G04840.1	pentatricopeptide (PPR) repeat-containing protein	3.5
TMV-Cg-siR769(+)	AT3G08943.1	pseudogene, importin beta subunit, similar to importin-beta1 GB:BAA3	3.5
TMV-Cg-siR769(+)	AT2G06170.1	transposable element gene	2.5
TMV-Cg-siR769(+)	AT2G47680.1	zinc finger (CCCH type) helicase family protein	3
TMV-Cg-siR770(+)	AT5G64870.1	similar to unknown protein [Arabidopsis thaliana] (TAIR:AT5G25250.1)	3.5
TMV-Cg-siR770(+)	AT2G06170.1	transposable element gene	3.5
TMV-Cg-siR771(+)	AT1G62170.1	serpin family protein / serine protease inhibitor family protein	3
TMV-Cg-siR771(+)	AT5G64870.1	similar to unknown protein [Arabidopsis thaliana] (TAIR:AT5G25250.1)	3.5
TMV-Cg-siR772(+)	AT5G61970.1	signal recognition particle-related / SRP-related	3
TMV-Cg-siR775(+)	AT2G22900.1	galactosyl transferase GMA12/MNN10 family protein	3.5
TMV-Cg-siR775(+)	AT3G44264.1	transposable element gene	3.5
TMV-Cg-siR776(+)	AT5G23150.1	HUA2 (ENHANCER OF AG-4 2)	3.5
TMV-Cg-siR776(+)	AT5G18200.1	UDP-glucose:hexose-1-phosphate uridylyltransferase/ catalytic	3.5
TMV-Cg-siR777(+)	AT5G18200.1	UDP-glucose:hexose-1-phosphate uridylyltransferase/ catalytic	2
TMV-Cg-siR778(+)	AT5G18200.1	UDP-glucose:hexose-1-phosphate uridylyltransferase/ catalytic	3
TMV-Cg-siR779(+)	AT5G18200.1	UDP-glucose:hexose-1-phosphate uridylyltransferase/ catalytic	3
TMV-Cg-siR780(+)	AT4G18130.1	PHYE (PHYTOCHROME DEFECTIVE E)	3.5
TMV-Cg-siR781(+)	AT4G18130.1	PHYE (PHYTOCHROME DEFECTIVE E)	3.5
TMV-Cg-siR782(+)	AT1G10300.1	GTP-binding protein-related	3
TMV-Cg-siR783(+)	AT4G22180.1	F-box family protein	3
TMV-Cg-siR783(+)	AT1G10300.1	GTP-binding protein-related	2.5
TMV-Cg-siR783(+)	AT3G18750.1	WNK6 (Arabidopsis WNK kinase 6)	3.5
TMV-Cg-siR783(+)	AT3G18750.2	WNK6 (Arabidopsis WNK kinase 6)	3.5
TMV-Cg-siR784(+)	AT4G22180.1	F-box family protein	3
TMV-Cg-siR784(+)	AT1G10300.1	GTP-binding protein-related	3.5
TMV-Cg-siR784(+)	AT3G18750.1	WNK6 (Arabidopsis WNK kinase 6)	3.5
TMV-Cg-siR784(+)	AT3G18750.2	WNK6 (Arabidopsis WNK kinase 6)	3.5
TMV-Cg-siR785(+)	AT4G09020.1	ATISA3/ISA3 (ISOAMYLASE 3)	3.5
TMV-Cg-siR785(+)	AT4G22180.1	F-box family protein	3.5
TMV-Cg-siR785(+)	AT1G10300.1	GTP-binding protein-related	3
TMV-Cg-siR786(+)	AT4G09020.1	ATISA3/ISA3 (ISOAMYLASE 3)	3.5
TMV-Cg-siR788(+)	AT1G60090.1	glycosyl hydrolase family 1 protein	3.5
TMV-Cg-siR789(+)	AT1G60090.1	glycosyl hydrolase family 1 protein	2.5
TMV-Cg-siR789(+)	AT3G18750.1	WNK6 (Arabidopsis WNK kinase 6)	3.5
TMV-Cg-siR789(+)	AT3G18750.2	WNK6 (Arabidopsis WNK kinase 6)	3.5
TMV-Cg-siR794(+)	AT1G54660.1	pseudogene, similar to vetispiradiene synthase	3
TMV-Cg-siR794(+)	AT5G30942.1	transposable element gene	3.5
TMV-Cg-siR795(+)	AT5G30942.1	transposable element gene	3.5
TMV-Cg-siR802(+)	AT1G02720.1	GATL5	3.5
TMV-Cg-siR802(+)	AT1G02720.2	GATL5	3.5
TMV-Cg-siR802(+)	AT2G30020.1	protein phosphatase 2C, putative / PP2C, putative	3.5
TMV-Cg-siR802(+)	AT2G14270.1	pseudogene, protein phosphatase 2C, blastp match of 60% identity	3.5
TMV-Cg-siR803(+)	AT1G02720.1	GATL5	3.5
TMV-Cg-siR803(+)	AT1G02720.2	GATL5	3.5
TMV-Cg-siR807(+)	AT3G43304.1	transposable element gene	3.5
TMV-Cg-siR808(+)	AT3G43304.1	transposable element gene	3.5
TMV-Cg-siR820(+)	AT5G49830.1	similar to unknown protein [Arabidopsis thaliana] (TAIR:AT1G10385.1)	3.5
TMV-Cg-siR823(+)	AT5G49830.1	similar to unknown protein [Arabidopsis thaliana] (TAIR:AT1G10385.1)	3.5
TMV-Cg-siR826(+)	AT1G57700.1	protein kinase family protein	3.5
TMV-Cg-siR830(+)	AT2G33040.1	ATP synthase gamma chain, mitochondrial (ATPC)	3
TMV-Cg-siR830(+)	AT2G18876.1	similar to unknown protein [Arabidopsis thaliana] (TAIR:AT5G57410.1)	3.5
TMV-Cg-siR830(+)	AT2G18876.2	similar to unknown protein [Arabidopsis thaliana] (TAIR:AT5G57410.2)	3.5
TMV-Cg-siR830(+)	AT3G30716.1	transposable element gene	3.5
TMV-Cg-siR830(+)	AT3G30716.1	transposable element gene	3.5
TMV-Cg-siR831(+)	AT2G33040.1	ATP synthase gamma chain, mitochondrial (ATPC)	3.5
TMV-Cg-siR831(+)	AT3G30716.1	transposable element gene	3
TMV-Cg-siR831(+)	AT3G30716.1	transposable element gene	3
TMV-Cg-siR831(+)	AT5G28890.1	transposable element gene	3
TMV-Cg-siR832(+)	AT5G28890.1	transposable element gene	3
TMV-Cg-siR833(+)	AT4G04440.1	transposable element gene	2
TMV-Cg-siR834(+)	AT2G22795.1	similar to unknown protein [Arabidopsis thaliana] (TAIR:AT4G37820.1)	3.5
TMV-Cg-siR834(+)	AT4G04440.1	transposable element gene	2
TMV-Cg-siR834(+)	AT4G04600.1	transposable element gene	3
TMV-Cg-siR835(+)	AT5G06110.1	DNAJ heat shock N-terminal domain-containing protein	3
TMV-Cg-siR835(+)	AT3G11870.1	protein kinase-related	3
TMV-Cg-siR835(+)	AT2G22795.1	similar to unknown protein [Arabidopsis thaliana] (TAIR:AT4G37820.1)	2.5
TMV-Cg-siR836(+)	AT5G06110.1	DNAJ heat shock N-terminal domain-containing protein	3
TMV-Cg-siR836(+)	AT3G22790.1	kinase interacting family protein	3
TMV-Cg-siR836(+)	AT5G01090.1	legume lectin family protein	3
TMV-Cg-siR836(+)	AT2G22795.1	similar to unknown protein [Arabidopsis thaliana] (TAIR:AT4G37820.1)	2.5
TMV-Cg-siR837(+)	AT4G40060.1	ATHB-16/ATHB16 (ARABIDOPSIS THALIANA HOMEOBOX PROTEIN	3.5
TMV-Cg-siR837(+)	AT3G46800.1	DC1 domain-containing protein	3.5
TMV-Cg-siR837(+)	AT5G01090.1	legume lectin family protein	3.5
TMV-Cg-siR837(+)	AT3G49740.1	pentatricopeptide (PPR) repeat-containing protein	3.5
TMV-Cg-siR837(+)	AT5G28890.1	transposable element gene	3.5
TMV-Cg-siR838(+)	AT2G44900.1	armadillo/beta-catenin repeat family protein / F-box family protein	3.5
TMV-Cg-siR838(+)	AT5G45300.1	BAM8/BMY2 (BETA-AMYLASE 8)	3.5
TMV-Cg-siR838(+)	AT5G45300.2	BAM8/BMY2 (BETA-AMYLASE 8)	3.5
TMV-Cg-siR838(+)	AT5G45990.1	crooked neck protein, putative / cell cycle protein, putative	3
TMV-Cg-siR838(+)	AT2G05250.1	DNAJ heat shock N-terminal domain-containing protein	3.5
TMV-Cg-siR839(+)	AT1G24150.1	ATFH4/FH4 (FORMIN HOMOLOGUE 4)	3.5
TMV-Cg-siR839(+)	AT5G04020.1	calmodulin-binding protein-related (PICBP)	3.5
TMV-Cg-siR839(+)	AT5G45990.1	crooked neck protein, putative / cell cycle protein, putative	3.5
TMV-Cg-siR839(+)	AT5G46080.1	protein kinase family protein	3.5
TMV-Cg-siR839(+)	AT1G61250.1	SC3 (SECRETORY CARRIER 3)	3
TMV-Cg-siR839(+)	AT5G53900.1	similar to unknown protein [Arabidopsis thaliana] (TAIR:AT3G15240.2)	3.5
TMV-Cg-siR839(+)	AT5G53900.2	similar to unknown protein [Arabidopsis thaliana] (TAIR:AT3G15240.2)	3.5
TMV-Cg-siR840(+)	AT5G04020.1	calmodulin-binding protein-related (PICBP)	2.5
TMV-Cg-siR840(+)	AT3G09720.1	DEAD/DEAH box helicase, putative	3
TMV-Cg-siR840(+)	AT2G17930.1	FAT domain-containing protein / phosphatidylinositol 3- and 4-kinase	3
TMV-Cg-siR840(+)	AT5G66510.2	GAMMA CA3 (GAMMA CARBONIC ANHYDRASE 3)	3
TMV-Cg-siR840(+)	AT5G66510.1	GAMMA CA3 (GAMMA CARBONIC ANHYDRASE 3)	3
TMV-Cg-siR840(+)	AT5G01090.1	legume lectin family protein	3.5
TMV-Cg-siR840(+)	AT1G79075.2	other RNA	3.5
TMV-Cg-siR840(+)	AT3G45638.1	other RNA	3
TMV-Cg-siR840(+)	AT3G45638.2	other RNA	3
TMV-Cg-siR840(+)	AT4G11530.1	protein kinase family protein	3.5
TMV-Cg-siR840(+)	AT5G46080.1	protein kinase family protein	2.5
TMV-Cg-siR840(+)	AT2G44710.1	RNA recognition motif (RRM)-containing protein	3.5
TMV-Cg-siR840(+)	AT1G61250.1	SC3 (SECRETORY CARRIER 3)	3
TMV-Cg-siR840(+)	AT5G53900.1	similar to unknown protein [Arabidopsis thaliana] (TAIR:AT3G15240.2)	2.5
TMV-Cg-siR840(+)	AT5G53900.2	similar to unknown protein [Arabidopsis thaliana] (TAIR:AT3G15240.2)	2.5
TMV-Cg-siR840(+)	AT1G67040.1	similar to unknown protein [Arabidopsis thaliana] (TAIR:AT5G26910.2)	3.5
TMV-Cg-siR840(+)	AT5G65550.1	UDP-glucoronosyl/UDP-glucosyl transferase family protein	2.5
TMV-Cg-siR841(+)	AT5G04020.1	calmodulin-binding protein-related (PICBP)	3.5
TMV-Cg-siR841(+)	AT1G61840.1	DC1 domain-containing protein	3
TMV-Cg-siR841(+)	AT3G09720.1	DEAD/DEAH box helicase, putative	3
TMV-Cg-siR841(+)	AT2G17930.1	FAT domain-containing protein / phosphatidylinositol 3- and 4-kinase	3.5
TMV-Cg-siR841(+)	AT5G66510.2	GAMMA CA3 (GAMMA CARBONIC ANHYDRASE 3)	2
TMV-Cg-siR841(+)	AT5G66510.1	GAMMA CA3 (GAMMA CARBONIC ANHYDRASE 3)	2
TMV-Cg-siR841(+)	AT2G16780.1	MSI2 (NUCLEOSOME/CHROMATIN ASSEMBLY FACTOR G	3.5
TMV-Cg-siR841(+)	AT1G79075.2	other RNA	2.5
TMV-Cg-siR841(+)	AT4G33170.1	pentatricopeptide (PPR) repeat-containing protein	3
TMV-Cg-siR841(+)	AT5G46080.1	protein kinase family protein	3.5
TMV-Cg-siR841(+)	AT2G44710.1	RNA recognition motif (RRM)-containing protein	2.5
TMV-Cg-siR841(+)	AT1G61250.1	SC3 (SECRETORY CARRIER 3)	3
TMV-Cg-siR841(+)	AT5G53900.1	similar to unknown protein [Arabidopsis thaliana] (TAIR:AT3G15240.2)	3.5
TMV-Cg-siR841(+)	AT5G53900.2	similar to unknown protein [Arabidopsis thaliana] (TAIR:AT3G15240.2)	3.5
TMV-Cg-siR841(+)	AT4G11100.1	similar to unknown protein [Arabidopsis thaliana] (TAIR:AT5G03060.1)	3.5
TMV-Cg-siR841(+)	AT4G11100.2	similar to unknown protein [Arabidopsis thaliana] (TAIR:AT5G03060.1)	3.5
TMV-Cg-siR841(+)	AT1G67040.1	similar to unknown protein [Arabidopsis thaliana] (TAIR:AT5G26910.2)	3
TMV-Cg-siR841(+)	AT1G61610.1	S-locus lectin protein kinase family protein	2
TMV-Cg-siR841(+)	AT1G28170.1	sulfotransferase family protein	3.5
TMV-Cg-siR841(+)	AT5G65550.1	UDP-glucoronosyl/UDP-glucosyl transferase family protein	2.5
TMV-Cg-siR841(+)	AT1G04990.1	zinc finger (CCCH-type) family protein	3.5
TMV-Cg-siR841(+)	AT1G04990.2	zinc finger (CCCH-type) family protein	3.5
TMV-Cg-siR842(+)	AT1G61840.1	DC1 domain-containing protein	1.5
TMV-Cg-siR842(+)	AT5G66510.2	GAMMA CA3 (GAMMA CARBONIC ANHYDRASE 3)	3
TMV-Cg-siR842(+)	AT5G66510.1	GAMMA CA3 (GAMMA CARBONIC ANHYDRASE 3)	3
TMV-Cg-siR842(+)	AT2G16780.1	MSI2 (NUCLEOSOME/CHROMATIN ASSEMBLY FACTOR G	3.5
TMV-Cg-siR842(+)	AT2G44710.1	RNA recognition motif (RRM)-containing protein	3.5
TMV-Cg-siR842(+)	AT4G11100.1	similar to unknown protein [Arabidopsis thaliana] (TAIR:AT5G03060.1)	2.5
TMV-Cg-siR842(+)	AT4G11100.2	similar to unknown protein [Arabidopsis thaliana] (TAIR:AT5G03060.1)	2.5
TMV-Cg-siR842(+)	AT1G61610.1	S-locus lectin protein kinase family protein	1
TMV-Cg-siR842(+)	AT5G65550.1	UDP-glucoronosyl/UDP-glucosyl transferase family protein	3.5
TMV-Cg-siR843(+)	AT5G07220.1	ATBAG3 (ARABIDOPSIS THALIANA BCL-2-ASSOCIATED ATHANOGENE 3)	3.5
TMV-Cg-siR843(+)	AT5G45990.1	crooked neck protein, putative / cell cycle protein, putative	3.5
TMV-Cg-siR843(+)	AT1G61840.1	DC1 domain-containing protein	1
TMV-Cg-siR843(+)	AT1G69570.1	Dof-type zinc finger domain-containing protein	3.5
TMV-Cg-siR843(+)	AT1G63660.1	GMP synthase (glutamine-hydrolyzing), putative	3.5
TMV-Cg-siR843(+)	AT1G63660.2	GMP synthase (glutamine-hydrolyzing), putative	3.5
TMV-Cg-siR843(+)	AT3G01460.1	MBD9 (METHYL-CPG-BINDING DOMAIN 9)	3.5
TMV-Cg-siR843(+)	AT5G44150.1	similar to Os05g0564000 [Oryza sativa (japonica cultivar-group)]	3
TMV-Cg-siR843(+)	AT4G11100.1	similar to unknown protein [Arabidopsis thaliana] (TAIR:AT5G03060.1)	3.5
TMV-Cg-siR843(+)	AT4G11100.2	similar to unknown protein [Arabidopsis thaliana] (TAIR:AT5G03060.1)	3.5
TMV-Cg-siR843(+)	AT1G61610.1	S-locus lectin protein kinase family protein	2
TMV-Cg-siR843(+)	AT1G69523.1	UbiE/COQ5 methyltransferase family protein	3
TMV-Cg-siR844(+)	AT1G61840.1	DC1 domain-containing protein	1
TMV-Cg-siR844(+)	AT2G40050.1	DC1 domain-containing protein	3
TMV-Cg-siR844(+)	AT1G63660.1	GMP synthase (glutamine-hydrolyzing), putative	3.5
TMV-Cg-siR844(+)	AT1G63660.2	GMP synthase (glutamine-hydrolyzing), putative	3.5
TMV-Cg-siR844(+)	AT3G28450.1	leucine-rich repeat transmembrane protein kinase, putative	3.5
TMV-Cg-siR844(+)	AT3G01460.1	MBD9 (METHYL-CPG-BINDING DOMAIN 9)	3.5
TMV-Cg-siR844(+)	AT1G61830.1	pseudogene, CHP-rich zinc finger protein, putative	3
TMV-Cg-siR844(+)	AT4G11100.1	similar to unknown protein [Arabidopsis thaliana] (TAIR:AT5G03060.1)	3.5
TMV-Cg-siR844(+)	AT4G11100.2	similar to unknown protein [Arabidopsis thaliana] (TAIR:AT5G03060.1)	3.5
TMV-Cg-siR844(+)	AT1G36690.1	transposable element gene	3.5
TMV-Cg-siR844(+)	AT3G32060.1	transposable element gene	3.5
TMV-Cg-siR845(+)	AT1G61840.1	DC1 domain-containing protein	2.5
TMV-Cg-siR845(+)	AT2G40050.1	DC1 domain-containing protein	3.5
TMV-Cg-siR845(+)	AT3G26550.1	DC1 domain-containing protein	3
TMV-Cg-siR845(+)	AT3G60860.1	guanine nucleotide exchange family protein	3.5
TMV-Cg-siR845(+)	AT1G61830.1	pseudogene, CHP-rich zinc finger protein, putative	3.5
TMV-Cg-siR846(+)	AT1G61840.1	DC1 domain-containing protein	2.5
TMV-Cg-siR846(+)	AT3G26550.1	DC1 domain-containing protein	2
TMV-Cg-siR847(+)	AT1G61840.1	DC1 domain-containing protein	3
TMV-Cg-siR847(+)	AT3G26550.1	DC1 domain-containing protein	2.5
TMV-Cg-siR847(+)	AT2G31290.1	similar to unknown protein [Arabidopsis thaliana] (TAIR:AT3G63090.1)	3
TMV-Cg-siR847(+)	AT2G31290.2	similar to unknown protein [Arabidopsis thaliana] (TAIR:AT3G63090.1)	3
TMV-Cg-siR848(+)	AT2G31290.1	similar to unknown protein [Arabidopsis thaliana] (TAIR:AT3G63090.1)	3
TMV-Cg-siR848(+)	AT2G31290.2	similar to unknown protein [Arabidopsis thaliana] (TAIR:AT3G63090.1)	3
TMV-Cg-siR851(+)	AT4G06566.1	transposable element gene	3
TMV-Cg-siR852(+)	AT4G06566.1	transposable element gene	3.5
TMV-Cg-siR855(+)	AT4G08570.1	heavy-metal-associated domain-containing protein	3.5
TMV-Cg-siR858(+)	AT1G36105.1	transposable element gene	3
TMV-Cg-siR860(+)	AT1G69295.1	beta-1,3-glucanase-related	3
TMV-Cg-siR861(+)	AT1G69295.1	beta-1,3-glucanase-related	3
TMV-Cg-siR926(+)	AT4G23270.1	protein kinase family protein	3
TMV-Cg-siR938(+)	AT1G67550.1	URE (UREASE)	3.5
TMV-Cg-siR959(+)	AT4G30520.1	leucine-rich repeat family protein / protein kinase family protein	3.5
TMV-Cg-siR966(+)	AT5G26731.1	unknown protein	3.5
TMV-Cg-siR984(+)	AT5G09580.1	similar to unknown protein [Arabidopsis thaliana] (TAIR:AT1G53345.1)	3
TMV-Cg-siR985(+)	AT3G61340.1	F-box family protein	3.5
TMV-Cg-siR985(+)	AT1G51910.1	protein kinase family protein	3.5
TMV-Cg-siR985(+)	AT2G40270.1	protein kinase family protein	3.5
TMV-Cg-siR985(+)	AT2G40270.2	protein kinase family protein	3.5
TMV-Cg-siR986(+)	AT1G51910.1	protein kinase family protein	3.5
TMV-Cg-siR987(+)	AT1G24800.1	Identical to F-box/Kelch-repeat protein	3.5
TMV-Cg-siR987(+)	AT1G24881.1	Identical to F-box/Kelch-repeat protein	3.5
TMV-Cg-siR987(+)	AT1G25211.1	Identical to F-box/Kelch-repeat protein	3.5
TMV-Cg-siR987(+)	AT1G51910.1	protein kinase family protein	2.5
TMV-Cg-siR987(+)	AT1G25141.1	UDP-3-0-acyl N-acetylglucosamine deacetylase family protein / F-box	3.5
TMV-Cg-siR988(+)	AT1G51910.1	protein kinase family protein	3.5
TMV-Cg-siR989(+)	AT1G51910.1	protein kinase family protein	3.5
TMV-Cg-siR990(+)	AT1G51910.1	protein kinase family protein	3.5
TMV-Cg-siR1024(+)	AT5G44510.1	disease resistance protein (TIR-NBS-LRR class), putative	3.5
TMV-Cg-siR1026(+)	AT1G77932.1	similar to structural constituent of ribosome [Arabidopsis thaliana]	3
TMV-Cg-siR1031(+)	AT4G15396.1	CYP702A6 (cytochrome P450, family 702, subfamily A, polypeptide 6)	3.5
TMV-Cg-siR1034(+)	AT4G30380.1	EXLB2 (EXPANSIN-LIKE B2 PRECURSOR)	3.5
TMV-Cg-siR1035(+)	AT4G30380.1	EXLB2 (EXPANSIN-LIKE B2 PRECURSOR)	3.5
TMV-Cg-siR1035(+)	AT4G14160.1	transport protein, putative	3.5
TMV-Cg-siR1035(+)	AT4G14160.2	transport protein, putative	3.5
TMV-Cg-siR1035(+)	AT4G14160.3	transport protein, putative	3.5
TMV-Cg-siR1051(+)	AT1G01040.1	DCL1 (DICER-LIKE1)	3.5
TMV-Cg-siR1052(+)	AT1G01040.1	DCL1 (DICER-LIKE1)	3.5
TMV-Cg-siR1058(+)	AT3G51000.1	epoxide hydrolase, putative	3.5
TMV-Cg-siR1059(+)	AT1G62262.1	SLAH4 (SLAC1 HOMOLOGUE 4)	3.5
TMV-Cg-siR1066(+)	AT1G64590.1	short-chain dehydrogenase/reductase (SDR) family protein	3
TMV-Cg-siR1067(+)	AT1G64590.1	short-chain dehydrogenase/reductase (SDR) family protein	3.5
TMV-Cg-siR1080(+)	AT2G15090.1	fatty acid elongase, putative	3.5
TMV-Cg-siR1081(+)	AT2G15090.1	fatty acid elongase, putative	3.5
TMV-Cg-siR1084(+)	AT1G14780.1	similar to unknown protein [Arabidopsis thaliana] (TAIR:AT4G24290.2)	3.5
TMV-Cg-siR1085(+)	AT2G01130.1	ATP binding / helicase/ nucleic acid binding	3.5
TMV-Cg-siR1086(+)	AT3G23900.1	RNA recognition motif (RRM)-containing protein	3
TMV-Cg-siR1086(+)	AT3G23900.2	RNA recognition motif (RRM)-containing protein	3
TMV-Cg-siR1086(+)	AT5G17690.1	TFL2 (TERMINAL FLOWER 2)	3.5
TMV-Cg-siR1089(+)	AT2G46410.1	CPC (CAPRICE)	3
TMV-Cg-siR1090(+)	AT2G46410.1	CPC (CAPRICE)	3
TMV-Cg-siR1090(+)	AT1G21600.1	PTAC6 (PLASTID TRANSCRIPTIONALLY ACTIVE6)	3
TMV-Cg-siR1090(+)	AT1G21600.2	PTAC6 (PLASTID TRANSCRIPTIONALLY ACTIVE6)	3
TMV-Cg-siR1091(+)	AT2G01130.1	ATP binding / helicase/ nucleic acid binding	3.5
TMV-Cg-siR1091(+)	AT2G46410.1	CPC (CAPRICE)	3
TMV-Cg-siR1091(+)	AT1G21600.1	PTAC6 (PLASTID TRANSCRIPTIONALLY ACTIVE6)	3
TMV-Cg-siR1091(+)	AT1G21600.2	PTAC6 (PLASTID TRANSCRIPTIONALLY ACTIVE6)	3
TMV-Cg-siR1104(+)	AT1G43760.1	similar to unknown protein [Arabidopsis thaliana] (TAIR:AT1G40390.1)	3.5
TMV-Cg-siR1105(+)	AT1G43760.1	similar to unknown protein [Arabidopsis thaliana] (TAIR:AT1G40390.1)	3
TMV-Cg-siR1108(+)	AT4G39850.1	PXA1 (PEROXISOMAL ABC TRANSPORTER 1)	3.5
TMV-Cg-siR1112(+)	AT1G79760.1	DTA4 (DOWNSTREAM TARGET OF AGL15-4)	3
TMV-Cg-siR1112(+)	AT3G33565.1	transposable element gene	3.5
TMV-Cg-siR1113(+)	AT3G33565.1	transposable element gene	3.5
TMV-Cg-siR1113(+)	AT5G35535.1	transposable element gene	3.5
TMV-Cg-siR1117(+)	AT1G59910.1	formin homology 2 domain-containing protein / FH2 domain-containing	3.5
TMV-Cg-siR1117(+)	AT2G16595.1	similar to translocon-associated protein alpha (TRAP alpha) family protein	3.5
TMV-Cg-siR1118(+)	AT2G16595.1	similar to translocon-associated protein alpha (TRAP alpha) family protein	2.5
TMV-Cg-siR1119(+)	AT2G16595.1	similar to translocon-associated protein alpha (TRAP alpha) family protein	3.5
TMV-Cg-siR1120(+)	AT3G52250.1	DNA binding / transcription factor	3
TMV-Cg-siR1120(+)	AT2G22140.1	similar to unknown protein [Arabidopsis thaliana] (TAIR:AT2G21800.1)	3.5
TMV-Cg-siR1121(+)	AT5G54440.1	binding	3
TMV-Cg-siR1121(+)	AT3G52250.1	DNA binding / transcription factor	2
TMV-Cg-siR1122(+)	AT3G52250.1	DNA binding / transcription factor	2.5
TMV-Cg-siR1124(+)	AT1G32840.1	transposable element gene	3.5
TMV-Cg-siR1124(+)	AT2G02210.1	transposable element gene	3.5
TMV-Cg-siR1124(+)	AT2G04980.1	transposable element gene	3.5
TMV-Cg-siR1124(+)	AT2G06430.1	transposable element gene	3.5
TMV-Cg-siR1124(+)	AT2G14130.1	transposable element gene	3.5
TMV-Cg-siR1124(+)	AT2G15140.1	transposable element gene	3.5
TMV-Cg-siR1124(+)	AT2G15190.1	transposable element gene	3.5
TMV-Cg-siR1124(+)	AT3G29210.1	transposable element gene	3.5
TMV-Cg-siR1124(+)	AT3G44500.1	transposable element gene	3.5
TMV-Cg-siR1124(+)	AT4G04010.1	transposable element gene	3.5
TMV-Cg-siR1125(+)	AT3G04080.1	ATAPY1 (APYRASE 1)	3
TMV-Cg-siR1126(+)	AT3G04080.1	ATAPY1 (APYRASE 1)	3
TMV-Cg-siR1126(+)	AT5G44950.1	F-box family protein	3.5
TMV-Cg-siR1126(+)	AT5G60610.1	F-box family protein	3.5
TMV-Cg-siR1126(+)	AT1G57730.1	zinc finger (C3HC4-type RING finger) family protein	3.5
TMV-Cg-siR1127(+)	AT2G26030.1	F-box family protein	3.5
TMV-Cg-siR1127(+)	AT2G26030.2	F-box family protein	3.5
TMV-Cg-siR1127(+)	AT2G26030.3	F-box family protein	3.5
TMV-Cg-siR1127(+)	AT4G09920.1	F-box family protein	3.5
TMV-Cg-siR1127(+)	AT4G10400.1	F-box family protein	3.5
TMV-Cg-siR1127(+)	AT4G10400.2	F-box family protein	3.5
TMV-Cg-siR1127(+)	AT5G38570.1	F-box family protein	3.5
TMV-Cg-siR1127(+)	AT5G44950.1	F-box family protein	3
TMV-Cg-siR1127(+)	AT5G56820.1	F-box family protein	3.5
TMV-Cg-siR1127(+)	AT5G60610.1	F-box family protein	3.5
TMV-Cg-siR1127(+)	AT1G31983.1	pseudogene, hypothetical protein	3.5
TMV-Cg-siR1127(+)	AT3G54910.1	similar to F-box family protein	3
TMV-Cg-siR1127(+)	AT3G54910.2	similar to F-box family protein	3
TMV-Cg-siR1127(+)	AT3G54910.3	similar to F-box family protein	3
TMV-Cg-siR1127(+)	AT4G10420.1	similar to F-box family protein	3.5
TMV-Cg-siR1128(+)	AT1G21990.1	F-box family protein	3.5
TMV-Cg-siR1128(+)	AT4G09920.1	F-box family protein	3.5
TMV-Cg-siR1128(+)	AT4G10400.1	F-box family protein	3.5
TMV-Cg-siR1128(+)	AT4G10400.2	F-box family protein	3.5
TMV-Cg-siR1128(+)	AT5G38570.1	F-box family protein	3.5
TMV-Cg-siR1128(+)	AT5G56440.1	F-box family protein	3.5
TMV-Cg-siR1128(+)	AT1G31983.1	pseudogene, hypothetical protein	3.5
TMV-Cg-siR1128(+)	AT3G54910.2	similar to F-box family protein	3
TMV-Cg-siR1128(+)	AT3G54910.3	similar to F-box family protein	3
TMV-Cg-siR1128(+)	AT4G10420.1	similar to F-box family protein	3.5
TMV-Cg-siR1128(+)	AT1G47950.1	transposable element gene	3.5
TMV-Cg-siR1128(+)	AT3G31540.1	transposable element gene	3.5
TMV-Cg-siR1128(+)	AT5G31685.1	transposable element gene	3.5
TMV-Cg-siR1129(+)	AT1G27070.1	5'-AMP-activated protein kinase-related	3.5
TMV-Cg-siR1131(+)	AT5G45380.1	sodium:solute symporter family protein	3.5
TMV-Cg-siR1142(+)	AT2G17110.1	similar to unknown protein [Arabidopsis thaliana] (TAIR:AT4G35240.1)	3.5
TMV-Cg-siR1143(+)	AT1G76370.1	protein kinase, putative	3.5
TMV-Cg-siR1143(+)	AT2G17110.1	similar to unknown protein [Arabidopsis thaliana] (TAIR:AT4G35240.1)	3.5
TMV-Cg-siR1144(+)	AT2G31650.1	ATX1 (ARABIDOPSIS HOMOLOGUE OF TRITHORAX)	3.5
TMV-Cg-siR1144(+)	AT2G17110.1	similar to unknown protein [Arabidopsis thaliana] (TAIR:AT4G35240.1)	3.5
TMV-Cg-siR1146(+)	AT2G31650.1	ATX1 (ARABIDOPSIS HOMOLOGUE OF TRITHORAX)	3.5
TMV-Cg-siR1147(+)	AT2G31650.1	ATX1 (ARABIDOPSIS HOMOLOGUE OF TRITHORAX)	3.5
TMV-Cg-siR1147(+)	AT1G11000.1	MLO4 (MILDEW RESISTANCE LOCUS O 4)	3.5
TMV-Cg-siR1148(+)	AT2G31650.1	ATX1 (ARABIDOPSIS HOMOLOGUE OF TRITHORAX)	3.5
TMV-Cg-siR1148(+)	AT1G26730.1	EXS family protein / ERD1/XPR1/SYG1 family protein	3.5
TMV-Cg-siR1148(+)	AT5G10750.1	similar to unknown protein [Arabidopsis thaliana] (TAIR:AT5G24990.1)	3.5
TMV-Cg-siR1149(+)	AT1G26730.1	EXS family protein / ERD1/XPR1/SYG1 family protein	3.5
TMV-Cg-siR1149(+)	AT1G11000.1	MLO4 (MILDEW RESISTANCE LOCUS O 4)	3.5
TMV-Cg-siR1149(+)	AT5G10750.1	similar to unknown protein [Arabidopsis thaliana] (TAIR:AT5G24990.1)	2.5
TMV-Cg-siR1150(+)	AT1G11000.1	MLO4 (MILDEW RESISTANCE LOCUS O 4)	3
TMV-Cg-siR1150(+)	AT5G10750.1	similar to unknown protein [Arabidopsis thaliana] (TAIR:AT5G24990.1)	3.5
TMV-Cg-siR1151(+)	AT3G49250.1	similar to ATP binding [Arabidopsis thaliana] (TAIR:AT5G24280.1)	3.5
TMV-Cg-siR1152(+)	AT1G11000.1	MLO4 (MILDEW RESISTANCE LOCUS O 4)	3
TMV-Cg-siR1153(+)	AT3G50410.1	OBP1 (OBF BINDING PROTEIN 1)	3
TMV-Cg-siR1155(+)	AT5G43730.1	disease resistance protein (CC-NBS-LRR class), putative	3.5
TMV-Cg-siR1156(+)	AT5G43730.1	disease resistance protein (CC-NBS-LRR class), putative	3.5
TMV-Cg-siR1158(+)	AT5G44340.1	TUB4 (tubulin beta-4 chain)	3.5
TMV-Cg-siR1159(+)	AT4G13430.1	aconitase family protein / aconitate hydratase family protein	3.5
TMV-Cg-siR1159(+)	AT3G13080.1	ATMRP3 (Arabidopsis thaliana multidrug resistance-associated	3.5
TMV-Cg-siR1159(+)	AT3G13080.2	ATMRP3 (Arabidopsis thaliana multidrug resistance-associated	3.5
TMV-Cg-siR1159(+)	AT3G13080.3	ATMRP3 (Arabidopsis thaliana multidrug resistance-associated	3.5
TMV-Cg-siR1159(+)	AT3G13080.4	ATMRP3 (Arabidopsis thaliana multidrug resistance-associated	3.5
TMV-Cg-siR1159(+)	AT3G01640.1	GHMP kinase family protein	3.5
TMV-Cg-siR1160(+)	AT3G01640.1	GHMP kinase family protein	3.5
TMV-Cg-siR1163(+)	AT2G05880.1	transposable element gene	3.5
TMV-Cg-siR1163(+)	AT2G09956.1	transposable element gene	3.5
TMV-Cg-siR1163(+)	AT5G35260.1	transposable element gene	3.5
TMV-Cg-siR1165(+)	AT3G28956.1	catalytic/ nucleotide binding	3.5
TMV-Cg-siR1165(+)	AT3G19890.1	F-box family protein	3.5
TMV-Cg-siR1168(+)	AT1G20795.1	F-box family protein	3.5
TMV-Cg-siR1172(+)	AT1G73570.1	suppressor of lin-12-like protein-related / sel-1 protein-related	3
TMV-Cg-siR1173(+)	AT4G21760.1	BGLU47 (Beta-glucosidase 47)	3
TMV-Cg-siR1174(+)	AT4G21760.1	BGLU47 (Beta-glucosidase 47)	3
TMV-Cg-siR1178(+)	AT1G78780.1	pathogenesis-related family protein	3.5
TMV-Cg-siR1178(+)	AT1G78780.2	pathogenesis-related family protein	3.5
TMV-Cg-siR1178(+)	AT1G78780.4	pathogenesis-related family protein	3.5
TMV-Cg-siR1179(+)	AT1G78780.1	pathogenesis-related family protein	3
TMV-Cg-siR1179(+)	AT1G78780.2	pathogenesis-related family protein	3
TMV-Cg-siR1179(+)	AT1G78780.4	pathogenesis-related family protein	3
TMV-Cg-siR1180(+)	AT1G78780.1	pathogenesis-related family protein	2
TMV-Cg-siR1180(+)	AT1G78780.2	pathogenesis-related family protein	2
TMV-Cg-siR1180(+)	AT1G78780.4	pathogenesis-related family protein	2
TMV-Cg-siR1180(+)	AT5G57130.1	protein binding	3
TMV-Cg-siR1181(+)	AT1G78780.1	pathogenesis-related family protein	2
TMV-Cg-siR1181(+)	AT1G78780.2	pathogenesis-related family protein	2
TMV-Cg-siR1181(+)	AT1G78780.4	pathogenesis-related family protein	2
TMV-Cg-siR1182(+)	AT1G78780.2	pathogenesis-related family protein	3.5
TMV-Cg-siR1182(+)	AT1G78780.4	pathogenesis-related family protein	3.5
TMV-Cg-siR1182(+)	AT3G57120.1	protein kinase family protein	3.5
TMV-Cg-siR1190(+)	AT5G20280.1	ATSPS1F (SUCROSE PHOSPHATE SYNTHASE 1F)	3.5
TMV-Cg-siR1191(+)	AT2G43290.1	MSS3 (MULTICOPY SUPPRESSORS OF SNF4 DEFICIENCY IN YEAST 3)	3.5
TMV-Cg-siR1192(+)	AT2G43290.1	MSS3 (MULTICOPY SUPPRESSORS OF SNF4 DEFICIENCY IN YEAST 3)	2.5
TMV-Cg-siR1193(+)	AT2G43290.1	MSS3 (MULTICOPY SUPPRESSORS OF SNF4 DEFICIENCY IN YEAST 3)	3.5
TMV-Cg-siR1194(+)	AT5G59730.1	ATEXO70H7 (EXOCYST SUBUNIT EXO70 FAMILY PROTEIN H7)	3.5
TMV-Cg-siR1194(+)	AT5G59730.2	ATEXO70H7 (EXOCYST SUBUNIT EXO70 FAMILY PROTEIN H7)	3.5
TMV-Cg-siR1194(+)	AT3G52280.1	GTE6 (GENERAL TRANSCRIPTION FACTOR GROUP E6)	3.5
TMV-Cg-siR1201(+)	AT2G38800.1	calmodulin-binding protein-related	3
TMV-Cg-siR1202(+)	AT2G38800.1	calmodulin-binding protein-related	3
TMV-Cg-siR1203(+)	AT2G38800.1	calmodulin-binding protein-related	3
TMV-Cg-siR1203(+)	AT3G08960.1	protein transporter	3.5
TMV-Cg-siR1204(+)	AT3G08960.1	protein transporter	3
TMV-Cg-siR1205(+)	AT2G38800.1	calmodulin-binding protein-related	3.5
TMV-Cg-siR1205(+)	AT3G47010.1	hydrolase, hydrolyzing O-glycosyl compounds	3.5
TMV-Cg-siR1205(+)	AT3G08960.1	protein transporter	3.5
TMV-Cg-siR1215(+)	AT4G06521.1	transposable element gene	3
TMV-Cg-siR1219(+)	AT1G70782.1	CPuORF28 (Conserved peptide upstream open reading frame 28)	3.5
TMV-Cg-siR1219(+)	AT3G21215.1	RNA-binding protein, putative	3.5
TMV-Cg-siR1219(+)	AT1G70780.1	similar to unknown protein [Arabidopsis thaliana] (TAIR:AT1G23150.1)	3.5
TMV-Cg-siR1220(+)	AT1G04140.1	transducin family protein / WD-40 repeat family protein	3
TMV-Cg-siR1220(+)	AT1G04140.2	transducin family protein / WD-40 repeat family protein	3
TMV-Cg-siR1257(+)	AT2G20000.1	HBT (HOBBIT)	3.5
TMV-Cg-siR1258(+)	AT2G20000.1	HBT (HOBBIT)	3.5
TMV-Cg-siR1259(+)	AT2G20000.1	HBT (HOBBIT)	3.5
TMV-Cg-siR1261(+)	AT1G48090.1	C2 domain-containing protein	3.5
TMV-Cg-siR1261(+)	AT1G48090.2	C2 domain-containing protein	3.5
TMV-Cg-siR1263(+)	AT3G30836.1	transposable element gene	3.5
TMV-Cg-siR1284(+)	AT2G31800.1	ankyrin protein kinase, putative	3
TMV-Cg-siR1284(+)	AT1G70830.1	MLP28 (MLP-LIKE PROTEIN 28)	3.5
TMV-Cg-siR1284(+)	AT1G70830.2	MLP28 (MLP-LIKE PROTEIN 28)	3.5
TMV-Cg-siR1284(+)	AT1G70830.3	MLP28 (MLP-LIKE PROTEIN 28)	3.5
TMV-Cg-siR1284(+)	AT1G70830.4	MLP28 (MLP-LIKE PROTEIN 28)	3.5
TMV-Cg-siR1284(+)	AT1G70830.5	MLP28 (MLP-LIKE PROTEIN 28)	3.5
TMV-Cg-siR1284(+)	AT4G08110.1	transposable element gene	3.5
TMV-Cg-siR1285(+)	AT3G09100.2	mRNA capping enzyme family protein	3.5
TMV-Cg-siR1286(+)	AT1G17470.1	ATDRG1 (ARABIDOPSIS THALIANA DEVELOPMENTALLY REGULATED G-PROTEIN 1)	3.5
TMV-Cg-siR1286(+)	AT1G17470.2	ATDRG1 (ARABIDOPSIS THALIANA DEVELOPMENTALLY REGULATED G-PROTEIN 1)	3.5
TMV-Cg-siR1286(+)	AT3G09100.2	mRNA capping enzyme family protein	3
TMV-Cg-siR1287(+)	AT3G63070.1	PWWP domain-containing protein	3.5
TMV-Cg-siR1288(+)	AT3G44630.1	disease resistance protein RPP1-WsB-like (TIR-NBS-LRR class), putative	3
TMV-Cg-siR1288(+)	AT3G44630.2	disease resistance protein RPP1-WsB-like (TIR-NBS-LRR class), putative	3
TMV-Cg-siR1288(+)	AT3G44630.3	disease resistance protein RPP1-WsB-like (TIR-NBS-LRR class), putative	3
TMV-Cg-siR1288(+)	AT3G09100.2	mRNA capping enzyme family protein	3
TMV-Cg-siR1289(+)	AT5G15430.1	calmodulin-binding protein-related	3.5
TMV-Cg-siR1289(+)	AT3G44630.1	disease resistance protein RPP1-WsB-like (TIR-NBS-LRR class), putative	3
TMV-Cg-siR1289(+)	AT3G44630.2	disease resistance protein RPP1-WsB-like (TIR-NBS-LRR class), putative	3
TMV-Cg-siR1289(+)	AT3G44630.3	disease resistance protein RPP1-WsB-like (TIR-NBS-LRR class), putative	3
TMV-Cg-siR1290(+)	AT5G15430.1	calmodulin-binding protein-related	3
TMV-Cg-siR1290(+)	AT3G44630.1	disease resistance protein RPP1-WsB-like (TIR-NBS-LRR class), putative	3
TMV-Cg-siR1290(+)	AT3G44630.2	disease resistance protein RPP1-WsB-like (TIR-NBS-LRR class), putative	3
TMV-Cg-siR1290(+)	AT3G44630.3	disease resistance protein RPP1-WsB-like (TIR-NBS-LRR class), putative	3
TMV-Cg-siR1292(+)	AT3G44630.1	disease resistance protein RPP1-WsB-like (TIR-NBS-LRR class), putative	3
TMV-Cg-siR1292(+)	AT3G44630.2	disease resistance protein RPP1-WsB-like (TIR-NBS-LRR class), putative	3
TMV-Cg-siR1292(+)	AT3G44630.3	disease resistance protein RPP1-WsB-like (TIR-NBS-LRR class), putative	3
TMV-Cg-siR1293(+)	AT3G44630.1	disease resistance protein RPP1-WsB-like (TIR-NBS-LRR class), putative	3
TMV-Cg-siR1293(+)	AT3G44630.2	disease resistance protein RPP1-WsB-like (TIR-NBS-LRR class), putative	3
TMV-Cg-siR1293(+)	AT3G44630.3	disease resistance protein RPP1-WsB-like (TIR-NBS-LRR class), putative	3
TMV-Cg-siR1294(+)	AT3G44630.1	disease resistance protein RPP1-WsB-like (TIR-NBS-LRR class), putative	3
TMV-Cg-siR1294(+)	AT3G44630.2	disease resistance protein RPP1-WsB-like (TIR-NBS-LRR class), putative	3
TMV-Cg-siR1294(+)	AT3G44630.3	disease resistance protein RPP1-WsB-like (TIR-NBS-LRR class), putative	3
TMV-Cg-siR1295(+)	AT3G44630.1	disease resistance protein RPP1-WsB-like (TIR-NBS-LRR class), putative	2
TMV-Cg-siR1295(+)	AT3G44630.2	disease resistance protein RPP1-WsB-like (TIR-NBS-LRR class), putative	2
TMV-Cg-siR1295(+)	AT3G44630.3	disease resistance protein RPP1-WsB-like (TIR-NBS-LRR class), putative	2
TMV-Cg-siR1296(+)	AT3G44630.1	disease resistance protein RPP1-WsB-like (TIR-NBS-LRR class), putative	2
TMV-Cg-siR1296(+)	AT3G44630.2	disease resistance protein RPP1-WsB-like (TIR-NBS-LRR class), putative	2
TMV-Cg-siR1296(+)	AT3G44630.3	disease resistance protein RPP1-WsB-like (TIR-NBS-LRR class), putative	2
TMV-Cg-siR1297(+)	AT3G44630.1	disease resistance protein RPP1-WsB-like (TIR-NBS-LRR class), putative	3
TMV-Cg-siR1297(+)	AT3G44630.2	disease resistance protein RPP1-WsB-like (TIR-NBS-LRR class), putative	3
TMV-Cg-siR1297(+)	AT3G44630.3	disease resistance protein RPP1-WsB-like (TIR-NBS-LRR class), putative	3
TMV-Cg-siR1298(+)	AT3G44630.1	disease resistance protein RPP1-WsB-like (TIR-NBS-LRR class), putative	3.5
TMV-Cg-siR1298(+)	AT3G44630.2	disease resistance protein RPP1-WsB-like (TIR-NBS-LRR class), putative	3.5
TMV-Cg-siR1298(+)	AT3G44630.3	disease resistance protein RPP1-WsB-like (TIR-NBS-LRR class), putative	3.5
TMV-Cg-siR1312(+)	AT1G58060.1	helicase domain-containing protein	3
TMV-Cg-siR1313(+)	AT1G19800.1	TGD1 (TRIGALACTOSYLDIACYLGLYCEROL 1)	3.5
TMV-Cg-siR1313(+)	AT1G19800.2	TGD1 (TRIGALACTOSYLDIACYLGLYCEROL 1)	3.5
TMV-Cg-siR1313(+)	AT1G19800.3	TGD1 (TRIGALACTOSYLDIACYLGLYCEROL 1)	3.5
TMV-Cg-siR1314(+)	AT1G04600.1	XIA (Myosin-like protein XIA)	3.5
TMV-Cg-siR1316(+)	AT5G67640.1	unknown protein	3.5
TMV-Cg-siR1317(+)	AT5G53740.1	similar to unknown protein [Arabidopsis thaliana] (TAIR:AT5G53905.1)	3.5
TMV-Cg-siR1317(+)	AT5G67640.1	unknown protein	3.5
TMV-Cg-siR1318(+)	AT5G26860.1	LON_ARA_ARA (Lon protease homolog gene)	3.5
TMV-Cg-siR1318(+)	AT5G53740.1	similar to unknown protein [Arabidopsis thaliana] (TAIR:AT5G53905.1)	3.5
TMV-Cg-siR1319(+)	AT4G03230.1	S-locus lectin protein kinase family protein	3.5
TMV-Cg-siR1319(+)	AT1G26680.1	transcriptional factor B3 family protein	3
TMV-Cg-siR1320(+)	AT1G09680.1	pentatricopeptide (PPR) repeat-containing protein	3.5
TMV-Cg-siR1320(+)	AT1G26680.1	transcriptional factor B3 family protein	3
TMV-Cg-siR1321(+)	AT2G44150.1	ASHH3 (HISTONE-LYSINE N-METHYLTRANSFERASE ASHH3)	3.5
TMV-Cg-siR1321(+)	AT1G09680.1	pentatricopeptide (PPR) repeat-containing protein	2.5
TMV-Cg-siR1322(+)	AT3G21295.1	ATP binding / DNA binding	3.5
TMV-Cg-siR1322(+)	AT1G09680.1	pentatricopeptide (PPR) repeat-containing protein	3.5
TMV-Cg-siR1322(+)	AT5G53140.1	protein phosphatase 2C, putative / PP2C, putative	3
TMV-Cg-siR1322(+)	AT5G67640.1	unknown protein	3.5
TMV-Cg-siR1323(+)	AT3G21295.1	ATP binding / DNA binding	2.5
TMV-Cg-siR1323(+)	AT3G27930.1	similar to unnamed protein product [Vitis vinifera] (GB:CAO14767.1)	2.5
TMV-Cg-siR1324(+)	AT3G21295.1	ATP binding / DNA binding	3.5
TMV-Cg-siR1324(+)	AT3G27930.1	similar to unnamed protein product [Vitis vinifera] (GB:CAO14767.1)	3
TMV-Cg-siR1324(+)	AT5G30276.1	transposable element gene	3.5
TMV-Cg-siR1324(+)	AT1G53265.1	unknown protein	3.5
TMV-Cg-siR1325(+)	AT3G27930.1	similar to unnamed protein product [Vitis vinifera] (GB:CAO14767.1)	3.5
TMV-Cg-siR1326(+)	AT5G45260.1	RRS1 (RESISTANT TO RALSTONIA SOLANACEARUM 1)	3.5
TMV-Cg-siR1327(+)	AT1G62020.1	coatomer protein complex, subunit alpha, putative	3.5
TMV-Cg-siR1327(+)	AT5G45420.1	myb family transcription factor	3.5
TMV-Cg-siR1328(+)	AT1G62020.1	coatomer protein complex, subunit alpha, putative	3.5
TMV-Cg-siR1329(+)	AT1G62020.1	coatomer protein complex, subunit alpha, putative	3.5
TMV-Cg-siR1329(+)	AT4G23790.1	similar to unknown protein [Arabidopsis thaliana] (TAIR:AT4G11090.1)	3.5
TMV-Cg-siR1344(+)	AT4G20450.1	leucine-rich repeat protein kinase, putative	3.5
TMV-Cg-siR1346(+)	AT4G20450.1	leucine-rich repeat protein kinase, putative	3.5
TMV-Cg-siR1347(+)	AT4G20450.1	leucine-rich repeat protein kinase, putative	3.5
TMV-Cg-siR1348(+)	AT1G21630.1	calcium-binding EF hand family protein	3.5
TMV-Cg-siR1350(+)	AT2G34150.1	WAVE1 (WASP (WISKOTT-ALDRICH SYNDROME PROTEIN)	3
TMV-Cg-siR1350(+)	AT2G34150.2	WAVE1 (WASP (WISKOTT-ALDRICH SYNDROME PROTEIN)	3
TMV-Cg-siR1356(+)	AT2G40860.1	protein kinase family protein / protein phosphatase 2C ( PP2C) family protein	3.5
TMV-Cg-siR1383(+)	AT1G71880.1	SUC1 (SUCROSE-PROTON SYMPORTER 1)	3.5
TMV-Cg-siR1407(+)	AT1G22120.1	unknown protein	3.5
TMV-Cg-siR1429(+)	AT5G54070.1	AT-HSFA9 (ARABIDOPSIS THALIANA HEAT SHOCK TRANSCRIPTION FACTOR	3
TMV-Cg-siR1429(+)	AT5G18190.1	protein kinase family protein	3.5
TMV-Cg-siR1429(+)	AT5G18190.2	protein kinase family protein	3.5
TMV-Cg-siR1429(+)	AT2G39440.1	similar to unknown [Populus trichocarpa] (GB:ABK92865.1)	3.5
TMV-Cg-siR1430(+)	AT5G54070.1	AT-HSFA9 (ARABIDOPSIS THALIANA HEAT SHOCK TRANSCRIPTION FACTOR	2.5
TMV-Cg-siR1430(+)	AT3G48770.1	ATP binding / DNA binding	3
TMV-Cg-siR1431(+)	AT3G48770.1	ATP binding / DNA binding	3
TMV-Cg-siR1433(+)	AT4G37920.1	similar to unknown protein [Arabidopsis thaliana] (TAIR:AT1G36320.1)	3.5
TMV-Cg-siR1433(+)	AT3G44096.1	transposable element gene	3.5
TMV-Cg-siR1434(+)	AT3G26810.1	AFB2 (AUXIN SIGNALING F-BOX 2)	3.5
TMV-Cg-siR1435(+)	AT3G26810.1	AFB2 (AUXIN SIGNALING F-BOX 2)	3
TMV-Cg-siR1436(+)	AT3G26810.1	AFB2 (AUXIN SIGNALING F-BOX 2)	3
TMV-Cg-siR1436(+)	AT5G50300.1	xanthine/uracil/vitamin C permease family protein	3.5
TMV-Cg-siR1437(+)	AT3G26810.1	AFB2 (AUXIN SIGNALING F-BOX 2)	3.5
TMV-Cg-siR1438(+)	AT2G30505.1	Expressed protein	3.5
TMV-Cg-siR1440(+)	AT1G18870.1	ICS2 isochorismate synthase	3.5
TMV-Cg-siR1441(+)	AT5G48570.1	peptidyl-prolyl cis-trans isomerase, putative / FK506-binding protein	3
TMV-Cg-siR1441(+)	AT2G43250.1	similar to unnamed protein product [Vitis vinifera] (GB:CAO67796.1)	3.5
TMV-Cg-siR1441(+)	AT1G51175.1	transposable element gene	3.5
TMV-Cg-siR1442(+)	AT2G43250.1	similar to unnamed protein product [Vitis vinifera] (GB:CAO67796.1)	3.5
TMV-Cg-siR1442(+)	AT1G51175.1	transposable element gene	3.5
TMV-Cg-siR1445(+)	AT4G19050.1	mob1/phocein family protein	3.5
TMV-Cg-siR1445(+)	AT4G04255.1	transposable element gene	3.5
TMV-Cg-siR1445(+)	AT4G04313.1	transposable element gene	3
TMV-Cg-siR1445(+)	AT1G10480.1	ZFP5 (ZINC FINGER PROTEIN 5)	3.5
TMV-Cg-siR1446(+)	AT4G04313.1	transposable element gene	3.5
TMV-Cg-siR1447(+)	AT1G01220.1	GHMP kinase-related	3.5
TMV-Cg-siR1447(+)	AT5G65630.1	GTE7 (GLOBAL TRANSCRIPTION FACTOR GROUP E 7)	3.5
TMV-Cg-siR1447(+)	AT4G04313.1	transposable element gene	3.5
TMV-Cg-siR1448(+)	AT5G05000.1	ATTOC34/OEP34 (Translocase of chloroplast 34)	3
TMV-Cg-siR1448(+)	AT5G05000.2	ATTOC34/OEP34 (Translocase of chloroplast 34)	3
TMV-Cg-siR1448(+)	AT5G05000.3	ATTOC34/OEP34 (Translocase of chloroplast 34)	3
TMV-Cg-siR1448(+)	AT1G01220.1	GHMP kinase-related	2.5
TMV-Cg-siR1448(+)	AT4G25230.1	RIN2 (RPM1 INTERACTING PROTEIN 2)	3.5
TMV-Cg-siR1448(+)	AT4G25230.2	RIN2 (RPM1 INTERACTING PROTEIN 2)	3.5
TMV-Cg-siR1448(+)	AT4G04313.1	transposable element gene	3.5
TMV-Cg-siR1449(+)	AT5G05000.1	ATTOC34/OEP34 (Translocase of chloroplast 34)	3
TMV-Cg-siR1449(+)	AT5G05000.2	ATTOC34/OEP34 (Translocase of chloroplast 34)	3
TMV-Cg-siR1449(+)	AT5G05000.3	ATTOC34/OEP34 (Translocase of chloroplast 34)	3
TMV-Cg-siR1449(+)	AT1G01220.1	GHMP kinase-related	3.5
TMV-Cg-siR1449(+)	AT3G21900.1	receptor-like protein kinase-related	3.5
TMV-Cg-siR1449(+)	AT4G04313.1	transposable element gene	3.5
TMV-Cg-siR1450(+)	AT1G01220.1	GHMP kinase-related	3.5
TMV-Cg-siR1450(+)	AT3G21900.1	receptor-like protein kinase-related	3.5
TMV-Cg-siR1450(+)	AT3G29265.1	transposable element gene	3
TMV-Cg-siR1450(+)	AT4G04313.1	transposable element gene	3
TMV-Cg-siR1452(+)	AT3G48170.1	ALDH10A9 (Aldehyde dehydrogenase 10A9)	3
TMV-Cg-siR1486(+)	AT4G01265.1	raffinose synthase family protein / seed imbibition protein-related	3.5
TMV-Cg-siR1486(+)	AT1G43725.1	transposable element gene	3
TMV-Cg-siR1487(+)	AT1G72130.1	proton-dependent oligopeptide transport (POT) family protein	3
TMV-Cg-siR1487(+)	AT1G72130.2	proton-dependent oligopeptide transport (POT) family protein	3
TMV-Cg-siR1487(+)	AT1G43725.1	transposable element gene	3
TMV-Cg-siR1487(+)	AT1G43763.1	transposable element gene	3
TMV-Cg-siR1488(+)	AT1G72130.1	proton-dependent oligopeptide transport (POT) family protein	3
TMV-Cg-siR1488(+)	AT1G72130.2	proton-dependent oligopeptide transport (POT) family protein	3
TMV-Cg-siR1488(+)	AT1G43725.1	transposable element gene	3
TMV-Cg-siR1488(+)	AT1G43763.1	transposable element gene	2
TMV-Cg-siR1489(+)	AT3G03790.1	ankyrin repeat family protein / regulator of chromosome condensation	3
TMV-Cg-siR1489(+)	AT3G03790.2	ankyrin repeat family protein / regulator of chromosome condensation	3
TMV-Cg-siR1489(+)	AT1G72130.1	proton-dependent oligopeptide transport (POT) family protein	3
TMV-Cg-siR1489(+)	AT1G72130.2	proton-dependent oligopeptide transport (POT) family protein	3
TMV-Cg-siR1489(+)	AT1G43763.1	transposable element gene	3
TMV-Cg-siR1490(+)	AT3G03790.1	ankyrin repeat family protein / regulator of chromosome condensation	3
TMV-Cg-siR1490(+)	AT3G03790.2	ankyrin repeat family protein / regulator of chromosome condensation	3
TMV-Cg-siR1490(+)	AT5G65630.1	GTE7 (GLOBAL TRANSCRIPTION FACTOR GROUP E 7)	3
TMV-Cg-siR1491(+)	AT3G03790.1	ankyrin repeat family protein / regulator of chromosome condensation	3
TMV-Cg-siR1491(+)	AT3G03790.2	ankyrin repeat family protein / regulator of chromosome condensation	3
TMV-Cg-siR1495(+)	AT3G03790.1	ankyrin repeat family protein / regulator of chromosome condensation	3.5
TMV-Cg-siR1495(+)	AT3G03790.2	ankyrin repeat family protein / regulator of chromosome condensation	3.5
TMV-Cg-siR1496(+)	AT3G03790.1	ankyrin repeat family protein / regulator of chromosome condensation	3.5
TMV-Cg-siR1496(+)	AT3G03790.2	ankyrin repeat family protein / regulator of chromosome condensation	3.5
TMV-Cg-siR1500(+)	AT1G47990.1	ATGA2OX4 (GIBBERELLIN 2-OXIDASE 4)	3.5
TMV-Cg-siR1501(+)	AT1G47990.1	ATGA2OX4 (GIBBERELLIN 2-OXIDASE 4)	2
TMV-Cg-siR1501(+)	AT5G05620.1	ATGCP2/TUBG2 (GAMMA-TUBULIN)	3.5
TMV-Cg-siR1501(+)	AT3G04830.1	binding	3
TMV-Cg-siR1501(+)	AT3G04830.2	binding	3
TMV-Cg-siR1502(+)	AT1G47990.1	ATGA2OX4 (GIBBERELLIN 2-OXIDASE 4)	2.5
TMV-Cg-siR1503(+)	AT1G47990.1	ATGA2OX4 (GIBBERELLIN 2-OXIDASE 4)	3.5
TMV-Cg-siR1504(+)	AT5G53520.1	ATOPT8 (oligopeptide transporter 8)	3.5
TMV-Cg-siR1506(+)	AT5G22150.1	similar to unknown protein [Arabidopsis thaliana] (TAIR:AT5G22160.1)	3
TMV-Cg-siR1506(+)	AT1G10522.1	similar to unnamed protein product [Vitis vinifera] (GB:CAO40945.1)	3
TMV-Cg-siR1506(+)	AT1G10522.2	similar to unnamed protein product [Vitis vinifera] (GB:CAO40945.1)	3
TMV-Cg-siR1507(+)	AT4G25130.1	peptide methionine sulfoxide reductase, putative	3.5
TMV-Cg-siR1508(+)	AT4G25130.1	peptide methionine sulfoxide reductase, putative	3
TMV-Cg-siR1508(+)	AT3G16730.1	similar to unnamed protein product [Vitis vinifera] (GB:CAO44817.1)	2.5
TMV-Cg-siR1509(+)	AT4G25130.1	peptide methionine sulfoxide reductase, putative	3
TMV-Cg-siR1509(+)	AT3G16730.1	similar to unnamed protein product [Vitis vinifera] (GB:CAO44817.1)	2
TMV-Cg-siR1510(+)	AT4G25130.1	peptide methionine sulfoxide reductase, putative	3
TMV-Cg-siR1510(+)	AT2G44210.1	similar to unknown protein [Arabidopsis thaliana] (TAIR:AT1G55360.1)	2.5
TMV-Cg-siR1510(+)	AT2G44210.2	similar to unknown protein [Arabidopsis thaliana] (TAIR:AT1G55360.1)	2.5
TMV-Cg-siR1510(+)	AT3G11720.1	similar to unknown protein [Arabidopsis thaliana] (TAIR:AT5G06440.2)	3
TMV-Cg-siR1510(+)	AT3G11720.2	similar to unknown protein [Arabidopsis thaliana] (TAIR:AT5G06440.2)	3
TMV-Cg-siR1510(+)	AT4G39840.1	similar to unnamed protein product [Vitis vinifera] (GB:CAO21162.1)	3.5
TMV-Cg-siR1511(+)	AT2G44210.1	similar to unknown protein [Arabidopsis thaliana] (TAIR:AT1G55360.1)	3.5
TMV-Cg-siR1511(+)	AT2G44210.2	similar to unknown protein [Arabidopsis thaliana] (TAIR:AT1G55360.1)	3.5
TMV-Cg-siR1511(+)	AT3G11720.1	similar to unknown protein [Arabidopsis thaliana] (TAIR:AT5G06440.2)	3
TMV-Cg-siR1511(+)	AT3G11720.2	similar to unknown protein [Arabidopsis thaliana] (TAIR:AT5G06440.2)	3
TMV-Cg-siR1512(+)	AT2G30220.1	GDSL-motif lipase/hydrolase family protein	3.5
TMV-Cg-siR1512(+)	AT2G30310.1	GDSL-motif lipase/hydrolase family protein	3.5
TMV-Cg-siR1512(+)	AT3G16730.1	similar to unnamed protein product [Vitis vinifera] (GB:CAO44817.1)	3
TMV-Cg-siR1513(+)	AT2G30220.1	GDSL-motif lipase/hydrolase family protein	3.5
TMV-Cg-siR1513(+)	AT2G30310.1	GDSL-motif lipase/hydrolase family protein	3.5
TMV-Cg-siR1513(+)	AT1G62870.1	similar to unknown protein [Arabidopsis thaliana] (TAIR:AT1G12380.1)	3.5
TMV-Cg-siR1514(+)	AT1G52850.1	transposable element gene	3.5
TMV-Cg-siR1514(+)	AT2G13870.1	transposable element gene	3.5
TMV-Cg-siR1515(+)	AT1G72280.1	AERO1 (ARABIDOPSIS ENDOPLASMIC RETICULUM OXIDOREDUCTINS 1)	3.5
TMV-Cg-siR1515(+)	AT4G13200.1	Identical to Uncharacterized protein At4g13200	3.5
TMV-Cg-siR1515(+)	AT1G26370.1	RNA helicase, putative	3
TMV-Cg-siR1516(+)	AT1G26370.1	RNA helicase, putative	3.5
TMV-Cg-siR1519(+)	AT5G18530.1	beige/BEACH domain-containing protein	3.5
TMV-Cg-siR1519(+)	AT1G21990.1	F-box family protein	3.5
TMV-Cg-siR1520(+)	AT2G40930.1	UBP5 (UBIQUITIN-SPECIFIC PROTEASE 5)	3.5
TMV-Cg-siR1521(+)	AT2G24820.1	TIC55 (TRANSLOCON AT THE INNER ENVELOPE MEMBRANE OF CHLOROPLAST	3
TMV-Cg-siR1521(+)	AT2G40930.1	UBP5 (UBIQUITIN-SPECIFIC PROTEASE 5)	3.5
TMV-Cg-siR1544(+)	AT3G58560.1	endonuclease/exonuclease/phosphatase family protein	3.5
TMV-Cg-siR1545(+)	AT3G58560.1	endonuclease/exonuclease/phosphatase family protein	3.5
TMV-Cg-siR1549(+)	AT4G06571.1	transposable element gene	3.5
TMV-Cg-siR1554(+)	AT1G72860.1	disease resistance protein (TIR-NBS-LRR class), putative	3.5
TMV-Cg-siR1555(+)	AT1G72860.1	disease resistance protein (TIR-NBS-LRR class), putative	3.5
TMV-Cg-siR1555(+)	AT3G29630.1	glycosyltransferase family protein	3.5
TMV-Cg-siR1556(+)	AT3G29630.1	glycosyltransferase family protein	3.5
TMV-Cg-siR1557(+)	AT1G72860.1	disease resistance protein (TIR-NBS-LRR class), putative	2.5
TMV-Cg-siR1557(+)	AT3G61723.1	similar to DNA binding [Arabidopsis thaliana] (TAIR:AT3G61740.1)	3.5
TMV-Cg-siR1558(+)	AT1G72860.1	disease resistance protein (TIR-NBS-LRR class), putative	2.5
TMV-Cg-siR1558(+)	AT5G65400.1	similar to unknown protein [Arabidopsis thaliana] (TAIR:AT4G24380.1)	3
TMV-Cg-siR1559(+)	AT4G23990.1	ATCSLG3 (Cellulose synthase-like G3)	3.5
TMV-Cg-siR1559(+)	AT1G72860.1	disease resistance protein (TIR-NBS-LRR class), putative	3.5
TMV-Cg-siR1559(+)	AT5G65400.1	similar to unknown protein [Arabidopsis thaliana] (TAIR:AT4G24380.1)	3
TMV-Cg-siR1560(+)	AT4G23990.1	ATCSLG3 (Cellulose synthase-like G3)	2.5
TMV-Cg-siR1561(+)	AT4G23990.1	ATCSLG3 (Cellulose synthase-like G3)	3.5
TMV-Cg-siR1562(+)	AT4G04640.1	ATPC1 (ATP synthase gamma chain 1)	3
TMV-Cg-siR1563(+)	AT4G04640.1	ATPC1 (ATP synthase gamma chain 1)	3
TMV-Cg-siR1563(+)	AT2G46510.1	basic helix-loop-helix (bHLH) family protein	3.5
TMV-Cg-siR1564(+)	AT4G04640.1	ATPC1 (ATP synthase gamma chain 1)	3.5
TMV-Cg-siR1566(+)	AT4G32080.1	unknown protein	3
TMV-Cg-siR1566(+)	AT4G32080.2	unknown protein	3
TMV-Cg-siR1574(+)	AT3G18930.1	zinc finger (C3HC4-type RING finger) family protein	3.5
TMV-Cg-siR1574(+)	AT3G18930.2	zinc finger (C3HC4-type RING finger) family protein	3.5
TMV-Cg-siR1575(+)	AT3G18930.1	zinc finger (C3HC4-type RING finger) family protein	3.5
TMV-Cg-siR1576(+)	AT1G72250.1	kinesin motor protein-related	3.5
TMV-Cg-siR1576(+)	AT4G17070.1	peptidyl-prolyl cis-trans isomerase	3.5
TMV-Cg-siR1576(+)	AT1G66660.1	seven in absentia (SINA) protein, putative	3
TMV-Cg-siR1576(+)	AT1G66660.2	seven in absentia (SINA) protein, putative	3
TMV-Cg-siR1577(+)	AT4G17070.1	peptidyl-prolyl cis-trans isomerase	3.5
TMV-Cg-siR1578(+)	AT5G58750.1	wound-responsive protein-related	3.5
TMV-Cg-siR1580(+)	AT4G02560.1	LD (LUMINIDEPENDENS)	3
TMV-Cg-siR1581(+)	AT4G16110.1	ARR2 (ARABIDOPSIS RESPONSE REGULATOR 2)	3.5
TMV-Cg-siR1581(+)	AT4G02560.1	LD (LUMINIDEPENDENS)	3
TMV-Cg-siR1582(+)	AT4G16110.1	ARR2 (ARABIDOPSIS RESPONSE REGULATOR 2)	3.5
TMV-Cg-siR1582(+)	AT1G52960.1	transposable element gene	3.5
TMV-Cg-siR1582(+)	AT1G64410.1	transposable element gene	3
TMV-Cg-siR1582(+)	AT3G43350.1	transposable element gene	3
TMV-Cg-siR1583(+)	AT1G52960.1	transposable element gene	3.5
TMV-Cg-siR1583(+)	AT1G64410.1	transposable element gene	3
TMV-Cg-siR1583(+)	AT3G43350.1	transposable element gene	3
TMV-Cg-siR1584(+)	AT1G64410.1	transposable element gene	3.5
TMV-Cg-siR1584(+)	AT3G43350.1	transposable element gene	3.5
TMV-Cg-siR1587(+)	AT4G11380.1	beta-adaptin, putative	3.5
TMV-Cg-siR1587(+)	AT1G78230.1	protein binding	3.5
TMV-Cg-siR1587(+)	AT3G30420.1	transposable element gene	3.5
TMV-Cg-siR1588(+)	AT1G78230.1	protein binding	3
TMV-Cg-siR1589(+)	AT2G26750.1	epoxide hydrolase, putative	3
TMV-Cg-siR1589(+)	AT3G51620.1	similar to nucleotidyltransferase family protein	3
TMV-Cg-siR1589(+)	AT3G51620.2	similar to unknown protein [Arabidopsis thaliana] (TAIR:AT3G61690.1)	3
TMV-Cg-siR1590(+)	AT2G26750.1	epoxide hydrolase, putative	3
TMV-Cg-siR1590(+)	AT2G13960.1	myb family transcription factor	3.5
TMV-Cg-siR1590(+)	AT3G51620.1	similar to nucleotidyltransferase family protein	3.5
TMV-Cg-siR1590(+)	AT3G51620.2	similar to unknown protein [Arabidopsis thaliana] (TAIR:AT3G61690.1)	3.5
TMV-Cg-siR1591(+)	AT1G01080.1	33 kDa ribonucleoprotein, chloroplast, putative / RNA-binding protein	3.5
TMV-Cg-siR1591(+)	AT1G01080.2	33 kDa ribonucleoprotein, chloroplast, putative / RNA-binding protein	3.5
TMV-Cg-siR1591(+)	AT2G13960.1	myb family transcription factor	2.5
TMV-Cg-siR1591(+)	AT3G51620.1	similar to nucleotidyltransferase family protein	3.5
TMV-Cg-siR1591(+)	AT3G51620.2	similar to unknown protein [Arabidopsis thaliana] (TAIR:AT3G61690.1)	3.5
TMV-Cg-siR1592(+)	AT3G58860.1	F-box family protein	3.5
TMV-Cg-siR1592(+)	AT2G13960.1	myb family transcription factor	3.5
TMV-Cg-siR1592(+)	AT3G51620.1	similar to nucleotidyltransferase family protein	3.5
TMV-Cg-siR1592(+)	AT3G51620.2	similar to unknown protein [Arabidopsis thaliana] (TAIR:AT3G61690.1)	3.5
TMV-Cg-siR1592(+)	AT3G32385.1	transposable element gene	3
TMV-Cg-siR1593(+)	AT2G37280.1	ATPDR5/PDR5 (PLEIOTROPIC DRUG RESISTANCE 5)	3
TMV-Cg-siR1593(+)	AT3G58860.1	F-box family protein	3.5
TMV-Cg-siR1593(+)	AT3G53640.1	protein kinase family protein	3.5
TMV-Cg-siR1593(+)	AT1G56675.1	transposable element gene	3.5
TMV-Cg-siR1593(+)	AT3G32385.1	transposable element gene	3.5
TMV-Cg-siR1593(+)	AT4G09146.1	transposable element gene	3.5
TMV-Cg-siR1594(+)	AT2G37280.1	ATPDR5/PDR5 (PLEIOTROPIC DRUG RESISTANCE 5)	3
TMV-Cg-siR1594(+)	AT3G22845.1	emp24/gp25L/p24 protein-related	3.5
TMV-Cg-siR1594(+)	AT1G51860.1	leucine-rich repeat protein kinase, putative	3.5
TMV-Cg-siR1594(+)	AT1G26920.1	similar to unknown protein [Arabidopsis thaliana] (TAIR:AT1G69760.1)	3.5
TMV-Cg-siR1595(+)	AT1G15500.1	ATNTT2	3.5
TMV-Cg-siR1595(+)	AT2G37280.1	ATPDR5/PDR5 (PLEIOTROPIC DRUG RESISTANCE 5)	3.5
TMV-Cg-siR1595(+)	AT1G51860.1	leucine-rich repeat protein kinase, putative	2
TMV-Cg-siR1595(+)	AT1G26110.1	similar to unknown protein [Arabidopsis thaliana] (TAIR:AT5G45330.1)	3.5
TMV-Cg-siR1596(+)	AT3G15800.1	glycosyl hydrolase family 17 protein	3.5
TMV-Cg-siR1596(+)	AT1G51860.1	leucine-rich repeat protein kinase, putative	2
TMV-Cg-siR1596(+)	AT5G48520.1	similar to predicted protein [Physcomitrella patens subsp. patens]	3.5
TMV-Cg-siR1596(+)	AT1G26110.1	similar to unknown protein [Arabidopsis thaliana] (TAIR:AT5G45330.1)	3.5
TMV-Cg-siR1597(+)	AT1G51860.1	leucine-rich repeat protein kinase, putative	2
TMV-Cg-siR1597(+)	AT5G49138.1	other RNA	3.5
TMV-Cg-siR1597(+)	AT5G48520.1	similar to predicted protein [Physcomitrella patens subsp. patens]	3
TMV-Cg-siR1597(+)	AT1G26110.1	similar to unknown protein [Arabidopsis thaliana] (TAIR:AT5G45330.1)	3.5
TMV-Cg-siR1598(+)	AT3G49670.1	BAM2 (big apical meristem 2)	3
TMV-Cg-siR1598(+)	AT5G45610.1	binding	3.5
TMV-Cg-siR1598(+)	AT1G51860.1	leucine-rich repeat protein kinase, putative	3.5
TMV-Cg-siR1598(+)	AT5G49138.1	other RNA	3.5
TMV-Cg-siR1598(+)	AT2G34670.1	proline-rich family protein	3.5
TMV-Cg-siR1598(+)	AT5G37381.1	transposable element gene	3.5
TMV-Cg-siR1599(+)	AT3G49670.1	BAM2 (big apical meristem 2)	3.5
TMV-Cg-siR1599(+)	AT2G22230.1	beta-hydroxyacyl-ACP dehydratase, putative	3.5
TMV-Cg-siR1599(+)	AT2G32710.1	KRP4 (KIP-RELATED PROTEIN 4)	3
TMV-Cg-siR1599(+)	AT2G32710.2	KRP4 (KIP-RELATED PROTEIN 4)	3
TMV-Cg-siR1599(+)	AT2G34670.1	proline-rich family protein	3
TMV-Cg-siR1600(+)	AT2G32710.1	KRP4 (KIP-RELATED PROTEIN 4)	3
TMV-Cg-siR1600(+)	AT2G32710.2	KRP4 (KIP-RELATED PROTEIN 4)	3
TMV-Cg-siR1600(+)	AT1G26940.1	peptidyl-prolyl cis-trans isomerase cyclophilin-type family protein	3
TMV-Cg-siR1600(+)	AT2G34670.1	proline-rich family protein	3
TMV-Cg-siR1600(+)	AT4G34560.1	similar to unknown protein [Arabidopsis thaliana] (TAIR:AT5G66440.1)	2
TMV-Cg-siR1600(+)	AT4G04655.1	transposable element gene	3.5
TMV-Cg-siR1601(+)	AT1G72700.1	haloacid dehalogenase-like hydrolase family protein	3.5
TMV-Cg-siR1601(+)	AT2G15630.1	pentatricopeptide (PPR) repeat-containing protein	3
TMV-Cg-siR1601(+)	AT1G26940.1	peptidyl-prolyl cis-trans isomerase cyclophilin-type family protein	3.5
TMV-Cg-siR1601(+)	AT5G48130.1	phototropic-responsive NPH3 family protein	3.5
TMV-Cg-siR1601(+)	AT3G02230.1	RGP1 (REVERSIBLY GLYCOSYLATED POLYPEPTIDE 1)	3
TMV-Cg-siR1601(+)	AT1G60640.1	similar to unknown protein [Arabidopsis thaliana] (TAIR:AT2G22795.1)	3
TMV-Cg-siR1601(+)	AT5G66600.1	similar to unknown protein [Arabidopsis thaliana] (TAIR:AT2G23700.1)	3.5
TMV-Cg-siR1601(+)	AT5G66600.2	similar to unknown protein [Arabidopsis thaliana] (TAIR:AT2G23700.1)	3.5
TMV-Cg-siR1601(+)	AT5G66600.3	similar to unknown protein [Arabidopsis thaliana] (TAIR:AT2G23700.1)	3.5
TMV-Cg-siR1601(+)	AT4G34560.1	similar to unknown protein [Arabidopsis thaliana] (TAIR:AT5G66440.1)	1.5
TMV-Cg-siR1601(+)	AT1G35990.1	transposable element gene	3.5
TMV-Cg-siR1601(+)	AT2G11820.1	transposable element gene	3.5
TMV-Cg-siR1601(+)	AT2G16420.1	transposable element gene	3.5
TMV-Cg-siR1601(+)	AT5G28643.1	transposable element gene	3
TMV-Cg-siR1654(+)	AT1G32090.1	early-responsive to dehydration protein-related / ERD protein-related	3.5
TMV-Cg-siR1656(+)	AT3G49410.1	similar to unknown protein [Arabidopsis thaliana] (TAIR:AT5G24450.1)	3.5
TMV-Cg-siR1657(+)	AT2G13370.1	CHR5 (chromatin remodeling 5)	3.5
TMV-Cg-siR1657(+)	AT2G02110.1	transposable element gene	3
TMV-Cg-siR1658(+)	AT2G13370.1	CHR5 (chromatin remodeling 5)	3.5
TMV-Cg-siR1658(+)	AT2G02110.1	transposable element gene	2.5
TMV-Cg-siR1658(+)	AT3G43955.1	transposable element gene	3.5
TMV-Cg-siR1658(+)	AT5G35935.1	transposable element gene	3.5
TMV-Cg-siR1659(+)	AT2G13370.1	CHR5 (chromatin remodeling 5)	3.5
TMV-Cg-siR1660(+)	AT3G32405.1	transposable element gene	3.5
TMV-Cg-siR1660(+)	AT3G43688.1	transposable element gene	3.5
TMV-Cg-siR1660(+)	AT5G38365.1	transposable element gene	3
TMV-Cg-siR1661(+)	AT3G25570.1	adenosylmethionine decarboxylase family protein	3.5
TMV-Cg-siR1661(+)	AT3G25572.1	CPuORF11 (Conserved peptide upstream open reading frame 11)	3.5
TMV-Cg-siR1661(+)	AT5G18480.1	PGSIP6 (PLANT GLYCOGENIN-LIKE STARCH INITIATION PROTEIN 6)	3
TMV-Cg-siR1662(+)	AT3G57060.1	binding	3
TMV-Cg-siR1663(+)	AT3G57060.1	binding	3
TMV-Cg-siR1665(+)	AT1G36200.1	transposable element gene	3.5
TMV-Cg-siR1665(+)	AT3G43126.1	transposable element gene	3.5
TMV-Cg-siR1668(+)	AT1G49830.1	ethylene-responsive protein -related	3.5
TMV-Cg-siR1668(+)	AT3G45410.1	lectin protein kinase family protein	3.5
TMV-Cg-siR1669(+)	AT1G49830.1	ethylene-responsive protein -related	3
TMV-Cg-siR1669(+)	AT3G45410.1	lectin protein kinase family protein	2.5
TMV-Cg-siR1670(+)	AT1G49830.1	ethylene-responsive protein -related	3
TMV-Cg-siR1671(+)	AT5G63630.1	DEAD box RNA helicase, putative	3.5
TMV-Cg-siR1671(+)	AT1G49830.1	ethylene-responsive protein -related	3
TMV-Cg-siR1672(+)	AT5G63630.1	DEAD box RNA helicase, putative	3.5
TMV-Cg-siR1674(+)	AT3G02330.1	pentatricopeptide (PPR) repeat-containing protein	3.5
TMV-Cg-siR1681(+)	AT3G16740.1	F-box family protein	3
TMV-Cg-siR1682(+)	AT3G16740.1	F-box family protein	3.5
TMV-Cg-siR1687(+)	AT1G76380.1	DNA-binding bromodomain-containing protein	3.5
TMV-Cg-siR1687(+)	AT1G76380.2	DNA-binding bromodomain-containing protein	3.5
TMV-Cg-siR1687(+)	AT1G76380.3	DNA-binding bromodomain-containing protein	3.5
TMV-Cg-siR1706(+)	AT4G00460.1	ATROPGEF3/ROPGEF3 (KINASE PARTNER PROTEIN-LIKE)	3
TMV-Cg-siR1706(+)	AT1G64860.1	SIGA (SIGMA FACTOR A)	3
TMV-Cg-siR1706(+)	AT2G16890.1	UDP-glucoronosyl/UDP-glucosyl transferase family protein	3
TMV-Cg-siR1706(+)	AT2G16890.2	UDP-glucoronosyl/UDP-glucosyl transferase family protein	3
TMV-Cg-siR1706(+)	AT4G28240.1	wound-responsive protein-related	3
TMV-Cg-siR1707(+)	AT4G00460.1	ATROPGEF3/ROPGEF3 (KINASE PARTNER PROTEIN-LIKE)	3
TMV-Cg-siR1707(+)	AT2G18780.1	F-box family protein	3.5
TMV-Cg-siR1707(+)	AT4G04105.1	transposable element gene	3.5
TMV-Cg-siR1707(+)	AT4G06588.1	transposable element gene	3.5
TMV-Cg-siR1707(+)	AT4G28240.1	wound-responsive protein-related	3
TMV-Cg-siR1708(+)	AT3G45530.1	DC1 domain-containing protein	3.5
TMV-Cg-siR1708(+)	AT1G31300.1	similar to unknown protein [Arabidopsis thaliana] (TAIR:AT4G19645.2)	3.5
TMV-Cg-siR1708(+)	AT1G31300.2	similar to unknown protein [Arabidopsis thaliana] (TAIR:AT4G19645.2)	3.5
TMV-Cg-siR1709(+)	AT2G37940.1	similar to phosphatidic acid phosphatase-related	3
TMV-Cg-siR1709(+)	AT3G42620.1	transposable element gene	3
TMV-Cg-siR1709(+)	AT3G06910.1	Ulp1 protease family protein	3.5
TMV-Cg-siR1710(+)	AT2G45315.1	other RNA	3.5
TMV-Cg-siR1710(+)	AT2G45315.2	other RNA	3.5
TMV-Cg-siR1710(+)	AT3G60960.1	pentatricopeptide (PPR) repeat-containing protein	3.5
TMV-Cg-siR1710(+)	AT2G37940.1	similar to phosphatidic acid phosphatase-related	2
TMV-Cg-siR1710(+)	AT3G42620.1	transposable element gene	3
TMV-Cg-siR1711(+)	AT3G60960.1	pentatricopeptide (PPR) repeat-containing protein	3.5
TMV-Cg-siR1711(+)	AT2G37940.1	similar to phosphatidic acid phosphatase-related	3
TMV-Cg-siR1711(+)	AT5G40450.1	similar to unknown protein [Arabidopsis thaliana] (TAIR:AT3G28770.1)	3
TMV-Cg-siR1711(+)	AT5G40450.2	similar to unknown protein [Arabidopsis thaliana] (TAIR:AT3G28770.1)	3
TMV-Cg-siR1711(+)	AT1G36770.1	transposable element gene	3.5
TMV-Cg-siR1712(+)	AT5G40450.1	similar to unknown protein [Arabidopsis thaliana] (TAIR:AT3G28770.1)	3
TMV-Cg-siR1712(+)	AT5G40450.2	similar to unknown protein [Arabidopsis thaliana] (TAIR:AT3G28770.1)	3
TMV-Cg-siR1713(+)	AT5G40450.1	similar to unknown protein [Arabidopsis thaliana] (TAIR:AT3G28770.1)	3
TMV-Cg-siR1713(+)	AT5G40450.2	similar to unknown protein [Arabidopsis thaliana] (TAIR:AT3G28770.1)	3
TMV-Cg-siR1713(+)	AT3G30745.1	transposable element gene	3.5
TMV-Cg-siR1718(+)	AT4G25800.1	calmodulin-binding protein	3.5
TMV-Cg-siR1718(+)	AT4G25800.2	calmodulin-binding protein	3.5
TMV-Cg-siR1718(+)	AT1G65630.1	DEGP3 (DEGP PROTEASE 3)	3.5
TMV-Cg-siR1719(+)	AT4G25800.1	calmodulin-binding protein	3.5
TMV-Cg-siR1719(+)	AT4G25800.2	calmodulin-binding protein	3.5
TMV-Cg-siR1720(+)	AT1G06270.1	pentatricopeptide (PPR) repeat-containing protein	3.5
TMV-Cg-siR1721(+)	AT3G20980.1	similar to unknown protein [Arabidopsis thaliana] (TAIR:AT3G21000.1)	3.5
TMV-Cg-siR1722(+)	AT3G20980.1	similar to unknown protein [Arabidopsis thaliana] (TAIR:AT3G21000.1)	3.5
TMV-Cg-siR1726(+)	AT3G49730.1	pentatricopeptide (PPR) repeat-containing protein	3.5
TMV-Cg-siR1742(+)	AT5G13160.1	PBS1 (AVRPPHB SUSCEPTIBLE 1)	3
TMV-Cg-siR1743(+)	AT5G13160.1	PBS1 (AVRPPHB SUSCEPTIBLE 1)	2
TMV-Cg-siR1744(+)	AT5G13160.1	PBS1 (AVRPPHB SUSCEPTIBLE 1)	3
TMV-Cg-siR1745(+)	AT5G20310.1	similar to kinase [Arabidopsis thaliana] (TAIR:AT2G24370.1)	3.5
TMV-Cg-siR1746(+)	AT5G20310.1	similar to kinase [Arabidopsis thaliana] (TAIR:AT2G24370.1)	3.5
TMV-Cg-siR1765(+)	AT5G48100.1	TT10 (TRANSPARENT TESTA 10)	3.5
TMV-Cg-siR1766(+)	AT5G48100.1	TT10 (TRANSPARENT TESTA 10)	3.5
TMV-Cg-siR1774(+)	AT3G01290.1	band 7 family protein	3
TMV-Cg-siR1774(+)	AT4G02820.1	pentatricopeptide (PPR) repeat-containing protein	3
TMV-Cg-siR1810(+)	AT5G39450.1	F-box family protein	3.5
TMV-Cg-siR1811(+)	AT5G39450.1	F-box family protein	3.5
TMV-Cg-siR1811(+)	AT5G16600.1	MYB43 (myb domain protein 43)	3.5
TMV-Cg-siR1811(+)	AT5G55125.1	similar to hypothetical protein OsI_035046	3.5
TMV-Cg-siR1812(+)	AT2G43260.1	F-box family protein / S locus-related	3.5
TMV-Cg-siR1812(+)	AT5G55125.1	similar to hypothetical protein OsI_035046	3
TMV-Cg-siR1813(+)	AT2G06200.1	AtGRF6 (GROWTH-REGULATING FACTOR 6)	3.5
TMV-Cg-siR1813(+)	AT2G43260.1	F-box family protein / S locus-related	3.5
TMV-Cg-siR1813(+)	AT5G43420.1	zinc finger (C3HC4-type RING finger) family protein	3.5
TMV-Cg-siR1818(+)	AT4G15970.1	Identical to Uncharacterized protein At4g15970	3.5
TMV-Cg-siR1819(+)	AT4G15970.1	Identical to Uncharacterized protein At4g15970	2.5
TMV-Cg-siR1819(+)	AT5G62600.1	transportin-SR-related	3
TMV-Cg-siR1820(+)	AT5G62600.1	transportin-SR-related	3.5
TMV-Cg-siR1826(+)	AT1G04990.1	zinc finger (CCCH-type) family protein	3.5
TMV-Cg-siR1826(+)	AT1G04990.2	zinc finger (CCCH-type) family protein	3.5
TMV-Cg-siR1827(+)	AT1G04990.1	zinc finger (CCCH-type) family protein	3.5
TMV-Cg-siR1827(+)	AT1G04990.2	zinc finger (CCCH-type) family protein	3.5
TMV-Cg-siR1829(+)	AT3G58090.1	pseudogene, disease resistance response protein-related	3.5
TMV-Cg-siR1830(+)	AT5G58270.1	STA1 (STARIK 1)	3
TMV-Cg-siR1831(+)	AT1G71820.1	similar to hypothetical protein OsI_008770	3.5
TMV-Cg-siR1831(+)	AT5G58270.1	STA1 (STARIK 1)	3
TMV-Cg-siR1832(+)	AT5G53370.1	ATPMEPCRF	3.5
TMV-Cg-siR1832(+)	AT5G58270.1	STA1 (STARIK 1)	2.5
TMV-Cg-siR1833(+)	AT1G62440.1	LRX2 (LEUCINE-RICH REPEAT/EXTENSIN 2)	3.5
TMV-Cg-siR1833(+)	AT4G11740.1	SAY1	3.5
TMV-Cg-siR1833(+)	AT5G58270.1	STA1 (STARIK 1)	3
TMV-Cg-siR1834(+)	AT5G58270.1	STA1 (STARIK 1)	3.5
TMV-Cg-siR1835(+)	AT1G43650.1	integral membrane family protein / nodulin MtN21-related	3.5
TMV-Cg-siR1835(+)	AT5G58270.1	STA1 (STARIK 1)	3
TMV-Cg-siR1835(+)	AT1G41797.1	transposable element gene	3.5
TMV-Cg-siR1835(+)	AT3G33133.1	transposable element gene	3.5
TMV-Cg-siR1836(+)	AT5G02830.1	pentatricopeptide (PPR) repeat-containing protein	3.5
TMV-Cg-siR1837(+)	AT1G23760.1	JP630 polygalacturonase	3.5
TMV-Cg-siR1838(+)	AT1G43650.1	integral membrane family protein / nodulin MtN21-related	3
TMV-Cg-siR1838(+)	AT1G23760.1	JP630 polygalacturonase	3.5
TMV-Cg-siR1838(+)	AT2G35570.1	pseudogene, serpin (serine protease inhibitor) family	3.5
TMV-Cg-siR1838(+)	AT2G35590.1	pseudogene, serpin (serine protease inhibitor), putative	3.5
TMV-Cg-siR1838(+)	AT5G66650.1	similar to unknown protein [Arabidopsis thaliana] (TAIR:AT2G23790.1)	3
TMV-Cg-siR1839(+)	AT3G25500.1	AFH1 (FORMIN HOMOLOGY 1)	3
TMV-Cg-siR1839(+)	AT2G17020.1	F-box family protein (FBL10)	3.5
TMV-Cg-siR1839(+)	AT5G63640.1	VHS domain-containing protein / GAT domain-containing protein	3.5
TMV-Cg-siR1840(+)	AT3G25500.1	AFH1 (FORMIN HOMOLOGY 1)	3
TMV-Cg-siR1840(+)	AT1G48280.1	hydroxyproline-rich glycoprotein family protein	3
TMV-Cg-siR1840(+)	AT5G15780.1	pollen Ole e 1 allergen and extensin family protein	3
TMV-Cg-siR1841(+)	AT3G25500.1	AFH1 (FORMIN HOMOLOGY 1)	3
TMV-Cg-siR1841(+)	AT1G76130.1	AMY2/ATAMY2 (ALPHA-AMYLASE-LIKE 2)	3
TMV-Cg-siR1841(+)	AT5G15780.1	pollen Ole e 1 allergen and extensin family protein	3
TMV-Cg-siR1841(+)	AT1G26250.1	proline-rich extensin, putative	3.5
TMV-Cg-siR1841(+)	AT5G06640.1	proline-rich extensin-like family protein	3.5
TMV-Cg-siR1841(+)	AT2G21790.1	R1/RNR1 (RIBONUCLEOTIDE REDUCTASE 1)	3.5
TMV-Cg-siR1841(+)	AT3G45150.1	TCP16 (TCP domain protein 16)	3.5
TMV-Cg-siR1841(+)	AT5G63640.1	VHS domain-containing protein / GAT domain-containing protein	3.5
TMV-Cg-siR1842(+)	AT1G76130.1	AMY2/ATAMY2 (ALPHA-AMYLASE-LIKE 2)	3
TMV-Cg-siR1842(+)	AT1G70140.1	ATFH8 (FORMIN 8)	3
TMV-Cg-siR1842(+)	AT1G49490.1	leucine-rich repeat family protein / extensin family protein	3.5
TMV-Cg-siR1842(+)	AT3G19020.1	leucine-rich repeat family protein / extensin family protein	3.5
TMV-Cg-siR1842(+)	AT4G23740.1	leucine-rich repeat transmembrane protein kinase, putative	3.5
TMV-Cg-siR1842(+)	AT5G15780.1	pollen Ole e 1 allergen and extensin family protein	3
TMV-Cg-siR1842(+)	AT1G26250.1	proline-rich extensin, putative	3.5
TMV-Cg-siR1842(+)	AT3G45150.1	TCP16 (TCP domain protein 16)	3.5
TMV-Cg-siR1842(+)	AT1G24100.1	UGT74B1 (UDP-glucosyl transferase 74B1)	3
TMV-Cg-siR1842(+)	AT5G01445.1	unknown protein	3.5
TMV-Cg-siR1842(+)	AT5G63640.1	VHS domain-containing protein / GAT domain-containing protein	3.5
TMV-Cg-siR1843(+)	AT1G76130.1	AMY2/ATAMY2 (ALPHA-AMYLASE-LIKE 2)	3.5
TMV-Cg-siR1843(+)	AT5G42480.1	ARC6 (ACCUMULATION AND REPLICATION OF CHLOROPLASTS 6)	3.5
TMV-Cg-siR1843(+)	AT3G54510.1	early-responsive to dehydration protein-related / ERD protein-related	3.5
TMV-Cg-siR1843(+)	AT3G54510.2	early-responsive to dehydration protein-related / ERD protein-related	3.5
TMV-Cg-siR1843(+)	AT3G19020.1	leucine-rich repeat family protein / extensin family protein	3.5
TMV-Cg-siR1843(+)	AT5G15780.1	pollen Ole e 1 allergen and extensin family protein	3
TMV-Cg-siR1843(+)	AT1G26250.1	proline-rich extensin, putative	3.5
TMV-Cg-siR1843(+)	AT3G28550.1	proline-rich extensin-like family protein	3.5
TMV-Cg-siR1843(+)	AT2G01973.1	pseudogene of OTU-like cysteine protease family protein	3.5
TMV-Cg-siR1843(+)	AT5G66815.1	unknown protein	3.5
TMV-Cg-siR1844(+)	AT1G70790.1	C2 domain-containing protein	3.5
TMV-Cg-siR1844(+)	AT1G70790.2	C2 domain-containing protein	3.5
TMV-Cg-siR1844(+)	AT2G01973.1	pseudogene of OTU-like cysteine protease family protein	3.5
TMV-Cg-siR1845(+)	AT1G70790.1	C2 domain-containing protein	2.5
TMV-Cg-siR1845(+)	AT1G70790.2	C2 domain-containing protein	2.5
TMV-Cg-siR1845(+)	AT5G61570.1	protein kinase family protein	3.5
TMV-Cg-siR1845(+)	AT5G61570.2	protein kinase family protein	3.5
TMV-Cg-siR1845(+)	AT5G35756.1	transposable element gene	3.5
TMV-Cg-siR1846(+)	AT1G70790.1	C2 domain-containing protein	2.5
TMV-Cg-siR1846(+)	AT1G70790.2	C2 domain-containing protein	2.5
TMV-Cg-siR1847(+)	AT1G70790.1	C2 domain-containing protein	2.5
TMV-Cg-siR1847(+)	AT1G70790.2	C2 domain-containing protein	2.5
TMV-Cg-siR1848(+)	AT1G70790.1	C2 domain-containing protein	3.5
TMV-Cg-siR1848(+)	AT1G70790.2	C2 domain-containing protein	3.5
TMV-Cg-siR1849(+)	AT1G70790.1	C2 domain-containing protein	3.5
TMV-Cg-siR1849(+)	AT1G70790.2	C2 domain-containing protein	3.5
TMV-Cg-siR1849(+)	AT1G53380.1	similar to unknown protein [Arabidopsis thaliana] (TAIR:AT3G14870.1)	3.5
TMV-Cg-siR1849(+)	AT1G53380.2	similar to unknown protein [Arabidopsis thaliana] (TAIR:AT3G14870.1)	3.5
TMV-Cg-siR1849(+)	AT1G53380.3	similar to unknown protein [Arabidopsis thaliana] (TAIR:AT3G14870.1)	3.5
TMV-Cg-siR1850(+)	AT1G70790.1	C2 domain-containing protein	3.5
TMV-Cg-siR1850(+)	AT1G70790.2	C2 domain-containing protein	3.5
TMV-Cg-siR1850(+)	AT2G03980.1	GDSL-motif lipase/hydrolase family protein	3.5
TMV-Cg-siR1850(+)	AT1G53380.1	similar to unknown protein [Arabidopsis thaliana] (TAIR:AT3G14870.1)	2.5
TMV-Cg-siR1850(+)	AT1G53380.2	similar to unknown protein [Arabidopsis thaliana] (TAIR:AT3G14870.1)	2.5
TMV-Cg-siR1850(+)	AT1G53380.3	similar to unknown protein [Arabidopsis thaliana] (TAIR:AT3G14870.1)	2.5
TMV-Cg-siR1851(+)	AT2G03980.1	GDSL-motif lipase/hydrolase family protein	3
TMV-Cg-siR1851(+)	AT1G53380.1	similar to unknown protein [Arabidopsis thaliana] (TAIR:AT3G14870.1)	2.5
TMV-Cg-siR1851(+)	AT1G53380.2	similar to unknown protein [Arabidopsis thaliana] (TAIR:AT3G14870.1)	2.5
TMV-Cg-siR1851(+)	AT1G53380.3	similar to unknown protein [Arabidopsis thaliana] (TAIR:AT3G14870.1)	2.5
TMV-Cg-siR1852(+)	AT5G18140.1	DNAJ heat shock N-terminal domain-containing protein	3.5
TMV-Cg-siR1855(+)	AT2G45350.1	CRR4 (CHLORORESPIRATORY REDUCTION 4)	3
TMV-Cg-siR1855(+)	AT5G52180.1	similar to hypothetical protein [Vitis vinifera] (GB:CAN83669.1)	3.5
TMV-Cg-siR1855(+)	AT1G34150.1	tRNA pseudouridine synthase family protein	3.5
TMV-Cg-siR1856(+)	AT5G52180.1	similar to hypothetical protein [Vitis vinifera] (GB:CAN83669.1)	3.5
TMV-Cg-siR1857(+)	AT4G08333.1	transposable element gene	3.5
TMV-Cg-siR1858(+)	AT4G08333.1	transposable element gene	2.5
TMV-Cg-siR1864(+)	AT4G09520.1	2,3-biphosphoglycerate-independent phosphoglycerate mutase family protein	3.5
TMV-Cg-siR1876(+)	AT3G02840.1	immediate-early fungal elicitor family protein	3
TMV-Cg-siR1876(+)	AT1G14470.1	pentatricopeptide (PPR) repeat-containing protein	3.5
TMV-Cg-siR1877(+)	AT3G02840.1	immediate-early fungal elicitor family protein	3
TMV-Cg-siR1877(+)	AT1G14470.1	pentatricopeptide (PPR) repeat-containing protein	3
TMV-Cg-siR1878(+)	AT3G02840.1	immediate-early fungal elicitor family protein	3
TMV-Cg-siR1878(+)	AT1G14470.1	pentatricopeptide (PPR) repeat-containing protein	3.5
TMV-Cg-siR1878(+)	AT1G03055.2	similar to unknown protein [Arabidopsis thaliana] (TAIR:AT1G64680.1)	3.5
TMV-Cg-siR1879(+)	AT1G03055.2	similar to unknown protein [Arabidopsis thaliana] (TAIR:AT1G64680.1)	2.5
TMV-Cg-siR1880(+)	AT1G03055.2	similar to unknown protein [Arabidopsis thaliana] (TAIR:AT1G64680.1)	3.5
TMV-Cg-siR1881(+)	AT4G24670.1	alliinase family protein	3
TMV-Cg-siR1881(+)	AT4G24670.2	alliinase family protein	3
TMV-Cg-siR1881(+)	AT1G03055.2	similar to unknown protein [Arabidopsis thaliana] (TAIR:AT1G64680.1)	3.5
TMV-Cg-siR1881(+)	AT1G28395.4	similar to unknown protein [Arabidopsis thaliana] (TAIR:AT2G33847.1)	3.5
TMV-Cg-siR1881(+)	AT1G28395.2	similar to unknown protein [Arabidopsis thaliana] (TAIR:AT2G33847.2)	3.5
TMV-Cg-siR1882(+)	AT1G28395.4	similar to unknown protein [Arabidopsis thaliana] (TAIR:AT2G33847.1)	3
TMV-Cg-siR1882(+)	AT1G28395.2	similar to unknown protein [Arabidopsis thaliana] (TAIR:AT2G33847.2)	3
TMV-Cg-siR1883(+)	AT1G28395.4	similar to unknown protein [Arabidopsis thaliana] (TAIR:AT2G33847.1)	3.5
TMV-Cg-siR1883(+)	AT1G28395.2	similar to unknown protein [Arabidopsis thaliana] (TAIR:AT2G33847.2)	3.5
TMV-Cg-siR1884(+)	AT4G13700.1	ATPAP23/PAP23 (purple acid phosphatase 23)	3.5
TMV-Cg-siR1885(+)	AT5G28085.1	transposable element gene	3.5
TMV-Cg-siR1886(+)	AT1G13280.1	AOC4 (ALLENE OXIDE CYCLASE 4)	3
TMV-Cg-siR1886(+)	AT1G61180.2	disease resistance protein (CC-NBS-LRR class), putative	3.5
TMV-Cg-siR1887(+)	AT1G61180.2	disease resistance protein (CC-NBS-LRR class), putative	3.5
TMV-Cg-siR1887(+)	AT4G28703.1	similar to unknown protein [Arabidopsis thaliana] (TAIR:AT3G04300.1)	3.5
TMV-Cg-siR1887(+)	AT3G14735.1	U6-1	3.5
TMV-Cg-siR1893(+)	AT1G04690.1	KAB1 (POTASSIUM CHANNEL BETA SUBUNIT)	3.5
TMV-Cg-siR1894(+)	AT1G04690.1	KAB1 (POTASSIUM CHANNEL BETA SUBUNIT)	3.5
TMV-Cg-siR1894(+)	AT5G61340.1	similar to unknown protein [Arabidopsis thaliana] (TAIR:AT1G26650.1)	3.5
TMV-Cg-siR1894(+)	AT5G05890.1	UDP-glucoronosyl/UDP-glucosyl transferase family protein	3.5
TMV-Cg-siR1895(+)	AT3G15570.1	phototropic-responsive NPH3 family protein	3.5
TMV-Cg-siR1896(+)	AT2G40210.1	AGL48	3
TMV-Cg-siR1896(+)	AT2G23672.1	other RNA	3.5
TMV-Cg-siR1896(+)	AT3G15570.1	phototropic-responsive NPH3 family protein	3.5
TMV-Cg-siR1897(+)	AT2G40210.1	AGL48	3
TMV-Cg-siR1897(+)	AT1G48090.1	C2 domain-containing protein	3.5
TMV-Cg-siR1897(+)	AT3G06170.1	TMS membrane family protein / tumour differentially expressed (TDE)	3.5
TMV-Cg-siR1897(+)	AT5G01335.1	transposable element gene	3.5
TMV-Cg-siR1897(+)	AT4G24560.1	UBP16 (UBIQUITIN-SPECIFIC PROTEASE 16)	3.5
TMV-Cg-siR1898(+)	AT1G48090.1	C2 domain-containing protein	3.5
TMV-Cg-siR1898(+)	AT5G21280.1	hydroxyproline-rich glycoprotein family protein	3.5
TMV-Cg-siR1898(+)	AT5G01335.1	transposable element gene	3.5
TMV-Cg-siR1899(+)	AT1G48090.1	C2 domain-containing protein	3.5
TMV-Cg-siR1903(+)	AT4G06676.1	similar to unnamed protein product [Vitis vinifera] (GB:CAO46991.1)	3.5
TMV-Cg-siR1904(+)	AT4G06676.1	similar to unnamed protein product [Vitis vinifera] (GB:CAO46991.1)	3.5
TMV-Cg-siR1904(+)	AT3G31365.1	transposable element gene	3
TMV-Cg-siR1908(+)	AT4G23150.1	protein kinase family protein	3
TMV-Cg-siR1911(+)	AT3G28080.1	nodulin MtN21 family protein	3
TMV-Cg-siR1912(+)	AT3G28070.1	nodulin MtN21 family protein	3
TMV-Cg-siR1912(+)	AT3G28070.2	nodulin MtN21 family protein	3
TMV-Cg-siR1912(+)	AT3G28070.3	nodulin MtN21 family protein	3
TMV-Cg-siR1912(+)	AT3G28080.1	nodulin MtN21 family protein	2
TMV-Cg-siR1912(+)	AT5G35090.1	unknown protein	3.5
TMV-Cg-siR1913(+)	AT3G28070.1	nodulin MtN21 family protein	3
TMV-Cg-siR1913(+)	AT3G28070.2	nodulin MtN21 family protein	3
TMV-Cg-siR1913(+)	AT3G28070.3	nodulin MtN21 family protein	3
TMV-Cg-siR1913(+)	AT3G28080.1	nodulin MtN21 family protein	2
TMV-Cg-siR1914(+)	AT3G28070.1	nodulin MtN21 family protein	3
TMV-Cg-siR1914(+)	AT3G28070.2	nodulin MtN21 family protein	3
TMV-Cg-siR1914(+)	AT3G28070.3	nodulin MtN21 family protein	3
TMV-Cg-siR1914(+)	AT3G28080.1	nodulin MtN21 family protein	2
TMV-Cg-siR1915(+)	AT3G28070.1	nodulin MtN21 family protein	3
TMV-Cg-siR1915(+)	AT3G28070.2	nodulin MtN21 family protein	3
TMV-Cg-siR1915(+)	AT3G28070.3	nodulin MtN21 family protein	3
TMV-Cg-siR1915(+)	AT3G28080.1	nodulin MtN21 family protein	3
TMV-Cg-siR1918(+)	AT1G21980.1	ATPIP5K1 (ARABIDOPSIS THALIANA 1-PHOSPHATIDYLINOSIT	3.5
TMV-Cg-siR1918(+)	AT3G54750.1	similar to unnamed protein product [Vitis vinifera] (GB:CAO48944.1)	3.5
TMV-Cg-siR1918(+)	AT3G54750.2	similar to unnamed protein product [Vitis vinifera] (GB:CAO48944.1)	3.5
TMV-Cg-siR1919(+)	AT3G54140.1	proton-dependent oligopeptide transport (POT) family protein	3.5
TMV-Cg-siR1919(+)	AT3G54750.1	similar to unnamed protein product [Vitis vinifera] (GB:CAO48944.1)	3.5
TMV-Cg-siR1919(+)	AT3G54750.2	similar to unnamed protein product [Vitis vinifera] (GB:CAO48944.1)	3.5
TMV-Cg-siR1920(+)	AT3G54140.1	proton-dependent oligopeptide transport (POT) family protein	3.5
TMV-Cg-siR1920(+)	AT5G14730.1	similar to unknown protein [Arabidopsis thaliana] (TAIR:AT3G01513.1)	3.5
TMV-Cg-siR1921(+)	AT4G21680.1	proton-dependent oligopeptide transport (POT) family protein	3
TMV-Cg-siR1922(+)	AT5G51260.1	acid phosphatase, putative	3.5
TMV-Cg-siR1922(+)	AT1G08200.1	AXS2 (UDP-D-APIOSE/UDP-D-XYLOSE SYNTHASE 2)	3.5
TMV-Cg-siR1922(+)	AT4G22690.1	CYP706A1 (cytochrome P450, family 706, subfamily A, polypeptide 1)	3.5
TMV-Cg-siR1922(+)	AT4G22710.1	CYP706A2 (cytochrome P450, family 706, subfamily A, polypeptide 2)	3.5
TMV-Cg-siR1922(+)	AT4G21680.1	proton-dependent oligopeptide transport (POT) family protein	3
TMV-Cg-siR1923(+)	AT1G56560.1	beta-fructofuranosidase, putative / invertase, putative / saccharase	3.5
TMV-Cg-siR1923(+)	AT4G21680.1	proton-dependent oligopeptide transport (POT) family protein	3.5
TMV-Cg-siR1924(+)	AT4G25110.1	ATMC2 (METACASPASE 2)	3.5
TMV-Cg-siR1924(+)	AT4G25110.2	ATMC2 (METACASPASE 2)	3.5
TMV-Cg-siR1924(+)	AT4G11180.1	disease resistance-responsive family protein / dirigent family protein	3.5
TMV-Cg-siR1925(+)	AT4G11180.1	disease resistance-responsive family protein / dirigent family protein	3.5
TMV-Cg-siR1925(+)	AT1G63130.1	pentatricopeptide (PPR) repeat-containing protein	3.5
TMV-Cg-siR1925(+)	AT1G63570.1	receptor-like protein kinase-related	3
TMV-Cg-siR1925(+)	AT2G39870.1	similar to unknown protein [Arabidopsis thaliana] (TAIR:AT3G55690.1)	3.5
TMV-Cg-siR1926(+)	AT1G63130.1	pentatricopeptide (PPR) repeat-containing protein	2.5
TMV-Cg-siR1926(+)	AT1G48230.1	phosphate translocator-related	3.5
TMV-Cg-siR1926(+)	AT1G63570.1	receptor-like protein kinase-related	3.5
TMV-Cg-siR1926(+)	AT4G07730.1	transposable element gene	3.5
TMV-Cg-siR1926(+)	AT4G08115.1	transposable element gene	3
TMV-Cg-siR1927(+)	AT1G63550.1	ATP binding / nucleoside diphosphate kinase	3.5
TMV-Cg-siR1927(+)	AT1G63130.1	pentatricopeptide (PPR) repeat-containing protein	3.5
TMV-Cg-siR1927(+)	AT1G63570.1	receptor-like protein kinase-related	3.5
TMV-Cg-siR1927(+)	AT1G58460.1	unknown protein	3.5
TMV-Cg-siR1928(+)	AT5G47790.1	forkhead-associated domain-containing protein / FHA domain-containing	3.5
TMV-Cg-siR1928(+)	AT1G63570.1	receptor-like protein kinase-related	3.5
TMV-Cg-siR1928(+)	AT2G28150.1	similar to unknown protein [Arabidopsis thaliana] (TAIR:AT5G59790.1)	3.5
TMV-Cg-siR1928(+)	AT4G14770.1	tesmin/TSO1-like CXC domain-containing protein	3
TMV-Cg-siR1928(+)	AT1G58460.1	unknown protein	3.5
TMV-Cg-siR1929(+)	AT4G16563.1	aspartyl protease family protein	3
TMV-Cg-siR1929(+)	AT4G18670.1	leucine-rich repeat family protein / extensin family protein	3.5
TMV-Cg-siR1929(+)	AT1G63570.1	receptor-like protein kinase-related	3.5
TMV-Cg-siR1929(+)	AT1G58460.1	unknown protein	3
TMV-Cg-siR1930(+)	AT4G16563.1	aspartyl protease family protein	3
TMV-Cg-siR1932(+)	AT5G52860.1	ABC transporter family protein	3.5
TMV-Cg-siR1932(+)	AT5G45390.1	CLPP4 (Clp protease proteolytic subunit 4)	3.5
TMV-Cg-siR1932(+)	AT2G28150.1	similar to unknown protein [Arabidopsis thaliana] (TAIR:AT5G59790.1)	3.5
TMV-Cg-siR1933(+)	AT5G52860.1	ABC transporter family protein	3.5
TMV-Cg-siR1933(+)	AT2G03730.2	ACR5 (ACT Domain Repeat 5)	3.5
TMV-Cg-siR1933(+)	AT2G22230.1	beta-hydroxyacyl-ACP dehydratase, putative	3.5
TMV-Cg-siR1933(+)	AT4G03190.1	GRH1 (GRR1-LIKE PROTEIN 1)	3
TMV-Cg-siR1934(+)	AT2G23150.1	NRAMP3 (NRAMP metal ion transporter 3)	3.5
TMV-Cg-siR1937(+)	AT4G03860.1	transposable element gene	3.5
TMV-Cg-siR1938(+)	AT2G37590.1	Dof-type zinc finger domain-containing protein	3
TMV-Cg-siR1939(+)	AT2G37590.1	Dof-type zinc finger domain-containing protein	3
TMV-Cg-siR1939(+)	AT2G41400.1	similar to unknown protein [Arabidopsis thaliana] (TAIR:AT2G41390.1)	3
TMV-Cg-siR1939(+)	AT2G41390.1	similar to unknown protein [Arabidopsis thaliana] (TAIR:AT2G41400.1)	3
TMV-Cg-siR1940(+)	AT2G41400.1	similar to unknown protein [Arabidopsis thaliana] (TAIR:AT2G41390.1)	3.5
TMV-Cg-siR1940(+)	AT2G41390.1	similar to unknown protein [Arabidopsis thaliana] (TAIR:AT2G41400.1)	3.5
TMV-Cg-siR1945(+)	AT5G57740.1	XBAT32 (XB3 ortholog 2 in Arabidopsis thaliana 32)	3.5
TMV-Cg-siR1946(+)	AT2G43810.1	small nuclear ribonucleoprotein F, putative	3.5
TMV-Cg-siR1946(+)	AT2G43810.2	small nuclear ribonucleoprotein F, putative	3.5
TMV-Cg-siR1947(+)	AT4G33270.1	CDC20.1	3.5
TMV-Cg-siR1947(+)	AT4G33260.1	CDC20.2	3.5
TMV-Cg-siR1955(+)	AT1G15960.1	NRAMP6 (NRAMP metal ion transporter 6)	3
TMV-Cg-siR1956(+)	AT3G26580.1	binding	3.5
TMV-Cg-siR1966(+)	AT5G05490.1	DIF1/SYN1	3
TMV-Cg-siR1966(+)	AT5G05490.2	DIF1/SYN1	3
TMV-Cg-siR1967(+)	AT5G05490.1	DIF1/SYN1	3
TMV-Cg-siR1967(+)	AT5G05490.2	DIF1/SYN1	3
TMV-Cg-siR1968(+)	AT3G53640.1	protein kinase family protein	3.5
TMV-Cg-siR1977(+)	AT4G28320.1	glycosyl hydrolase family 5 protein / cellulase family protein	3
TMV-Cg-siR1977(+)	AT4G26288.1	similar to unknown protein [Arabidopsis thaliana] (TAIR:AT5G56550.1)	3.5
TMV-Cg-siR1981(+)	AT5G43020.1	leucine-rich repeat transmembrane protein kinase, putative	3.5
TMV-Cg-siR1982(+)	AT3G44530.1	HIRA (ARABIDOPSIS HOMOLOG OF HISTONE CHAPERONE HIRA)	3.5
TMV-Cg-siR1982(+)	AT5G45470.1	similar to unknown protein [Arabidopsis thaliana] (TAIR:AT5G45530.1)	3.5
TMV-Cg-siR1983(+)	AT5G45470.1	similar to unknown protein [Arabidopsis thaliana] (TAIR:AT5G45530.1)	3
TMV-Cg-siR1984(+)	AT1G35790.1	transposable element gene	3
TMV-Cg-siR1985(+)	AT3G59140.1	ATMRP14 (Arabidopsis thaliana multidrug resistance-associated	3
TMV-Cg-siR1985(+)	AT3G28690.1	protein kinase, putative	3.5
TMV-Cg-siR1985(+)	AT3G23160.1	similar to unknown protein [Arabidopsis thaliana] (TAIR:AT5G04550.1)	3.5
TMV-Cg-siR1986(+)	AT3G50380.1	similar to hypothetical protein OsI_037699	3.5
TMV-Cg-siR1987(+)	AT2G44140.1	autophagy 4a (APG4a)	3.5
TMV-Cg-siR1987(+)	AT2G44140.2	autophagy 4a (APG4a)	3.5
TMV-Cg-siR1987(+)	AT1G69520.1	methyltransferase-related	3.5
TMV-Cg-siR1987(+)	AT5G22300.1	NIT4 (NITRILASE 4)	3
TMV-Cg-siR1988(+)	AT2G44140.1	autophagy 4a (APG4a)	3
TMV-Cg-siR1988(+)	AT2G44140.2	autophagy 4a (APG4a)	3
TMV-Cg-siR1989(+)	AT5G47440.1	similar to unknown protein [Arabidopsis thaliana] (TAIR:AT4G17350.1)	3
TMV-Cg-siR1990(+)	AT1G16930.1	F-box family protein	3.5
TMV-Cg-siR1990(+)	AT5G47440.1	similar to unknown protein [Arabidopsis thaliana] (TAIR:AT4G17350.1)	2
TMV-Cg-siR1991(+)	AT3G24542.1	other RNA	3.5
TMV-Cg-siR1991(+)	AT3G55140.1	pectate lyase family protein	3.5
TMV-Cg-siR1991(+)	AT3G55140.2	pectate lyase family protein	3.5
TMV-Cg-siR1991(+)	AT5G47440.1	similar to unknown protein [Arabidopsis thaliana] (TAIR:AT4G17350.1)	3
TMV-Cg-siR1992(+)	AT3G24542.1	other RNA	3.5
TMV-Cg-siR1992(+)	AT3G19045.1	transposable element gene	3.5
TMV-Cg-siR1993(+)	AT2G33470.1	GLTP1 (GLYCOLIPID TRANSFER PROTEIN 1)	3.5
TMV-Cg-siR1993(+)	AT2G33470.2	GLTP1 (GLYCOLIPID TRANSFER PROTEIN 1)	3.5
TMV-Cg-siR1993(+)	AT3G24542.1	other RNA	3.5
TMV-Cg-siR1993(+)	AT5G47440.1	similar to unknown protein [Arabidopsis thaliana] (TAIR:AT4G17350.1)	3
TMV-Cg-siR1994(+)	AT2G24030.1	nucleic acid binding / zinc ion binding	3.5
TMV-Cg-siR1994(+)	AT2G24030.2	nucleic acid binding / zinc ion binding	3.5
TMV-Cg-siR1994(+)	AT5G47440.1	similar to unknown protein [Arabidopsis thaliana] (TAIR:AT4G17350.1)	2.5
TMV-Cg-siR1995(+)	AT4G36850.1	PQ-loop repeat family protein / transmembrane family protein	3.5
TMV-Cg-siR1995(+)	AT5G47440.1	similar to unknown protein [Arabidopsis thaliana] (TAIR:AT4G17350.1)	3.5
TMV-Cg-siR1995(+)	AT2G03320.1	unknown protein	3.5
TMV-Cg-siR1996(+)	AT4G29150.1	IQD25 (IQ-domain 25)	3.5
TMV-Cg-siR1996(+)	AT5G30495.1	similar to unknown protein [Arabidopsis thaliana] (TAIR:AT1G54770.1)	3.5
TMV-Cg-siR1996(+)	AT5G30495.2	similar to unknown protein [Arabidopsis thaliana] (TAIR:AT1G54770.1)	3.5
TMV-Cg-siR1997(+)	AT5G43740.1	disease resistance protein (CC-NBS-LRR class), putative	3.5
TMV-Cg-siR1997(+)	AT5G43740.2	disease resistance protein (CC-NBS-LRR class), putative	3.5
TMV-Cg-siR1997(+)	AT4G00630.1	KEA2 (K+ efflux antiporter)	3.5
TMV-Cg-siR1997(+)	AT5G47440.1	similar to unknown protein [Arabidopsis thaliana] (TAIR:AT4G17350.1)	3.5
TMV-Cg-siR2001(+)	AT1G49040.1	SCD1 (STOMATAL CYTOKINESIS-DEFECTIVE 1)	3.5
TMV-Cg-siR2002(+)	AT1G49040.1	SCD1 (STOMATAL CYTOKINESIS-DEFECTIVE 1)	3.5
TMV-Cg-siR2004(+)	AT2G24120.1	PDE319/SCA3 (SCABRA 3)	3
TMV-Cg-siR2004(+)	AT2G24120.2	PDE319/SCA3 (SCABRA 3)	3
TMV-Cg-siR2025(+)	AT1G70320.1	UPL2 (UBIQUITIN-PROTEIN LIGASE 2)	3.5
TMV-Cg-siR2026(+)	AT3G12410.1	3'-5' exonuclease/ nucleic acid binding	3.5
TMV-Cg-siR2026(+)	AT1G70320.1	UPL2 (UBIQUITIN-PROTEIN LIGASE 2)	3.5
TMV-Cg-siR2028(+)	AT1G70190.1	ribosomal protein L12 family protein	3.5
TMV-Cg-siR2032(+)	AT5G06250.2	similar to DNA-binding protein, putative	3.5
TMV-Cg-siR2032(+)	AT1G48200.1	similar to unnamed protein product [Vitis vinifera] (GB:CAO61860.1)	3.5
TMV-Cg-siR2032(+)	AT5G06250.1	transcription factor	3.5
TMV-Cg-siR2039(+)	AT3G16470.1	JR1 (Jacalin lectin family protein)	3.5
TMV-Cg-siR2039(+)	AT3G16470.2	JR1 (Jacalin lectin family protein)	3.5
TMV-Cg-siR2049(+)	AT1G41726.1	transposable element gene	3.5
TMV-Cg-siR2051(+)	AT1G32361.1	ATL1F	3
TMV-Cg-siR2051(+)	AT3G23640.2	HGL1 (HETEROGLYCAN GLUCOSIDASE 1)	3
TMV-Cg-siR2051(+)	AT3G23640.1	HGL1 (HETEROGLYCAN GLUCOSIDASE 1)	3
TMV-Cg-siR2052(+)	AT1G04380.1	2-oxoglutarate-dependent dioxygenase, putative	3.5
TMV-Cg-siR2052(+)	AT1G32361.1	ATL1F	3
TMV-Cg-siR2052(+)	AT3G23640.2	HGL1 (HETEROGLYCAN GLUCOSIDASE 1)	3
TMV-Cg-siR2052(+)	AT3G23640.1	HGL1 (HETEROGLYCAN GLUCOSIDASE 1)	3
TMV-Cg-siR2053(+)	AT1G04380.1	2-oxoglutarate-dependent dioxygenase, putative	3.5
TMV-Cg-siR2054(+)	AT1G04380.1	2-oxoglutarate-dependent dioxygenase, putative	3
TMV-Cg-siR2054(+)	AT5G17670.1	hydrolase, acting on ester bonds	3.5
TMV-Cg-siR2054(+)	AT1G54575.1	unknown protein	3.5
TMV-Cg-siR2055(+)	AT1G04380.1	2-oxoglutarate-dependent dioxygenase, putative	3.5
TMV-Cg-siR2055(+)	AT2G10280.1	transposable element gene	3.5
TMV-Cg-siR2055(+)	AT1G54575.1	unknown protein	2.5
TMV-Cg-siR2059(+)	AT5G06050.1	dehydration-responsive protein-related	3.5
TMV-Cg-siR2062(+)	AT3G46740.1	TOC75-III (translocon outer membrane complex 75-III)	3
TMV-Cg-siR2063(+)	AT5G11700.1	glycine-rich protein	3.5
TMV-Cg-siR2064(+)	AT3G16130.1	ATROPGEF13/ROPGEF13 (KINASE PARTNER PROTEIN-LIKE	3
TMV-Cg-siR2065(+)	AT3G16130.1	ATROPGEF13/ROPGEF13 (KINASE PARTNER PROTEIN-LIKE	2.5
TMV-Cg-siR2065(+)	AT2G21235.1	bZIP protein-related	3.5
TMV-Cg-siR2065(+)	AT5G11700.1	glycine-rich protein	3.5
TMV-Cg-siR2065(+)	AT5G39900.1	GTP binding / translation elongation factor	3.5
TMV-Cg-siR2066(+)	AT3G16130.1	ATROPGEF13/ROPGEF13 (KINASE PARTNER PROTEIN-LIKE	3.5
TMV-Cg-siR2066(+)	AT2G21235.1	bZIP protein-related	3.5
TMV-Cg-siR2066(+)	AT3G61740.1	DNA binding	3.5
TMV-Cg-siR2066(+)	AT3G61740.2	similar to PHD finger protein-related / SET domain-containing protein	3.5
TMV-Cg-siR2067(+)	AT3G16130.1	ATROPGEF13/ROPGEF13 (KINASE PARTNER PROTEIN-LIKE	3.5
TMV-Cg-siR2067(+)	AT5G45340.1	CYP707A3 (cytochrome P450, family 707, subfamily A, polypeptide 3)	3.5
TMV-Cg-siR2067(+)	AT5G45340.2	CYP707A3 (cytochrome P450, family 707, subfamily A, polypeptide 3)	3.5
TMV-Cg-siR2068(+)	AT5G45990.1	crooked neck protein, putative / cell cycle protein, putative	2.5
TMV-Cg-siR2068(+)	AT5G45340.1	CYP707A3 (cytochrome P450, family 707, subfamily A, polypeptide 3)	3.5
TMV-Cg-siR2068(+)	AT5G45340.2	CYP707A3 (cytochrome P450, family 707, subfamily A, polypeptide 3)	3.5
TMV-Cg-siR2068(+)	AT2G25350.1	phox (PX) domain-containing protein	3.5
TMV-Cg-siR2069(+)	AT5G45990.1	crooked neck protein, putative / cell cycle protein, putative	3.5
TMV-Cg-siR2069(+)	AT5G45340.1	CYP707A3 (cytochrome P450, family 707, subfamily A, polypeptide 3)	3.5
TMV-Cg-siR2069(+)	AT5G45340.2	CYP707A3 (cytochrome P450, family 707, subfamily A, polypeptide 3)	3.5
TMV-Cg-siR2069(+)	AT2G25350.1	phox (PX) domain-containing protein	3.5
TMV-Cg-siR2069(+)	AT5G23260.3	TT16 (TRANSPARENT TESTA16)	3.5
TMV-Cg-siR2069(+)	AT5G23260.1	TT16 (TRANSPARENT TESTA16)	3.5
TMV-Cg-siR2069(+)	AT5G23260.2	TT16 (TRANSPARENT TESTA16)	3.5
TMV-Cg-siR2070(+)	AT5G45340.1	CYP707A3 (cytochrome P450, family 707, subfamily A, polypeptide 3)	3.5
TMV-Cg-siR2070(+)	AT5G45340.2	CYP707A3 (cytochrome P450, family 707, subfamily A, polypeptide 3)	3.5
TMV-Cg-siR2070(+)	AT2G25350.1	phox (PX) domain-containing protein	3.5
TMV-Cg-siR2070(+)	AT1G43830.1	transposable element gene	3.5
TMV-Cg-siR2071(+)	AT2G46880.1	ATPAP14/PAP14	3.5
TMV-Cg-siR2071(+)	AT2G46880.2	ATPAP14/PAP14	3.5
TMV-Cg-siR2071(+)	AT3G16020.1	phospholipase C	3.5
TMV-Cg-siR2071(+)	AT4G23215.1	pseudogene of cysteine-rich receptor-like protein kinase family protein	3.5
TMV-Cg-siR2071(+)	AT1G20690.1	similar to F-box family protein	3
TMV-Cg-siR2072(+)	AT1G74690.1	IQD31 (IQ-domain 31)	3.5
TMV-Cg-siR2072(+)	AT3G16020.1	phospholipase C	2.5
TMV-Cg-siR2072(+)	AT1G20690.1	similar to F-box family protein	3.5
TMV-Cg-siR2073(+)	AT3G16020.1	phospholipase C	2.5
TMV-Cg-siR2074(+)	AT3G16020.1	phospholipase C	3.5
TMV-Cg-siR2076(+)	AT5G37530.1	thiF family protein	3
TMV-Cg-siR2076(+)	AT5G37530.2	thiF family protein	3
TMV-Cg-siR2077(+)	AT2G48060.1	oxidoreductase	3
TMV-Cg-siR2077(+)	AT5G37530.1	thiF family protein	3
TMV-Cg-siR2077(+)	AT5G37530.2	thiF family protein	3
TMV-Cg-siR2078(+)	AT5G37530.1	thiF family protein	3.5
TMV-Cg-siR2078(+)	AT5G37530.2	thiF family protein	3.5
TMV-Cg-siR2106(+)	AT1G10680.1	PGP10 (P-GLYCOPROTEIN 10)	3.5
TMV-Cg-siR2107(+)	AT2G46950.1	CYP709B2 (cytochrome P450, family 709, subfamily B, polypeptide)	3.5
TMV-Cg-siR2107(+)	AT4G27710.1	CYP709B3 (cytochrome P450, family 709, subfamily B, polypeptide)	3.5
TMV-Cg-siR2107(+)	AT1G10680.1	PGP10 (P-GLYCOPROTEIN 10)	3.5
TMV-Cg-siR2108(+)	AT2G46950.1	CYP709B2 (cytochrome P450, family 709, subfamily B, polypeptide)	3.5
TMV-Cg-siR2108(+)	AT4G27710.1	CYP709B3 (cytochrome P450, family 709, subfamily B, polypeptide)	3.5
TMV-Cg-siR2128(+)	AT5G62290.1	nucleotide-sensitive chloride conductance regulator (ICln) family protein	3.5
TMV-Cg-siR2128(+)	AT5G62290.2	nucleotide-sensitive chloride conductance regulator (ICln) family protein	3.5
TMV-Cg-siR2129(+)	AT5G62290.1	nucleotide-sensitive chloride conductance regulator (ICln) family protein	3
TMV-Cg-siR2129(+)	AT5G62290.2	nucleotide-sensitive chloride conductance regulator (ICln) family protein	3
TMV-Cg-siR2132(+)	AT5G11340.1	GCN5-related N-acetyltransferase (GNAT) family protein	3.5
TMV-Cg-siR2132(+)	AT2G43230.1	serine/threonine protein kinase, putative	2.5
TMV-Cg-siR2133(+)	AT5G11340.1	GCN5-related N-acetyltransferase (GNAT) family protein	3
TMV-Cg-siR2133(+)	AT4G11830.1	PLDGAMMA2	3
TMV-Cg-siR2133(+)	AT4G11830.2	PLDGAMMA2	3
TMV-Cg-siR2133(+)	AT4G06550.1	transposable element gene	3.5
TMV-Cg-siR2134(+)	AT2G42740.1	RPL16A (ribosomal protein large subunit 16A)	3.5
TMV-Cg-siR2134(+)	AT4G10540.1	subtilase family protein	3.5
TMV-Cg-siR2135(+)	AT4G04375.1	pseudogene, hypothetical protein	3.5
[truncated: 2,754 more rows]

## Sheet: TMV-Cg_antisense siRNA_Targets
Supplementary Table 1. Arabidopsis genes predicted as TMV-Cg-siRNA targets (Page 2 of 4; antisense siRNA targets)
TMV-Cg siRNA Id.*	Predicted Targets	Functional annotation	Score	*The sequence Id for each of the 21-nt TMV-Cg siRNAs was assigned based on its genomic location and polarity. Notice that the computationally assigned genomic location for each TMV-Cg-siRNA is offset by 1-nt to its actual location.For example, a small RNA with a listed position of 100 will have an actual location of 101 in the genome.
TMV-Cg-siR14(-)	AT5G24810.1	ABC1 family protein	3.5
TMV-Cg-siR14(-)	AT4G13510.1	AMT1 (AMMONIUM TRANSPORT 1)	3
TMV-Cg-siR14(-)	AT4G16563.1	aspartyl protease family protein	3
TMV-Cg-siR14(-)	AT1G34780.1	ATAPRL4 (APR-LIKE 4)	2
TMV-Cg-siR14(-)	AT1G34780.2	ATAPRL4 (APR-LIKE 4)	2
TMV-Cg-siR14(-)	AT1G10960.1	ATFD1 (FERREDOXIN 1)	3.5
TMV-Cg-siR14(-)	AT3G24520.1	AT-HSFC1 (Arabidopsis thaliana heat shock transcription factor)	3.5
TMV-Cg-siR14(-)	AT5G65090.2	BST1/DER4/MRH3 (BRISTLED1)	3
TMV-Cg-siR14(-)	AT5G65090.1	BST1/DER4/MRH3 (BRISTLED1)	3
TMV-Cg-siR14(-)	AT1G04150.1	C2 domain-containing protein	2
TMV-Cg-siR14(-)	AT4G26150.1	CGA1 (CYTOKININ-RESPONSIVE GATA FACTOR 1)	3.5
TMV-Cg-siR14(-)	AT2G46740.1	FAD-binding domain-containing protein	3.5
TMV-Cg-siR14(-)	AT4G26930.1	MYB97 (myb domain protein 97)	3.5
TMV-Cg-siR14(-)	AT1G80190.1	PSF1	2.5
TMV-Cg-siR14(-)	AT3G28560.1	similar to AAA-type ATPase family protein	3.5
TMV-Cg-siR14(-)	AT4G20150.1	similar to Os07g0498300 [Oryza sativa (japonica cultivar-group)]	2
TMV-Cg-siR14(-)	AT5G52870.1	similar to unknown protein [Arabidopsis thaliana] (TAIR:AT1G64080.1)	2
TMV-Cg-siR14(-)	AT2G26110.1	similar to unknown protein [Arabidopsis thaliana] (TAIR:AT4G26130.1)	3.5
TMV-Cg-siR14(-)	AT2G14200.1	transposable element gene	3.5
TMV-Cg-siR14(-)	AT1G06210.2	VHS domain-containing protein / GAT domain-containing protein	3.5
TMV-Cg-siR14(-)	AT1G06210.1	VHS domain-containing protein / GAT domain-containing protein	3.5
TMV-Cg-siR14(-)	AT5G36120.1	YGGT family protein	3.5
TMV-Cg-siR51(-)	AT4G38190.1	ATCSLD4 (Cellulose synthase-like D4)	3.5
TMV-Cg-siR51(-)	AT1G61660.2	basic helix-loop-helix (bHLH) family protein	3.5
TMV-Cg-siR51(-)	AT1G61660.1	basic helix-loop-helix (bHLH) family protein	3.5
TMV-Cg-siR51(-)	AT5G52552.1	CPuORF14 (Conserved peptide upstream open reading frame 14)	2
TMV-Cg-siR51(-)	AT3G10010.1	DML2 (DEMETER-LIKE 2)	3.5
TMV-Cg-siR51(-)	AT5G46880.1	HB-7 (homeobox-7) DNA binding / transcription factor	3
TMV-Cg-siR51(-)	AT3G06490.1	MYB108 (MYB DOMAIN PROTEIN 108)	2
TMV-Cg-siR51(-)	AT2G22770.1	NAI1 DNA binding / transcription factor	3.5
TMV-Cg-siR51(-)	AT3G01270.1	pectate lyase family protein	3
TMV-Cg-siR51(-)	AT3G59770.2	SAC9 (suppressor of actin 9)	2
TMV-Cg-siR51(-)	AT3G59770.1	SAC9 (suppressor of actin 9)	2
TMV-Cg-siR51(-)	AT5G52550.1	similar to unknown protein [Arabidopsis thaliana] (TAIR:AT4G25670.1)	2
TMV-Cg-siR51(-)	AT3G05130.1	similar to unknown protein [Arabidopsis thaliana] (TAIR:AT5G27330.1)	3.5
TMV-Cg-siR51(-)	AT3G42300.1	transposable element gene	3.5
TMV-Cg-siR52(-)	AT5G22910.1	ATCHX9 (cation/hydrogen exchanger 9)	3
TMV-Cg-siR52(-)	AT1G61660.2	basic helix-loop-helix (bHLH) family protein	3.5
TMV-Cg-siR52(-)	AT1G61660.1	basic helix-loop-helix (bHLH) family protein	3.5
TMV-Cg-siR52(-)	AT5G52552.1	CPuORF14 (Conserved peptide upstream open reading frame 14)	3
TMV-Cg-siR52(-)	AT4G10070.1	KH domain-containing protein	3
TMV-Cg-siR52(-)	AT3G06490.1	MYB108 (MYB DOMAIN PROTEIN 108)	2
TMV-Cg-siR52(-)	AT3G01270.1	pectate lyase family protein	3.5
TMV-Cg-siR52(-)	AT3G59770.2	SAC9 (suppressor of actin 9)	2.5
TMV-Cg-siR52(-)	AT3G59770.1	SAC9 (suppressor of actin 9)	2.5
TMV-Cg-siR52(-)	AT5G52550.1	similar to unknown protein [Arabidopsis thaliana] (TAIR:AT4G25670.1)	3
TMV-Cg-siR53(-)	AT5G12300.1	C2 domain-containing protein	3.5
TMV-Cg-siR53(-)	AT3G45450.1	Clp amino terminal domain-containing protein	3.5
TMV-Cg-siR53(-)	AT3G06490.1	MYB108 (MYB DOMAIN PROTEIN 108)	3
TMV-Cg-siR53(-)	AT3G18810.1	protein kinase family protein	3.5
TMV-Cg-siR53(-)	AT4G18150.1	similar to unknown protein [Arabidopsis thaliana] (TAIR:AT1G29350.1)	3
TMV-Cg-siR53(-)	AT1G58889.1	transposable element gene	3
TMV-Cg-siR53(-)	AT1G59265.1	transposable element gene	3
TMV-Cg-siR53(-)	AT5G26840.1	unknown protein	3
TMV-Cg-siR54(-)	AT1G67220.1	ATHPCAT1/HAC2 (HISTONE ACETYLTRANSFERASE OF THE CBP FAMILY 2)	3
TMV-Cg-siR54(-)	AT2G38770.1	EMB2765 (EMBRYO DEFECTIVE 2765)	3
TMV-Cg-siR54(-)	AT3G06490.1	MYB108 (MYB DOMAIN PROTEIN 108)	3.5
TMV-Cg-siR54(-)	AT1G28620.1	pseudogene, lipase, similar to lipase Arab-1 GB:S68410 GI:2129636	3.5
TMV-Cg-siR54(-)	AT4G20325.1	similar to hypothetical protein [Vitis vinifera] (GB:CAN79021.1)	3.5
TMV-Cg-siR54(-)	AT4G18150.1	similar to unknown protein [Arabidopsis thaliana] (TAIR:AT1G29350.1)	3.5
TMV-Cg-siR55(-)	AT1G67220.1	ATHPCAT1/HAC2 (HISTONE ACETYLTRANSFERASE OF THE CBP FAMILY 2)	3
TMV-Cg-siR55(-)	AT2G38770.1	EMB2765 (EMBRYO DEFECTIVE 2765)	3
TMV-Cg-siR55(-)	AT3G06490.1	MYB108 (MYB DOMAIN PROTEIN 108)	3
TMV-Cg-siR55(-)	AT1G54870.1	oxidoreductase	3
TMV-Cg-siR55(-)	AT1G28620.1	pseudogene, lipase, similar to lipase Arab-1 GB:S68410 GI:2129636	3.5
TMV-Cg-siR56(-)	AT3G06490.1	MYB108 (MYB DOMAIN PROTEIN 108)	2
TMV-Cg-siR56(-)	AT1G54870.1	oxidoreductase	3
TMV-Cg-siR56(-)	AT3G07970.1	polygalacturonase, putative / pectinase, putative	3.5
TMV-Cg-siR56(-)	AT2G04760.1	transposable element gene	3.5
TMV-Cg-siR56(-)	AT3G42927.1	transposable element gene	3.5
TMV-Cg-siR57(-)	AT1G12490.1	F-box family protein-related	3.5
TMV-Cg-siR57(-)	AT3G06490.1	MYB108 (MYB DOMAIN PROTEIN 108)	3
TMV-Cg-siR57(-)	AT3G07970.1	polygalacturonase, putative / pectinase, putative	3
TMV-Cg-siR58(-)	AT2G28725.1	similar to unknown protein [Arabidopsis thaliana] (TAIR:AT1G07795.1)	3.5
TMV-Cg-siR59(-)	AT2G28725.1	similar to unknown protein [Arabidopsis thaliana] (TAIR:AT1G07795.1)	3.5
TMV-Cg-siR65(-)	AT5G61550.1	protein kinase family protein	3.5
TMV-Cg-siR66(-)	AT3G08510.1	ATPLC2 (PHOSPHOLIPASE C 2)	3.5
TMV-Cg-siR66(-)	AT3G08510.2	ATPLC2 (PHOSPHOLIPASE C 2)	3.5
TMV-Cg-siR66(-)	AT2G34810.1	FAD-binding domain-containing protein	3.5
TMV-Cg-siR69(-)	AT5G67230.1	glycosyl transferase family 43 protein	3
TMV-Cg-siR69(-)	AT1G02470.1	similar to unknown protein [Arabidopsis thaliana] (TAIR:AT1G02475.1)	2.5
TMV-Cg-siR69(-)	AT1G02470.2	similar to unknown protein [Arabidopsis thaliana] (TAIR:AT1G02475.1)	2.5
TMV-Cg-siR70(-)	AT1G07210.1	30S ribosomal protein S18 family	3.5
TMV-Cg-siR70(-)	AT1G02470.1	similar to unknown protein [Arabidopsis thaliana] (TAIR:AT1G02475.1)	3.5
TMV-Cg-siR70(-)	AT1G02470.2	similar to unknown protein [Arabidopsis thaliana] (TAIR:AT1G02475.1)	3.5
TMV-Cg-siR71(-)	AT5G55490.1	ATGEX1/GEX1 (GAMETE EXPRESSED PROTEIN1)	3.5
TMV-Cg-siR78(-)	AT1G42650.1	transposable element gene	2.5
TMV-Cg-siR79(-)	AT4G15870.1	ATTS1 (Arabidopsis thaliana terpene synthase 1)	3.5
TMV-Cg-siR79(-)	AT4G10690.1	transposable element gene	3.5
TMV-Cg-siR80(-)	AT2G13430.1	unknown protein	3
TMV-Cg-siR81(-)	AT1G09770.1	ATCDC5 (ARABIDOPSIS THALIANA HOMOLOG OF CDC5)	3.5
TMV-Cg-siR82(-)	AT5G37860.1	copper-binding family protein	3.5
TMV-Cg-siR83(-)	AT2G24610.1	ATCNGC14 (cyclic nucleotide gated channel 14)	3.5
TMV-Cg-siR86(-)	AT1G55490.2	CPN60B (CHAPERONIN 60 BETA)	3.5
TMV-Cg-siR86(-)	AT1G55490.1	CPN60B (CHAPERONIN 60 BETA)	3.5
TMV-Cg-siR87(-)	AT1G55490.2	CPN60B (CHAPERONIN 60 BETA)	3.5
TMV-Cg-siR87(-)	AT1G55490.1	CPN60B (CHAPERONIN 60 BETA)	3.5
TMV-Cg-siR88(-)	AT1G55490.2	CPN60B (CHAPERONIN 60 BETA)	2.5
TMV-Cg-siR88(-)	AT1G55490.1	CPN60B (CHAPERONIN 60 BETA)	2.5
TMV-Cg-siR88(-)	AT5G61530.1	small G protein family protein / RhoGAP family protein	3.5
TMV-Cg-siR88(-)	AT5G61530.2	small G protein family protein / RhoGAP family protein	3.5
TMV-Cg-siR89(-)	AT5G56500.2	ATP binding / protein binding / unfolded protein binding	3.5
TMV-Cg-siR89(-)	AT5G56500.1	ATP binding / protein binding / unfolded protein binding	3.5
TMV-Cg-siR89(-)	AT1G55490.2	CPN60B (CHAPERONIN 60 BETA)	2.5
TMV-Cg-siR89(-)	AT1G55490.1	CPN60B (CHAPERONIN 60 BETA)	2.5
TMV-Cg-siR89(-)	AT5G61530.1	small G protein family protein / RhoGAP family protein	3.5
TMV-Cg-siR89(-)	AT5G61530.2	small G protein family protein / RhoGAP family protein	3.5
TMV-Cg-siR90(-)	AT1G55490.1	CPN60B (CHAPERONIN 60 BETA)	3.5
TMV-Cg-siR90(-)	AT1G55490.2	CPN60B (CHAPERONIN 60 BETA)	3.5
TMV-Cg-siR92(-)	AT1G50420.1	SCL3 (SCARECROW-LIKE 3)	3.5
TMV-Cg-siR93(-)	AT4G11800.1	protein serine/threonine phosphatase	3.5
TMV-Cg-siR94(-)	AT4G11800.1	protein serine/threonine phosphatase	3.5
TMV-Cg-siR95(-)	AT3G15160.1	binding	3.5
TMV-Cg-siR97(-)	AT3G15160.1	binding	3
TMV-Cg-siR98(-)	AT3G15160.1	binding	3
TMV-Cg-siR115(-)	AT3G54600.1	DJ-1 family protein	3.5
TMV-Cg-siR124(-)	AT1G10370.1	ATGSTU17/ERD9/GST30/GST30B	3.5
TMV-Cg-siR124(-)	AT5G42910.1	basic leucine zipper transcription factor (BZIP15)	3
TMV-Cg-siR124(-)	AT5G54240.1	similar to unknown protein [Arabidopsis thaliana] (TAIR:AT4G27350.1)	3.5
TMV-Cg-siR124(-)	AT1G48800.1	terpene synthase/cyclase family protein	3.5
TMV-Cg-siR124(-)	AT2G13240.1	transposable element gene	3
TMV-Cg-siR125(-)	AT5G42910.1	basic leucine zipper transcription factor (BZIP15)	3
TMV-Cg-siR125(-)	AT1G50180.1	disease resistance protein (CC-NBS-LRR class), putative	3
TMV-Cg-siR125(-)	AT1G48800.1	terpene synthase/cyclase family protein	3
TMV-Cg-siR125(-)	AT2G13240.1	transposable element gene	2.5
TMV-Cg-siR126(-)	AT1G50180.1	disease resistance protein (CC-NBS-LRR class), putative	3
TMV-Cg-siR127(-)	AT3G61710.3	autophagy protein Apg6 family	3.5
TMV-Cg-siR127(-)	AT3G61710.2	autophagy protein Apg6 family	3.5
TMV-Cg-siR127(-)	AT3G61710.1	autophagy protein Apg6 family	3.5
TMV-Cg-siR127(-)	AT1G50180.1	disease resistance protein (CC-NBS-LRR class), putative	3
TMV-Cg-siR128(-)	AT5G42910.1	basic leucine zipper transcription factor (BZIP15)	3.5
TMV-Cg-siR128(-)	AT1G50180.1	disease resistance protein (CC-NBS-LRR class), putative	3
TMV-Cg-siR128(-)	AT1G08310.2	esterase/lipase/thioesterase family protein	3.5
TMV-Cg-siR128(-)	AT1G08310.1	esterase/lipase/thioesterase family protein	3.5
TMV-Cg-siR128(-)	AT1G03330.1	small nuclear ribonucleoprotein D, putative / snRNP core SM-like protein	3
TMV-Cg-siR129(-)	AT5G41610.2	ATCHX18 (cation/hydrogen exchanger 18)	3
TMV-Cg-siR130(-)	AT5G41610.2	ATCHX18 (cation/hydrogen exchanger 18)	3
TMV-Cg-siR130(-)	AT1G50180.1	disease resistance protein (CC-NBS-LRR class), putative	3.5
TMV-Cg-siR131(-)	AT5G41610.2	ATCHX18 (cation/hydrogen exchanger 18)	3.5
TMV-Cg-siR131(-)	AT1G50180.1	disease resistance protein (CC-NBS-LRR class), putative	3.5
TMV-Cg-siR132(-)	AT5G41610.2	ATCHX18 (cation/hydrogen exchanger 18)	3.5
TMV-Cg-siR135(-)	AT3G55130.1	ATWBC19 (WHITE-BROWN COMPLEX HOMOLOG 19)	3.5
TMV-Cg-siR135(-)	AT1G24340.1	EMB2421 (EMBRYO DEFECTIVE 2421)	3.5
TMV-Cg-siR140(-)	AT3G21230.1	4CL5 (4-COUMARATE:COA LIGASE 5)	3
TMV-Cg-siR141(-)	AT3G21230.1	4CL5 (4-COUMARATE:COA LIGASE 5)	3
TMV-Cg-siR149(-)	AT3G33565.1	transposable element gene	3
TMV-Cg-siR149(-)	AT2G02110.1	transposable element gene	3.5
TMV-Cg-siR150(-)	AT1G09220.1	pentatricopeptide (PPR) repeat-containing protein	3.5
TMV-Cg-siR150(-)	AT5G49100.1	similar to unknown protein [Arabidopsis thaliana] (TAIR:AT3G06868.1)	3
TMV-Cg-siR151(-)	AT1G09220.1	pentatricopeptide (PPR) repeat-containing protein	3.5
TMV-Cg-siR151(-)	AT5G49100.1	similar to unknown protein [Arabidopsis thaliana] (TAIR:AT3G06868.1)	3.5
TMV-Cg-siR151(-)	AT3G24093.1	similar to unknown protein [Arabidopsis thaliana] (TAIR:AT3G22961.1)	3.5
TMV-Cg-siR152(-)	AT1G09220.1	pentatricopeptide (PPR) repeat-containing protein	3.5
TMV-Cg-siR152(-)	AT1G14790.1	RDR1 (RNA-DEPENDENT RNA POLYMERASE 1)	3.5
TMV-Cg-siR152(-)	AT2G13142.1	transposable element gene	3.5
TMV-Cg-siR153(-)	AT1G09220.1	pentatricopeptide (PPR) repeat-containing protein	3
TMV-Cg-siR153(-)	AT3G50170.2	similar to unknown protein [Arabidopsis thaliana] (TAIR:AT3G50120.1)	3.5
TMV-Cg-siR153(-)	AT3G50170.1	similar to unknown protein [Arabidopsis thaliana] (TAIR:AT3G50150.1)	3.5
TMV-Cg-siR154(-)	AT1G72440.1	EDA25 (embryo sac development arrest 25)	3
TMV-Cg-siR154(-)	AT3G50170.2	similar to unknown protein [Arabidopsis thaliana] (TAIR:AT3G50120.1)	3.5
TMV-Cg-siR154(-)	AT3G50170.1	similar to unknown protein [Arabidopsis thaliana] (TAIR:AT3G50150.1)	3.5
TMV-Cg-siR154(-)	AT3G33565.1	transposable element gene	3
TMV-Cg-siR156(-)	AT2G29540.1	ATRPC14 (Arabidopsis thaliana RNA polymerase I(A) and III(C) 14 kDa subunit)	3
TMV-Cg-siR156(-)	AT2G29540.3	ATRPC14 (Arabidopsis thaliana RNA polymerase I(A) and III(C) 14 kDa subunit)	3
TMV-Cg-siR156(-)	AT2G29540.2	ATRPC14 (Arabidopsis thaliana RNA polymerase I(A) and III(C) 14 kDa subunit)	3
TMV-Cg-siR157(-)	AT3G28730.1	ATHMG (HIGH MOBILITY GROUP)	3.5
TMV-Cg-siR157(-)	AT1G72440.1	EDA25 (embryo sac development arrest 25)	3.5
TMV-Cg-siR157(-)	AT1G69380.1	similar to unknown protein [Arabidopsis thaliana] (TAIR:AT5G13610.1)	3.5
TMV-Cg-siR161(-)	AT3G51480.1	ATGLR3.6 (Arabidopsis thaliana glutamate receptor 3.	3.5
TMV-Cg-siR161(-)	AT5G49680.2	cell expansion protein, putative	2.5
TMV-Cg-siR161(-)	AT3G29320.1	glucan phosphorylase, putative	3
TMV-Cg-siR161(-)	AT2G22480.1	phosphofructokinase family protein	3
TMV-Cg-siR161(-)	AT1G61080.1	proline-rich family protein	3
TMV-Cg-siR161(-)	AT5G48340.1	similar to unnamed protein product [Vitis vinifera] (GB:CAO70880.1)	3.5
TMV-Cg-siR161(-)	AT3G42945.1	transposable element gene	3
TMV-Cg-siR161(-)	AT5G41370.1	XPB1 (ARABIDOPSIS HOMOLOG OF XERODERMA PIGMENTOSUM COMPLEMENTATION GROUP B 1)	3.5
TMV-Cg-siR162(-)	AT1G24764.1	ATMAP70-2 (microtubule-associated proteins 70-2)	3.5
TMV-Cg-siR162(-)	AT2G01750.1	ATMAP70-3 (microtubule-associated proteins 70-3)	3.5
TMV-Cg-siR162(-)	AT1G14840.1	ATMAP70-4 (microtubule-associated proteins 70-4)	3.5
TMV-Cg-siR162(-)	AT5G07910.1	leucine-rich repeat family protein	2
TMV-Cg-siR162(-)	AT1G33520.1	MOS2 (MODIFIER OF SNC1, 2)	3.5
TMV-Cg-siR162(-)	AT5G14440.1	similar to surfeit locus protein 2 family protein / SURF2 family protein	3.5
TMV-Cg-siR162(-)	AT5G14440.2	similar to surfeit locus protein 2 family protein / SURF2 family protein	3.5
TMV-Cg-siR163(-)	AT1G24764.1	ATMAP70-2 (microtubule-associated proteins 70-2)	3
TMV-Cg-siR163(-)	AT2G01750.1	ATMAP70-3 (microtubule-associated proteins 70-3)	3
TMV-Cg-siR163(-)	AT1G14840.1	ATMAP70-4 (microtubule-associated proteins 70-4)	3
TMV-Cg-siR163(-)	AT5G07910.1	leucine-rich repeat family protein	2
TMV-Cg-siR163(-)	AT2G22480.1	phosphofructokinase family protein	3
TMV-Cg-siR163(-)	AT4G00840.1	zinc ion binding	3
TMV-Cg-siR164(-)	AT1G32870.2	ANAC013 (Arabidopsis NAC domain containing protein 13)	3
TMV-Cg-siR164(-)	AT1G32870.1	ANAC013 (Arabidopsis NAC domain containing protein 13)	3
TMV-Cg-siR164(-)	AT1G24764.1	ATMAP70-2 (microtubule-associated proteins 70-2)	3
TMV-Cg-siR164(-)	AT2G01750.1	ATMAP70-3 (microtubule-associated proteins 70-3)	3
TMV-Cg-siR164(-)	AT1G14840.1	ATMAP70-4 (microtubule-associated proteins 70-4)	3
TMV-Cg-siR164(-)	AT4G39960.1	DNAJ heat shock family protein	3.5
TMV-Cg-siR164(-)	AT5G07910.1	leucine-rich repeat family protein	2.5
TMV-Cg-siR164(-)	AT1G66230.1	MYB20 (myb domain protein 20)	2.5
TMV-Cg-siR164(-)	AT1G59710.1	similar to unknown protein [Arabidopsis thaliana] (TAIR:AT1G27100.1)	2.5
TMV-Cg-siR164(-)	AT5G56367.1	transposable element gene	3.5
TMV-Cg-siR164(-)	AT5G43015.1	transposable element gene	3.5
TMV-Cg-siR164(-)	AT1G13660.1	transposable element gene	3.5
TMV-Cg-siR165(-)	AT1G32870.2	ANAC013 (Arabidopsis NAC domain containing protein 13)	3
TMV-Cg-siR165(-)	AT1G32870.1	ANAC013 (Arabidopsis NAC domain containing protein 13)	3
TMV-Cg-siR165(-)	AT3G18600.1	DEAD/DEAH box helicase, putative	3.5
TMV-Cg-siR165(-)	AT2G34090.1	MEE18 (maternal effect embryo arrest 18)	3.5
TMV-Cg-siR165(-)	AT2G34090.2	MEE18 (maternal effect embryo arrest 18)	3.5
TMV-Cg-siR165(-)	AT1G66230.1	MYB20 (myb domain protein 20)	3.5
TMV-Cg-siR165(-)	AT1G59710.1	similar to unknown protein [Arabidopsis thaliana] (TAIR:AT1G27100.1)	2.5
TMV-Cg-siR165(-)	AT5G56367.1	transposable element gene	2.5
TMV-Cg-siR165(-)	AT5G43015.1	transposable element gene	2.5
TMV-Cg-siR165(-)	AT1G13660.1	transposable element gene	2.5
TMV-Cg-siR166(-)	AT1G32870.2	ANAC013 (Arabidopsis NAC domain containing protein 13)	3
TMV-Cg-siR166(-)	AT1G32870.1	ANAC013 (Arabidopsis NAC domain containing protein 13)	3
TMV-Cg-siR166(-)	AT4G25880.1	APUM6 (ARABIDOPSIS PUMILIO 6)	3.5
TMV-Cg-siR166(-)	AT4G25880.2	APUM6 (ARABIDOPSIS PUMILIO 6)	3.5
TMV-Cg-siR166(-)	AT4G25880.3	APUM6 (ARABIDOPSIS PUMILIO 6)	3.5
TMV-Cg-siR166(-)	AT3G22930.1	calmodulin, putative	3.5
TMV-Cg-siR166(-)	AT3G18600.1	DEAD/DEAH box helicase, putative	3
TMV-Cg-siR166(-)	AT2G21300.1	kinesin motor family protein	3.5
TMV-Cg-siR166(-)	AT2G21300.2	kinesin motor family protein	3.5
TMV-Cg-siR166(-)	AT2G34090.1	MEE18 (maternal effect embryo arrest 18)	3.5
TMV-Cg-siR166(-)	AT2G34090.2	MEE18 (maternal effect embryo arrest 18)	3.5
TMV-Cg-siR166(-)	AT1G33520.1	MOS2 (MODIFIER OF SNC1, 2)	3.5
TMV-Cg-siR166(-)	AT1G59710.1	similar to unknown protein [Arabidopsis thaliana] (TAIR:AT1G27100.1)	3
TMV-Cg-siR166(-)	AT3G12870.1	similar to unknown protein [Arabidopsis thaliana] (TAIR:AT5G56120.1)	3
TMV-Cg-siR166(-)	AT5G56367.1	transposable element gene	3
TMV-Cg-siR166(-)	AT5G43015.1	transposable element gene	3
TMV-Cg-siR166(-)	AT1G13660.1	transposable element gene	3
TMV-Cg-siR167(-)	AT4G25880.1	APUM6 (ARABIDOPSIS PUMILIO 6)	3.5
TMV-Cg-siR167(-)	AT4G25880.2	APUM6 (ARABIDOPSIS PUMILIO 6)	3.5
TMV-Cg-siR167(-)	AT4G25880.3	APUM6 (ARABIDOPSIS PUMILIO 6)	3.5
TMV-Cg-siR167(-)	AT3G22930.1	calmodulin, putative	3.5
TMV-Cg-siR167(-)	AT1G24460.1	myosin-related	3.5
TMV-Cg-siR167(-)	AT2G24390.1	similar to avirulence-responsive protein-related	3.5
TMV-Cg-siR167(-)	AT2G24390.2	similar to avirulence-responsive protein-related	3.5
TMV-Cg-siR167(-)	AT1G59710.1	similar to unknown protein [Arabidopsis thaliana] (TAIR:AT1G27100.1)	3
TMV-Cg-siR167(-)	AT3G13990.1	similar to unknown protein [Arabidopsis thaliana] (TAIR:AT3G07660.1)	3.5
TMV-Cg-siR167(-)	AT3G13990.2	similar to unknown protein [Arabidopsis thaliana] (TAIR:AT3G07660.1)	3.5
TMV-Cg-siR167(-)	AT3G12870.1	similar to unknown protein [Arabidopsis thaliana] (TAIR:AT5G56120.1)	3
TMV-Cg-siR167(-)	AT2G35330.1	zinc finger (C3HC4-type RING finger) protein-related	3
TMV-Cg-siR168(-)	AT2G35330.1	zinc finger (C3HC4-type RING finger) protein-related	3
TMV-Cg-siR172(-)	AT3G42115.1	transposable element gene	3.5
TMV-Cg-siR173(-)	AT3G42115.1	transposable element gene	3.5
TMV-Cg-siR175(-)	AT1G28350.1	ATP binding / aminoacyl-tRNA ligase	3.5
TMV-Cg-siR175(-)	AT4G26660.1	similar to unknown protein [Arabidopsis thaliana] (TAIR:AT5G55520.1)	3.5
TMV-Cg-siR177(-)	AT5G06060.1	tropinone reductase, putative / tropine dehydrogenase, putative	3
TMV-Cg-siR182(-)	AT2G26380.1	disease resistance protein-related / LRR protein-related	3.5
TMV-Cg-siR187(-)	AT1G70800.1	C2 domain-containing protein	3
TMV-Cg-siR188(-)	AT1G70800.1	C2 domain-containing protein	3
TMV-Cg-siR199(-)	AT3G33163.1	transposable element gene	3.5
TMV-Cg-siR202(-)	AT4G25845.1	unknown protein	3.5
TMV-Cg-siR204(-)	AT4G39403.1	PLS (POLARIS)	3
TMV-Cg-siR205(-)	AT4G39403.1	PLS (POLARIS)	3.5
TMV-Cg-siR206(-)	AT5G13630.1	GUN5 (GENOMES UNCOUPLED 5)	3.5
TMV-Cg-siR206(-)	AT5G13630.2	GUN5 (GENOMES UNCOUPLED 5)	3.5
TMV-Cg-siR206(-)	AT4G39403.1	PLS (POLARIS)	3
TMV-Cg-siR207(-)	AT1G48510.1	cytochrome c oxidase assembly protein surfeit-related	3.5
TMV-Cg-siR207(-)	AT5G13630.1	GUN5 (GENOMES UNCOUPLED 5)	3
TMV-Cg-siR207(-)	AT5G13630.2	GUN5 (GENOMES UNCOUPLED 5)	3
TMV-Cg-siR208(-)	AT1G48510.1	cytochrome c oxidase assembly protein surfeit-related	3.5
TMV-Cg-siR209(-)	AT1G35330.1	zinc finger (C3HC4-type RING finger) family protein	3.5
TMV-Cg-siR212(-)	AT1G26140.1	similar to unknown protein [Arabidopsis thaliana] (TAIR:AT1G68700.1)	3.5
TMV-Cg-siR215(-)	AT1G36620.1	transposable element gene	3.5
TMV-Cg-siR223(-)	AT5G52520.1	OVA6/PRORS1 (OVULE ABORTION 6)	3.5
TMV-Cg-siR224(-)	AT5G52520.1	OVA6/PRORS1 (OVULE ABORTION 6)	3.5
TMV-Cg-siR236(-)	AT5G47440.1	similar to unknown protein [Arabidopsis thaliana] (TAIR:AT4G17350.1)	3
TMV-Cg-siR236(-)	AT3G54670.1	TTN8 (TITAN8) ATP binding	3.5
TMV-Cg-siR236(-)	AT3G54670.2	TTN8 (TITAN8) ATP binding	3.5
TMV-Cg-siR237(-)	AT5G47440.1	similar to unknown protein [Arabidopsis thaliana] (TAIR:AT4G17350.1)	3
TMV-Cg-siR238(-)	AT3G08840.2	D-alanine--D-alanine ligase family	3
TMV-Cg-siR238(-)	AT3G08840.3	D-alanine--D-alanine ligase family	3
TMV-Cg-siR239(-)	AT3G08840.2	D-alanine--D-alanine ligase family	3.5
TMV-Cg-siR239(-)	AT3G08840.3	D-alanine--D-alanine ligase family	3.5
TMV-Cg-siR241(-)	AT3G52750.1	FTSZ2-2 (FtsZ2-2)	3.5
TMV-Cg-siR256(-)	AT4G26970.1	aconitate hydratase, cytoplasmic, putative / citrate hydro-lyase	3
TMV-Cg-siR256(-)	AT2G07550.1	transposable element gene	3.5
TMV-Cg-siR257(-)	AT4G26970.1	aconitate hydratase, cytoplasmic, putative / citrate hydro-lyase	3
TMV-Cg-siR258(-)	AT4G26970.1	aconitate hydratase, cytoplasmic, putative / citrate hydro-lyase	3
TMV-Cg-siR259(-)	AT5G06500.1	AGL96 DNA binding / transcription factor	3
TMV-Cg-siR260(-)	AT5G06500.1	AGL96 DNA binding / transcription factor	3
TMV-Cg-siR261(-)	AT1G69640.1	acid phosphatase, putative	3
TMV-Cg-siR261(-)	AT4G39820.1	binding	3.5
TMV-Cg-siR262(-)	AT1G69640.1	acid phosphatase, putative	3.5
TMV-Cg-siR262(-)	AT5G45990.1	crooked neck protein, putative / cell cycle protein, putative	3
TMV-Cg-siR262(-)	AT5G37310.1	transporter	3
TMV-Cg-siR262(-)	AT2G01830.2	WOL (WOODEN LEG)	3
TMV-Cg-siR262(-)	AT2G01830.3	WOL (WOODEN LEG)	3
TMV-Cg-siR262(-)	AT2G01830.1	WOL (WOODEN LEG)	3
TMV-Cg-siR263(-)	AT5G45990.1	crooked neck protein, putative / cell cycle protein, putative	3
TMV-Cg-siR263(-)	AT2G01830.2	WOL (WOODEN LEG)	3
TMV-Cg-siR263(-)	AT2G01830.3	WOL (WOODEN LEG)	3
TMV-Cg-siR263(-)	AT2G01830.1	WOL (WOODEN LEG)	3
TMV-Cg-siR264(-)	AT3G55270.1	MKP1 MAP kinase tyrosine/serine/threonine phosphatase	3.5
TMV-Cg-siR265(-)	AT3G04780.1	Encodes a protein with little sequence identity with any other protein	3.5
TMV-Cg-siR265(-)	AT2G17910.1	transposable element gene	3.5
TMV-Cg-siR266(-)	AT3G04780.1	Encodes a protein with little sequence identity with any other protein	3.5
TMV-Cg-siR266(-)	AT3G22440.1	hydroxyproline-rich glycoprotein family protein	3.5
TMV-Cg-siR267(-)	AT3G04780.1	Encodes a protein with little sequence identity with any other protein	3
TMV-Cg-siR267(-)	AT2G30290.1	vacuolar sorting receptor, putative	3
TMV-Cg-siR268(-)	AT5G13490.1	AAC2 (ADP/ATP CARRIER 2)	3.5
TMV-Cg-siR268(-)	AT5G13490.2	AAC2 (ADP/ATP CARRIER 2)	3.5
TMV-Cg-siR268(-)	AT2G30290.1	vacuolar sorting receptor, putative	3
TMV-Cg-siR269(-)	AT3G27580.1	ATPK7 (Arabidopsis thaliana serine/threonine-protein kinase 7)	2
TMV-Cg-siR269(-)	AT3G27580.2	ATPK7 (Arabidopsis thaliana serine/threonine-protein kinase 7)	2
TMV-Cg-siR270(-)	AT3G27580.1	ATPK7 (Arabidopsis thaliana serine/threonine-protein kinase 7)	3.5
TMV-Cg-siR270(-)	AT3G27580.2	ATPK7 (Arabidopsis thaliana serine/threonine-protein kinase 7)	3.5
TMV-Cg-siR271(-)	AT5G54800.1	GPT1 (glucose-6-phosphate transporter 1)	3.5
TMV-Cg-siR274(-)	AT1G56480.1	pseudogene, pectinesterase, blastp match of 65% identity	3.5
TMV-Cg-siR276(-)	AT3G58970.1	magnesium transporter CorA-like family protein	3.5
TMV-Cg-siR276(-)	AT2G11320.1	transposable element gene	3.5
TMV-Cg-siR279(-)	AT4G06581.1	transposable element gene	3
TMV-Cg-siR280(-)	AT2G25420.1	similar to TPR4/WSIP2 (TOPLESS-RELATED 4) [Arabidopsis thaliana]	3.5
TMV-Cg-siR280(-)	AT4G06581.1	transposable element gene	3
TMV-Cg-siR281(-)	AT4G06581.1	transposable element gene	3
TMV-Cg-siR282(-)	AT4G06581.1	transposable element gene	3
TMV-Cg-siR283(-)	AT4G06581.1	transposable element gene	2
TMV-Cg-siR284(-)	AT4G06581.1	transposable element gene	3
TMV-Cg-siR287(-)	AT1G17820.1	similar to unknown protein [Arabidopsis thaliana] (TAIR:AT1G73200.1)	3.5
TMV-Cg-siR289(-)	AT5G55310.1	TOP1alpha (TOPOISOMERASE I)	3.5
TMV-Cg-siR290(-)	AT5G55310.1	TOP1alpha (TOPOISOMERASE I)	3.5
TMV-Cg-siR292(-)	AT2G11770.1	transposable element gene	3
TMV-Cg-siR295(-)	AT1G29660.1	GDSL-motif lipase/hydrolase family protein	3
TMV-Cg-siR318(-)	AT1G55545.1	nucleoporin-related	3.5
TMV-Cg-siR324(-)	AT2G04032.1	ZIP7 (ZINC TRANSPORTER 7 PRECURSOR)	3
TMV-Cg-siR333(-)	AT5G49660.1	leucine-rich repeat transmembrane protein kinase, putative	3
TMV-Cg-siR343(-)	AT1G32510.1	ANAC011 (Arabidopsis NAC domain containing protein 11)	3.5
TMV-Cg-siR349(-)	AT1G54710.1	AtATG18h (Arabidopsis thaliana homolog of yeast autophagy 18 h)	2.5
TMV-Cg-siR350(-)	AT1G54710.1	AtATG18h (Arabidopsis thaliana homolog of yeast autophagy 18 h)	3.5
TMV-Cg-siR351(-)	AT5G66130.1	ATRAD17 (RADIATION SENSITIVE)	3.5
TMV-Cg-siR351(-)	AT1G15940.1	binding	3.5
TMV-Cg-siR352(-)	AT5G66130.1	ATRAD17 (RADIATION SENSITIVE)	3.5
TMV-Cg-siR352(-)	AT2G29000.1	leucine-rich repeat family protein / protein kinase family protein	3.5
TMV-Cg-siR352(-)	AT3G15790.1	MBD11 (methyl-CpG-binding domain 11)	3.5
TMV-Cg-siR353(-)	AT3G15790.1	MBD11 (methyl-CpG-binding domain 11)	3
TMV-Cg-siR365(-)	AT3G11964.1	S1 RNA-binding domain-containing protein	3
TMV-Cg-siR383(-)	AT3G04550.1	similar to unknown protein [Arabidopsis thaliana] (TAIR:AT5G28500.1)	3.5
TMV-Cg-siR385(-)	AT4G07755.1	transposable element gene	3.5
TMV-Cg-siR417(-)	AT5G06570.2	hydrolase	3.5
TMV-Cg-siR417(-)	AT5G06570.1	hydrolase	3.5
TMV-Cg-siR420(-)	AT4G09425.1	transposable element gene	3.5
TMV-Cg-siR420(-)	AT4G00380.1	XH/XS domain-containing protein / XS zinc finger domain-containing protein	3.5
TMV-Cg-siR422(-)	AT2G05060.1	protein kinase family protein	2.5
TMV-Cg-siR423(-)	AT5G08490.1	pentatricopeptide (PPR) repeat-containing protein	3.5
TMV-Cg-siR423(-)	AT2G05060.1	protein kinase family protein	3.5
TMV-Cg-siR427(-)	AT5G12330.1	LRP1 (LATERAL ROOT PRIMORDIUM 1)	3.5
TMV-Cg-siR427(-)	AT5G12330.2	LRP1 (LATERAL ROOT PRIMORDIUM 1)	3.5
TMV-Cg-siR428(-)	AT5G12330.1	LRP1 (LATERAL ROOT PRIMORDIUM 1)	3.5
TMV-Cg-siR428(-)	AT5G12330.2	LRP1 (LATERAL ROOT PRIMORDIUM 1)	3.5
TMV-Cg-siR434(-)	AT1G75930.1	EXL6 (extracellular lipase 6)	3.5
TMV-Cg-siR439(-)	AT4G27490.1	3' exoribonuclease family domain 1-containing protein	3.5
TMV-Cg-siR439(-)	AT3G09560.1	lipin family protein	3.5
TMV-Cg-siR439(-)	AT3G09560.3	lipin family protein	3.5
TMV-Cg-siR439(-)	AT3G09560.2	lipin family protein	3.5
TMV-Cg-siR439(-)	AT4G10520.1	subtilase family protein	3.5
TMV-Cg-siR440(-)	AT1G09930.1	ATOPT2 (oligopeptide transporter 2)	3.5
TMV-Cg-siR440(-)	AT4G39540.1	shikimate kinase family protein	3.5
TMV-Cg-siR440(-)	AT4G10520.1	subtilase family protein	3.5
TMV-Cg-siR441(-)	AT5G26980.1	SYP41 (SYNTAXIN OF PLANTS 41)	3
TMV-Cg-siR441(-)	AT5G26980.2	SYP41 (SYNTAXIN OF PLANTS 41)	3
TMV-Cg-siR442(-)	AT5G26980.1	SYP41 (SYNTAXIN OF PLANTS 41)	2.5
TMV-Cg-siR442(-)	AT5G26980.2	SYP41 (SYNTAXIN OF PLANTS 41)	2.5
TMV-Cg-siR443(-)	AT5G26980.1	SYP41 (SYNTAXIN OF PLANTS 41)	3.5
TMV-Cg-siR443(-)	AT5G26980.2	SYP41 (SYNTAXIN OF PLANTS 41)	3.5
TMV-Cg-siR443(-)	AT1G41795.1	transposable element gene	3.5
TMV-Cg-siR444(-)	AT2G35290.1	similar to unnamed protein product [Vitis vinifera] (GB:CAO63442.1)	3.5
TMV-Cg-siR444(-)	AT1G41795.1	transposable element gene	3.5
TMV-Cg-siR447(-)	AT3G25545.1	similar to unknown [Populus trichocarpa] (GB:ABK95265.1)	3.5
TMV-Cg-siR448(-)	AT1G15950.1	CCR1 (CINNAMOYL COA REDUCTASE 1)	3.5
TMV-Cg-siR448(-)	AT1G15950.2	CCR1 (CINNAMOYL COA REDUCTASE 1)	3.5
TMV-Cg-siR448(-)	AT3G25545.1	similar to unknown [Populus trichocarpa] (GB:ABK95265.1)	3.5
TMV-Cg-siR449(-)	AT5G20280.1	ATSPS1F (SUCROSE PHOSPHATE SYNTHASE 1F)	3.5
TMV-Cg-siR449(-)	AT3G25545.1	similar to unknown [Populus trichocarpa] (GB:ABK95265.1)	3.5
TMV-Cg-siR450(-)	AT1G15950.1	CCR1 (CINNAMOYL COA REDUCTASE 1)	3.5
TMV-Cg-siR450(-)	AT1G15950.2	CCR1 (CINNAMOYL COA REDUCTASE 1)	3.5
TMV-Cg-siR451(-)	AT2G22790.1	similar to unknown protein [Arabidopsis thaliana] (TAIR:AT5G67020.1)	3
TMV-Cg-siR454(-)	AT5G18150.1	similar to unknown protein [Arabidopsis thaliana] (TAIR:AT5G14602.1)	3.5
TMV-Cg-siR455(-)	AT5G18150.1	similar to unknown protein [Arabidopsis thaliana] (TAIR:AT5G14602.1)	3.5
TMV-Cg-siR455(-)	AT3G29156.1	transposable element gene	3
TMV-Cg-siR456(-)	AT3G29156.1	transposable element gene	2
TMV-Cg-siR457(-)	AT3G29156.1	transposable element gene	3
TMV-Cg-siR458(-)	AT3G29156.1	transposable element gene	3
TMV-Cg-siR460(-)	AT3G46658.1	other RNA	3.5
TMV-Cg-siR474(-)	AT3G44370.1	binding	3.5
TMV-Cg-siR475(-)	AT3G44370.1	binding	3.5
TMV-Cg-siR487(-)	AT4G00585.1	similar to hypothetical protein MtrDRAFT_AC148817g12v2	3
TMV-Cg-siR488(-)	AT5G49500.1	signal recognition particle 54 kDa protein 2 / SRP54 (SRP-54B)	3
TMV-Cg-siR491(-)	AT5G23955.1	transposable element gene	3.5
TMV-Cg-siR492(-)	AT4G21600.1	ENDO5 (ENDONUCLEASE 5)	3
TMV-Cg-siR496(-)	AT1G25211.1	Identical to F-box/Kelch-repeat protein	3.5
TMV-Cg-siR496(-)	AT1G24881.1	Identical to F-box/Kelch-repeat protein	3.5
TMV-Cg-siR496(-)	AT1G24800.1	Identical to F-box/Kelch-repeat protein	3.5
TMV-Cg-siR496(-)	AT1G25055.1	Identical to F-box/Kelch-repeat protein	3.5
TMV-Cg-siR496(-)	AT1G25141.1	UDP-3-0-acyl N-acetylglucosamine deacetylase family protein / F-box	3.5
TMV-Cg-siR497(-)	AT1G25211.1	Identical to F-box/Kelch-repeat protein	3.5
TMV-Cg-siR497(-)	AT1G24881.1	Identical to F-box/Kelch-repeat protein	3.5
TMV-Cg-siR497(-)	AT1G24800.1	Identical to F-box/Kelch-repeat protein	3.5
TMV-Cg-siR497(-)	AT1G25055.1	Identical to F-box/Kelch-repeat protein	3.5
TMV-Cg-siR497(-)	AT1G25141.1	UDP-3-0-acyl N-acetylglucosamine deacetylase family protein / F-box	3.5
TMV-Cg-siR498(-)	AT1G25211.1	Identical to F-box/Kelch-repeat protein	3.5
TMV-Cg-siR498(-)	AT1G24881.1	Identical to F-box/Kelch-repeat protein	3.5
TMV-Cg-siR498(-)	AT1G24800.1	Identical to F-box/Kelch-repeat protein	3.5
TMV-Cg-siR498(-)	AT1G25055.1	Identical to F-box/Kelch-repeat protein	3.5
TMV-Cg-siR498(-)	AT1G25141.1	UDP-3-0-acyl N-acetylglucosamine deacetylase family protein / F-box	3.5
TMV-Cg-siR500(-)	AT4G27130.1	eukaryotic translation initiation factor SUI1, putative	3.5
TMV-Cg-siR501(-)	AT2G45810.1	DEAD/DEAH box helicase, putative	3.5
TMV-Cg-siR506(-)	AT3G04160.1	similar to hypothetical protein [Vitis vinifera] (GB:CAN82741.1)	3
TMV-Cg-siR507(-)	AT3G04160.1	similar to hypothetical protein [Vitis vinifera] (GB:CAN82741.1)	3
TMV-Cg-siR512(-)	AT4G00710.1	protein kinase family protein	3.5
TMV-Cg-siR519(-)	AT2G18690.1	similar to unknown protein [Arabidopsis thaliana] (TAIR:AT2G18680.1)	3.5
TMV-Cg-siR519(-)	AT2G18690.2	similar to unknown protein [Arabidopsis thaliana] (TAIR:AT2G18680.1)	3.5
TMV-Cg-siR520(-)	AT3G13070.1	CBS domain-containing protein / transporter associated domain-containing	3.5
TMV-Cg-siR520(-)	AT5G44110.1	POP1	3
TMV-Cg-siR520(-)	AT5G44110.2	POP1	3
TMV-Cg-siR520(-)	AT5G44110.3	POP1	3
TMV-Cg-siR520(-)	AT5G61350.1	protein kinase family protein	2.5
TMV-Cg-siR521(-)	AT5G61350.1	protein kinase family protein	2.5
TMV-Cg-siR531(-)	AT1G64142.1	CPuORF23 (Conserved peptide upstream open reading frame 23)	3.5
TMV-Cg-siR531(-)	AT1G64140.1	similar to loricrin-related [Arabidopsis thaliana]	3.5
TMV-Cg-siR532(-)	AT1G64142.1	CPuORF23 (Conserved peptide upstream open reading frame 23)	3
TMV-Cg-siR532(-)	AT1G64140.1	similar to loricrin-related [Arabidopsis thaliana]	3
TMV-Cg-siR533(-)	AT1G64142.1	CPuORF23 (Conserved peptide upstream open reading frame 23)	3.5
TMV-Cg-siR533(-)	AT1G64140.1	similar to loricrin-related [Arabidopsis thaliana]	3.5
TMV-Cg-siR536(-)	AT5G33533.1	transposable element gene	3
TMV-Cg-siR536(-)	AT2G12370.1	transposable element gene	3
TMV-Cg-siR536(-)	AT4G08114.1	transposable element gene	3
TMV-Cg-siR536(-)	AT4G06488.1	transposable element gene	3
TMV-Cg-siR536(-)	AT4G06591.1	transposable element gene	3
TMV-Cg-siR537(-)	AT5G33533.1	transposable element gene	3.5
TMV-Cg-siR537(-)	AT2G12370.1	transposable element gene	3.5
TMV-Cg-siR537(-)	AT4G08114.1	transposable element gene	3.5
TMV-Cg-siR537(-)	AT4G06488.1	transposable element gene	3.5
TMV-Cg-siR537(-)	AT4G06591.1	transposable element gene	3.5
TMV-Cg-siR539(-)	AT1G13520.1	similar to unknown protein [Arabidopsis thaliana] (TAIR:AT1G13480.1)	3.5
TMV-Cg-siR541(-)	AT5G25790.1	transcription factor	3.5
TMV-Cg-siR541(-)	AT4G28450.1	transducin family protein / WD-40 repeat family protein	3.5
TMV-Cg-siR541(-)	AT5G35331.1	transposable element gene	3.5
TMV-Cg-siR553(-)	AT3G62850.1	zinc finger protein-related	3.5
TMV-Cg-siR554(-)	AT3G62850.1	zinc finger protein-related	3.5
TMV-Cg-siR563(-)	AT4G10750.1	HpcH/HpaI aldolase family protein	3
TMV-Cg-siR563(-)	AT2G30280.1	similar to unnamed protein product [Vitis vinifera] (GB:CAO21344.1)	3
TMV-Cg-siR564(-)	AT4G10750.1	HpcH/HpaI aldolase family protein	3.5
TMV-Cg-siR564(-)	AT2G30280.1	similar to unnamed protein product [Vitis vinifera] (GB:CAO21344.1)	3.5
TMV-Cg-siR565(-)	AT5G10200.1	binding	3
TMV-Cg-siR565(-)	AT4G10750.1	HpcH/HpaI aldolase family protein	3.5
TMV-Cg-siR565(-)	AT2G30280.1	similar to unnamed protein product [Vitis vinifera] (GB:CAO21344.1)	2.5
TMV-Cg-siR566(-)	AT4G10750.1	HpcH/HpaI aldolase family protein	3.5
TMV-Cg-siR570(-)	AT3G63150.1	GTP-binding protein-related	3
TMV-Cg-siR571(-)	AT3G63150.1	GTP-binding protein-related	2.5
TMV-Cg-siR571(-)	AT5G49710.2	similar to unknown protein [Arabidopsis thaliana] (TAIR:AT4G24590.1)	3.5
TMV-Cg-siR571(-)	AT5G49710.3	similar to unknown protein [Arabidopsis thaliana] (TAIR:AT4G24590.1)	3.5
TMV-Cg-siR571(-)	AT5G49710.1	similar to unknown protein [Arabidopsis thaliana] (TAIR:AT4G24590.1)	3.5
TMV-Cg-siR572(-)	AT3G63150.1	GTP-binding protein-related	3.5
TMV-Cg-siR579(-)	AT4G25150.1	acid phosphatase, putative	3.5
TMV-Cg-siR581(-)	AT4G25150.1	acid phosphatase, putative	3.5
TMV-Cg-siR582(-)	AT4G25150.1	acid phosphatase, putative	3.5
TMV-Cg-siR583(-)	AT4G25150.1	acid phosphatase, putative	3.5
TMV-Cg-siR584(-)	AT1G07960.2	ATPDIL5-1 (PDI-LIKE 5-1)	3.5
TMV-Cg-siR590(-)	AT3G09570.1	similar to unknown protein [Arabidopsis thaliana] (TAIR:AT5G18520.1)	3.5
TMV-Cg-siR590(-)	AT5G02630.1	similar to unknown protein [Arabidopsis thaliana] (TAIR:AT5G18520.1)	3.5
TMV-Cg-siR614(-)	AT3G44267.1	transposable element gene	3
TMV-Cg-siR615(-)	AT3G44267.1	transposable element gene	3
TMV-Cg-siR618(-)	AT1G35545.1	other RNA	3
TMV-Cg-siR623(-)	AT1G75960.1	AMP-binding protein, putative	3
TMV-Cg-siR627(-)	AT5G42050.1	similar to unknown protein [Arabidopsis thaliana] (TAIR:AT3G27090.1)	3.5
TMV-Cg-siR628(-)	AT5G42050.1	similar to unknown protein [Arabidopsis thaliana] (TAIR:AT3G27090.1)	3.5
TMV-Cg-siR646(-)	AT1G27500.1	kinesin light chain-related	3.5
TMV-Cg-siR647(-)	AT1G27500.1	kinesin light chain-related	3.5
TMV-Cg-siR658(-)	AT1G67510.1	leucine-rich repeat family protein	3.5
TMV-Cg-siR663(-)	AT1G61270.1	lysine and histidine specific transporter, putative	3.5
TMV-Cg-siR664(-)	AT1G61270.1	lysine and histidine specific transporter, putative	3
TMV-Cg-siR665(-)	AT1G54960.1	ANP2 (Arabidopsis NPK1-related protein kinase 2)	3
TMV-Cg-siR665(-)	AT1G61270.1	lysine and histidine specific transporter, putative	3.5
TMV-Cg-siR680(-)	AT5G35910.1	3'-5' exonuclease domain-containing protein	2.5
TMV-Cg-siR680(-)	AT2G25530.1	AFG1-like ATPase family protein	3
TMV-Cg-siR680(-)	AT2G36240.1	binding	3.5
TMV-Cg-siR680(-)	AT2G41890.1	curculin-like (mannose-binding) lectin family protein / PAN domain-c	3
TMV-Cg-siR680(-)	AT4G17215.1	similar to unknown protein [Arabidopsis thaliana] (TAIR:AT5G47635.1)	3.5
TMV-Cg-siR680(-)	AT2G07510.1	transposable element gene	3
TMV-Cg-siR681(-)	AT5G35910.1	3'-5' exonuclease domain-containing protein	2.5
TMV-Cg-siR681(-)	AT2G36240.1	binding	3.5
TMV-Cg-siR681(-)	AT2G41890.1	curculin-like (mannose-binding) lectin family protein / PAN domain-c	3
TMV-Cg-siR681(-)	AT2G42750.1	DNAJ heat shock N-terminal domain-containing protein	3.5
TMV-Cg-siR681(-)	AT2G27520.1	F-box family protein	3.5
TMV-Cg-siR681(-)	AT4G03030.1	kelch repeat-containing F-box family protein	3.5
TMV-Cg-siR681(-)	AT4G17215.1	similar to unknown protein [Arabidopsis thaliana] (TAIR:AT5G47635.1)	3.5
TMV-Cg-siR682(-)	AT5G35910.1	3'-5' exonuclease domain-containing protein	1
TMV-Cg-siR682(-)	AT2G36240.1	binding	3
TMV-Cg-siR682(-)	AT2G41890.1	curculin-like (mannose-binding) lectin family protein / PAN domain-c	3
TMV-Cg-siR682(-)	AT2G42750.1	DNAJ heat shock N-terminal domain-containing protein	3
TMV-Cg-siR682(-)	AT3G52640.1	nicastrin-related	3.5
TMV-Cg-siR682(-)	AT3G52640.2	nicastrin-related	3.5
TMV-Cg-siR682(-)	AT3G52640.3	nicastrin-related	3.5
TMV-Cg-siR682(-)	AT1G20270.1	oxidoreductase, 2OG-Fe(II) oxygenase family protein	3.5
TMV-Cg-siR682(-)	AT4G23160.1	protein kinase family protein	3.5
TMV-Cg-siR682(-)	AT1G26610.1	zinc finger (C2H2 type) family protein	3
TMV-Cg-siR683(-)	AT5G35910.1	3'-5' exonuclease domain-containing protein	1.5
TMV-Cg-siR683(-)	AT2G36240.1	binding	3.5
TMV-Cg-siR683(-)	AT2G41890.1	curculin-like (mannose-binding) lectin family protein / PAN domain-c	3.5
TMV-Cg-siR683(-)	AT2G42750.1	DNAJ heat shock N-terminal domain-containing protein	3
TMV-Cg-siR683(-)	AT3G05680.1	EMB2016 (EMBRYO DEFECTIVE 2016)	3.5
TMV-Cg-siR683(-)	AT1G20270.1	oxidoreductase, 2OG-Fe(II) oxygenase family protein	3
TMV-Cg-siR683(-)	AT1G22560.1	transposable element gene	3.5
TMV-Cg-siR683(-)	AT1G26610.1	zinc finger (C2H2 type) family protein	2
TMV-Cg-siR684(-)	AT5G35910.1	3'-5' exonuclease domain-containing protein	3
TMV-Cg-siR684(-)	AT2G42750.1	DNAJ heat shock N-terminal domain-containing protein	2.5
TMV-Cg-siR684(-)	AT1G26610.1	zinc finger (C2H2 type) family protein	3
TMV-Cg-siR685(-)	AT2G42750.1	DNAJ heat shock N-terminal domain-containing protein	3.5
TMV-Cg-siR689(-)	AT4G35860.2	ATGB2/ATRAB2C/ATRABB1B (GTP-BINDING 2)	3.5
TMV-Cg-siR689(-)	AT4G35860.1	ATGB2/ATRAB2C/ATRABB1B (GTP-BINDING 2)	3.5
TMV-Cg-siR690(-)	AT1G60860.1	ARF GTPase-activating domain-containing protein	3
TMV-Cg-siR690(-)	AT4G35860.2	ATGB2/ATRAB2C/ATRABB1B (GTP-BINDING 2)	3.5
TMV-Cg-siR690(-)	AT4G35860.1	ATGB2/ATRAB2C/ATRABB1B (GTP-BINDING 2)	3.5
TMV-Cg-siR693(-)	AT1G33520.1	MOS2 (MODIFIER OF SNC1, 2)	3.5
TMV-Cg-siR694(-)	AT1G33520.1	MOS2 (MODIFIER OF SNC1, 2)	3.5
TMV-Cg-siR694(-)	AT1G68140.1	similar to protein binding / zinc ion binding [Arabidopsis thaliana]	3.5
TMV-Cg-siR694(-)	AT1G68140.2	similar to protein binding / zinc ion binding [Arabidopsis thaliana]	3.5
TMV-Cg-siR695(-)	AT1G33520.1	MOS2 (MODIFIER OF SNC1, 2)	2.5
TMV-Cg-siR696(-)	AT1G33520.1	MOS2 (MODIFIER OF SNC1, 2)	3.5
TMV-Cg-siR699(-)	AT4G12560.2	F-box family protein	3.5
TMV-Cg-siR699(-)	AT4G19140.1	similar to unnamed protein product [Vitis vinifera] (GB:CAO66715.1)	3.5
TMV-Cg-siR700(-)	AT4G25835.1	AAA-type ATPase family protein	3.5
TMV-Cg-siR700(-)	AT5G57480.1	AAA-type ATPase family protein	3.5
TMV-Cg-siR704(-)	AT5G09350.1	phosphatidylinositol 4-kinase, putative	3.5
TMV-Cg-siR705(-)	AT2G35060.2	KUP11 (K+ uptake permease 11)	3.5
TMV-Cg-siR705(-)	AT2G35060.1	KUP11 (K+ uptake permease 11)	3.5
TMV-Cg-siR706(-)	AT4G15885.1	kinesin motor protein-related	3
TMV-Cg-siR706(-)	AT3G56100.1	MRLK (MERISTEMATIC RECEPTOR-LIKE KINASE)	3.5
TMV-Cg-siR708(-)	AT3G22790.1	kinase interacting family protein	3.5
TMV-Cg-siR709(-)	AT3G22790.1	kinase interacting family protein	3
TMV-Cg-siR710(-)	AT3G22790.1	kinase interacting family protein	2.5
TMV-Cg-siR710(-)	AT1G80550.1	pentatricopeptide (PPR) repeat-containing protein	3.5
TMV-Cg-siR711(-)	AT2G14120.2	dynamin-like protein 2b (ADL2b)	2.5
TMV-Cg-siR711(-)	AT2G14120.1	dynamin-like protein 2b (ADL2b)	2.5
TMV-Cg-siR711(-)	AT3G22790.1	kinase interacting family protein	3
TMV-Cg-siR711(-)	AT1G80550.1	pentatricopeptide (PPR) repeat-containing protein	3.5
TMV-Cg-siR711(-)	AT4G01180.1	XH/XS domain-containing protein	3.5
TMV-Cg-siR712(-)	AT2G14120.2	dynamin-like protein 2b (ADL2b)	3
TMV-Cg-siR712(-)	AT2G14120.1	dynamin-like protein 2b (ADL2b)	3
TMV-Cg-siR712(-)	AT1G46192.1	transposable element gene	3.5
TMV-Cg-siR712(-)	AT3G50755.1	transposable element gene	3.5
TMV-Cg-siR712(-)	AT4G01180.1	XH/XS domain-containing protein	2.5
TMV-Cg-siR713(-)	AT2G14120.2	dynamin-like protein 2b (ADL2b)	3
TMV-Cg-siR713(-)	AT2G14120.1	dynamin-like protein 2b (ADL2b)	3
TMV-Cg-siR713(-)	AT3G60680.1	similar to unknown protein [Arabidopsis thaliana] (TAIR:AT2G45260.1)	3.5
TMV-Cg-siR713(-)	AT1G46192.1	transposable element gene	3
TMV-Cg-siR713(-)	AT4G01180.1	XH/XS domain-containing protein	2.5
TMV-Cg-siR714(-)	AT2G14120.2	dynamin-like protein 2b (ADL2b)	3.5
TMV-Cg-siR714(-)	AT2G14120.1	dynamin-like protein 2b (ADL2b)	3.5
TMV-Cg-siR714(-)	AT4G01180.1	XH/XS domain-containing protein	1.5
TMV-Cg-siR714(-)	AT5G59390.1	XH/XS domain-containing protein	3.5
TMV-Cg-siR715(-)	AT4G01180.1	XH/XS domain-containing protein	3.5
TMV-Cg-siR716(-)	AT5G44530.1	subtilase family protein	3.5
TMV-Cg-siR716(-)	AT3G29153.1	transposable element gene	3.5
TMV-Cg-siR718(-)	AT1G54960.1	ANP2 (Arabidopsis NPK1-related protein kinase 2)	3.5
TMV-Cg-siR718(-)	AT1G17590.3	CCAAT-binding transcription factor (CBF-B/NF-YA) family protein	3.5
TMV-Cg-siR718(-)	AT1G17590.1	CCAAT-binding transcription factor (CBF-B/NF-YA) family protein	3.5
TMV-Cg-siR718(-)	AT1G17590.2	CCAAT-binding transcription factor (CBF-B/NF-YA) family protein	3.5
TMV-Cg-siR718(-)	AT2G28250.2	protein kinase family protein	3.5
TMV-Cg-siR718(-)	AT2G28250.1	protein kinase family protein. Binds AtRop4.	3.5
TMV-Cg-siR719(-)	AT1G17590.3	CCAAT-binding transcription factor (CBF-B/NF-YA) family protein	2.5
TMV-Cg-siR719(-)	AT1G17590.1	CCAAT-binding transcription factor (CBF-B/NF-YA) family protein	2.5
TMV-Cg-siR719(-)	AT1G17590.2	CCAAT-binding transcription factor (CBF-B/NF-YA) family protein	2.5
TMV-Cg-siR719(-)	AT2G28250.2	protein kinase family protein	2
TMV-Cg-siR719(-)	AT2G28250.1	protein kinase family protein. Binds AtRop4.	2
TMV-Cg-siR720(-)	AT1G17590.3	CCAAT-binding transcription factor (CBF-B/NF-YA) family protein	3
TMV-Cg-siR720(-)	AT1G17590.1	CCAAT-binding transcription factor (CBF-B/NF-YA) family protein	3
TMV-Cg-siR720(-)	AT1G17590.2	CCAAT-binding transcription factor (CBF-B/NF-YA) family protein	3
TMV-Cg-siR720(-)	AT2G28250.2	protein kinase family protein	2
TMV-Cg-siR720(-)	AT2G28250.1	protein kinase family protein. Binds AtRop4.	2
TMV-Cg-siR723(-)	AT3G16510.1	C2 domain-containing protein	3.5
TMV-Cg-siR723(-)	AT4G17615.2	CBL1 (CALCINEURIN B-LIKE PROTEIN 1)	3
TMV-Cg-siR723(-)	AT4G17615.1	CBL1 (CALCINEURIN B-LIKE PROTEIN 1)	3
TMV-Cg-siR724(-)	AT3G16510.1	C2 domain-containing protein	3
TMV-Cg-siR724(-)	AT4G17615.2	CBL1 (CALCINEURIN B-LIKE PROTEIN 1)	3.5
TMV-Cg-siR724(-)	AT4G17615.1	CBL1 (CALCINEURIN B-LIKE PROTEIN 1)	3.5
TMV-Cg-siR731(-)	AT3G19170.1	ATPREP1/ATZNMP (PRESEQUENCE PROTEASE 1)	3.5
TMV-Cg-siR745(-)	AT5G48400.2	ATGLR1.2 (Arabidopsis thaliana glutamate receptor 1.	3.5
TMV-Cg-siR745(-)	AT5G48400.1	ATGLR1.2 (Arabidopsis thaliana glutamate receptor 1.	3.5
TMV-Cg-siR745(-)	AT3G63070.1	PWWP domain-containing protein	3.5
TMV-Cg-siR746(-)	AT5G42690.2	similar to unknown protein [Arabidopsis thaliana] (TAIR:AT4G37080.2)	3.5
TMV-Cg-siR746(-)	AT5G42690.1	similar to unknown protein [Arabidopsis thaliana] (TAIR:AT4G37080.2)	3.5
TMV-Cg-siR746(-)	AT5G42690.3	similar to unknown protein [Arabidopsis thaliana] (TAIR:AT4G37080.2)	3.5
TMV-Cg-siR747(-)	AT2G13940.1	transposable element gene	3.5
TMV-Cg-siR748(-)	AT5G02240.1	binding / catalytic/ coenzyme binding	3.5
TMV-Cg-siR748(-)	AT1G53460.1	structural molecule	3.5
TMV-Cg-siR749(-)	AT5G26910.2	similar to unknown protein [Arabidopsis thaliana] (TAIR:AT3G05750.1)	3.5
TMV-Cg-siR749(-)	AT5G26910.1	similar to unknown protein [Arabidopsis thaliana] (TAIR:AT3G58650.1)	3.5
TMV-Cg-siR750(-)	AT4G27430.2	CIP7 (COP1-INTERACTING PROTEIN 7)	3.5
TMV-Cg-siR750(-)	AT4G27430.1	CIP7 (COP1-INTERACTING PROTEIN 7)	3.5
TMV-Cg-siR751(-)	AT4G27430.2	CIP7 (COP1-INTERACTING PROTEIN 7)	3.5
TMV-Cg-siR751(-)	AT4G27430.1	CIP7 (COP1-INTERACTING PROTEIN 7)	3.5
TMV-Cg-siR752(-)	AT5G27600.1	LACS7 (LONG-CHAIN ACYL-COA SYNTHETASE 7)	2.5
TMV-Cg-siR753(-)	AT1G34780.1	ATAPRL4 (APR-LIKE 4)	3
TMV-Cg-siR753(-)	AT1G34780.2	ATAPRL4 (APR-LIKE 4)	3
TMV-Cg-siR753(-)	AT4G29920.1	heat shock protein-related	3.5
TMV-Cg-siR753(-)	AT5G27600.1	LACS7 (LONG-CHAIN ACYL-COA SYNTHETASE 7)	2
TMV-Cg-siR754(-)	AT1G02560.1	CLPP5 (NUCLEAR ENCODED CLP PROTEASE 1)	3
TMV-Cg-siR754(-)	AT3G19420.1	phosphoric monoester hydrolase	3.5
TMV-Cg-siR756(-)	AT5G27600.1	LACS7 (LONG-CHAIN ACYL-COA SYNTHETASE 7)	3.5
TMV-Cg-siR756(-)	AT1G26700.1	MLO14 (MILDEW RESISTANCE LOCUS O 14)	3.5
TMV-Cg-siR757(-)	AT5G27600.1	LACS7 (LONG-CHAIN ACYL-COA SYNTHETASE 7)	3.5
TMV-Cg-siR757(-)	AT2G05060.1	protein kinase family protein	3
TMV-Cg-siR757(-)	AT3G22750.1	protein kinase, putative	3
TMV-Cg-siR757(-)	AT5G63650.1	SNRK2-5/SNRK2.5/SRK2H (SNF1-RELATED PROTEIN KINASE)	3.5
TMV-Cg-siR757(-)	AT1G03060.1	WD-40 repeat family protein / beige-related	3.5
TMV-Cg-siR758(-)	AT5G62230.1	ERL1 (ERECTA-LIKE 1)	3.5
TMV-Cg-siR758(-)	AT5G27600.1	LACS7 (LONG-CHAIN ACYL-COA SYNTHETASE 7)	3
TMV-Cg-siR758(-)	AT3G22750.1	protein kinase, putative	2
TMV-Cg-siR758(-)	AT1G48145.1	similar to unknown protein [Arabidopsis thaliana] (TAIR:AT1G50790.1)	3
TMV-Cg-siR758(-)	AT5G63650.1	SNRK2-5/SNRK2.5/SRK2H (SNF1-RELATED PROTEIN KINASE)	3.5
TMV-Cg-siR759(-)	AT2G33020.1	leucine-rich repeat family protein	3.5
TMV-Cg-siR759(-)	AT3G22750.1	protein kinase, putative	3
TMV-Cg-siR759(-)	AT4G16050.1	similar to unknown protein [Arabidopsis thaliana] (TAIR:AT1G51538.1)	3
TMV-Cg-siR759(-)	AT1G36035.1	transposable element gene	3
TMV-Cg-siR759(-)	AT3G43635.1	transposable element gene	3
TMV-Cg-siR760(-)	AT5G62230.1	ERL1 (ERECTA-LIKE 1)	3
TMV-Cg-siR760(-)	AT5G07180.1	ERL2 (ERECTA-LIKE 2)	3.5
TMV-Cg-siR760(-)	AT3G22750.1	protein kinase, putative	3
TMV-Cg-siR760(-)	AT4G16050.1	similar to unknown protein [Arabidopsis thaliana] (TAIR:AT1G51538.1)	3.5
TMV-Cg-siR760(-)	AT5G39440.1	SnRK1.3 (SNF1-RELATED PROTEIN KINASE 1.3)	3.5
TMV-Cg-siR760(-)	AT3G33178.1	transposable element gene	3.5
TMV-Cg-siR761(-)	AT5G62230.1	ERL1 (ERECTA-LIKE 1)	3
TMV-Cg-siR761(-)	AT2G33020.1	leucine-rich repeat family protein	3.5
TMV-Cg-siR761(-)	AT3G22750.1	protein kinase, putative	3
TMV-Cg-siR761(-)	AT3G33178.1	transposable element gene	3.5
TMV-Cg-siR762(-)	AT2G33020.1	leucine-rich repeat family protein	3.5
TMV-Cg-siR763(-)	AT5G62230.1	ERL1 (ERECTA-LIKE 1)	3
TMV-Cg-siR766(-)	AT2G20130.1	LCV1 (LIKE COV 1)	3.5
TMV-Cg-siR767(-)	AT5G09730.1	BXL3 (BETA-XYLOSIDASE 3)	3.5
TMV-Cg-siR768(-)	AT5G09730.1	BXL3 (BETA-XYLOSIDASE 3)	3.5
TMV-Cg-siR768(-)	AT1G77030.1	glycine-rich protein	2.5
TMV-Cg-siR769(-)	AT5G09730.1	BXL3 (BETA-XYLOSIDASE 3)	3.5
TMV-Cg-siR769(-)	AT1G77030.1	glycine-rich protein	2.5
TMV-Cg-siR769(-)	AT4G32670.1	protein binding / zinc ion binding	3.5
TMV-Cg-siR770(-)	AT1G77030.1	glycine-rich protein	2.5
TMV-Cg-siR771(-)	AT1G77030.1	glycine-rich protein	3.5
TMV-Cg-siR773(-)	AT3G59080.1	aspartyl protease family protein	3.5
TMV-Cg-siR773(-)	AT3G59080.2	aspartyl protease family protein	3.5
TMV-Cg-siR773(-)	AT5G46510.1	disease resistance protein (TIR-NBS-LRR class), putative	3.5
TMV-Cg-siR773(-)	AT5G11040.1	similar to hypothetical protein OsI_015984	3.5
TMV-Cg-siR778(-)	AT5G63540.2	similar to hypothetical protein OsJ_014026	3.5
TMV-Cg-siR778(-)	AT5G63540.1	similar to hypothetical protein OsJ_014026	3.5
TMV-Cg-siR778(-)	AT4G34280.1	transducin family protein / WD-40 repeat family protein	3.5
TMV-Cg-siR779(-)	AT2G19230.1	leucine-rich repeat protein kinase, putative	3
TMV-Cg-siR782(-)	AT5G16715.1	EMB2247 (EMBRYO DEFECTIVE 2247)	3.5
TMV-Cg-siR783(-)	AT3G10560.1	CYP77A7/UNE9 (CYTOCHROME P450, FAMILY 77, SUBFAMILY A)	3.5
TMV-Cg-siR783(-)	AT5G16715.1	EMB2247 (EMBRYO DEFECTIVE 2247)	2.5
TMV-Cg-siR783(-)	AT1G28180.1	pseudogene, putative RNA helicase, blastp match of 64% identity	3.5
TMV-Cg-siR784(-)	AT5G16715.1	EMB2247 (EMBRYO DEFECTIVE 2247)	2.5
TMV-Cg-siR784(-)	AT5G54960.1	PDC2 (PYRUVATE DECARBOXYLASE-2)	3
TMV-Cg-siR785(-)	AT5G16715.1	EMB2247 (EMBRYO DEFECTIVE 2247)	2
TMV-Cg-siR785(-)	AT5G54960.1	PDC2 (PYRUVATE DECARBOXYLASE-2)	3
TMV-Cg-siR786(-)	AT5G16715.1	EMB2247 (EMBRYO DEFECTIVE 2247)	3
TMV-Cg-siR788(-)	AT1G61010.2	CPSF73-I	3.5
TMV-Cg-siR791(-)	AT1G18220.1	ATPUP9 (Arabidopsis thaliana purine permease 9)	3.5
TMV-Cg-siR792(-)	AT4G02480.1	AAA-type ATPase family protein	3.5
TMV-Cg-siR794(-)	AT3G50625.1	transposable element gene	3.5
TMV-Cg-siR795(-)	AT4G00860.1	ATOZI1 (ARABIDOPSIS THALIANA OZONE-INDUCED PROTEIN 1)	3.5
TMV-Cg-siR796(-)	AT1G18950.1	aminoacyl-tRNA synthetase family	3
TMV-Cg-siR797(-)	AT1G18950.1	aminoacyl-tRNA synthetase family	3
TMV-Cg-siR797(-)	AT2G44260.2	similar to unknown protein [Arabidopsis thaliana] (TAIR:AT2G44230.1)	3
TMV-Cg-siR797(-)	AT2G44260.1	similar to unknown protein [Arabidopsis thaliana] (TAIR:AT2G44230.1)	3
TMV-Cg-siR798(-)	AT2G44260.2	similar to unknown protein [Arabidopsis thaliana] (TAIR:AT2G44230.1)	3.5
TMV-Cg-siR798(-)	AT2G44260.1	similar to unknown protein [Arabidopsis thaliana] (TAIR:AT2G44230.1)	3.5
TMV-Cg-siR799(-)	AT3G15602.1	transposable element gene	3.5
TMV-Cg-siR817(-)	AT4G24480.1	serine/threonine protein kinase, putative	3.5
TMV-Cg-siR817(-)	AT5G30584.1	transposable element gene	3.5
TMV-Cg-siR818(-)	AT5G19520.1	mechanosensitive ion channel domain-containing protein	3
TMV-Cg-siR819(-)	AT1G08600.1	ATRX/CHR20	3.5
TMV-Cg-siR819(-)	AT5G19520.1	mechanosensitive ion channel domain-containing protein	3.5
TMV-Cg-siR819(-)	AT5G20200.1	nucleoporin-related	3.5
TMV-Cg-siR820(-)	AT1G08600.1	ATRX/CHR20	3.5
TMV-Cg-siR823(-)	AT2G20420.1	succinyl-CoA ligase (GDP-forming) beta-chain, mitochondrial, putative	3.5
TMV-Cg-siR824(-)	AT2G20420.1	succinyl-CoA ligase (GDP-forming) beta-chain, mitochondrial, putative	2.5
TMV-Cg-siR825(-)	AT1G44191.1	DNA binding / ligand-dependent nuclear receptor	3.5
TMV-Cg-siR825(-)	AT2G20420.1	succinyl-CoA ligase (GDP-forming) beta-chain, mitochondrial, putative	3.5
TMV-Cg-siR826(-)	AT5G56270.1	WRKY2 (WRKY DNA-binding protein 2)	3
TMV-Cg-siR827(-)	AT3G46420.1	leucine-rich repeat family protein / protein kinase family protein	3.5
TMV-Cg-siR827(-)	AT3G46330.1	MEE39 (maternal effect embryo arrest 39)	3.5
TMV-Cg-siR828(-)	AT5G16390.2	BCCP/BCCP-1/BCCP1/CAC1-A/CAC	3.5
TMV-Cg-siR828(-)	AT1G51810.1	kinase	3.5
TMV-Cg-siR829(-)	AT5G61230.1	ankyrin repeat family protein	2.5
TMV-Cg-siR829(-)	AT5G16390.2	BCCP/BCCP-1/BCCP1/CAC1-A/CAC	3.5
TMV-Cg-siR829(-)	AT5G61228.1	CPuORF15 (Conserved peptide upstream open reading frame 15)	2.5
TMV-Cg-siR829(-)	AT3G51770.2	ETO1 (ETHYLENE OVERPRODUCER 1)	3.5
TMV-Cg-siR829(-)	AT3G51770.1	ETO1 (ETHYLENE OVERPRODUCER 1)	3.5
TMV-Cg-siR829(-)	AT4G21480.1	glucose transporter, putative	3.5
TMV-Cg-siR829(-)	AT4G05320.2	UBQ10 (POLYUBIQUITIN 10)	3
TMV-Cg-siR829(-)	AT4G05320.4	UBQ10 (POLYUBIQUITIN 10)	3
TMV-Cg-siR829(-)	AT4G05320.1	UBQ10 (POLYUBIQUITIN 10)	3
TMV-Cg-siR829(-)	AT4G05320.5	UBQ10 (POLYUBIQUITIN 10)	3
TMV-Cg-siR830(-)	AT3G16080.1	60S ribosomal protein L37 (RPL37C)	3.5
TMV-Cg-siR830(-)	AT5G61230.1	ankyrin repeat family protein	3
TMV-Cg-siR830(-)	AT5G61228.1	CPuORF15 (Conserved peptide upstream open reading frame 15)	3
TMV-Cg-siR830(-)	AT3G51770.2	ETO1 (ETHYLENE OVERPRODUCER 1)	3
TMV-Cg-siR830(-)	AT3G51770.1	ETO1 (ETHYLENE OVERPRODUCER 1)	3
TMV-Cg-siR830(-)	AT4G21480.1	glucose transporter, putative	3.5
TMV-Cg-siR830(-)	AT1G77660.1	MORN (Membrane Occupation and Recognition Nexus) repeat-containing protein	3.5
TMV-Cg-siR830(-)	AT4G01000.1	ubiquitin family protein	3
TMV-Cg-siR830(-)	AT4G05320.2	UBQ10 (POLYUBIQUITIN 10)	2
TMV-Cg-siR830(-)	AT4G05320.4	UBQ10 (POLYUBIQUITIN 10)	2
TMV-Cg-siR830(-)	AT4G05320.1	UBQ10 (POLYUBIQUITIN 10)	2
TMV-Cg-siR830(-)	AT4G05320.5	UBQ10 (POLYUBIQUITIN 10)	2
TMV-Cg-siR830(-)	AT1G04990.1	zinc finger (CCCH-type) family protein	3
TMV-Cg-siR830(-)	AT1G04990.2	zinc finger (CCCH-type) family protein	3
TMV-Cg-siR831(-)	AT3G16080.1	60S ribosomal protein L37 (RPL37C)	3
TMV-Cg-siR831(-)	AT2G14750.1	APK (APS KINASE)	3.5
TMV-Cg-siR831(-)	AT3G51770.2	ETO1 (ETHYLENE OVERPRODUCER 1)	3.5
TMV-Cg-siR831(-)	AT3G51770.1	ETO1 (ETHYLENE OVERPRODUCER 1)	3.5
TMV-Cg-siR831(-)	AT4G21480.1	glucose transporter, putative	3
TMV-Cg-siR831(-)	AT1G77660.1	MORN (Membrane Occupation and Recognition Nexus) repeat-containing protein	3
TMV-Cg-siR831(-)	AT1G10530.1	similar to unknown protein [Arabidopsis thaliana] (TAIR:AT1G60010.1)	3
TMV-Cg-siR831(-)	AT1G22930.1	T-complex protein 11	3.5
TMV-Cg-siR831(-)	AT5G29408.1	transposable element gene	3.5
TMV-Cg-siR831(-)	AT4G01000.1	ubiquitin family protein	2.5
TMV-Cg-siR831(-)	AT4G05320.2	UBQ10 (POLYUBIQUITIN 10)	3.5
TMV-Cg-siR831(-)	AT4G05320.4	UBQ10 (POLYUBIQUITIN 10)	3.5
TMV-Cg-siR831(-)	AT4G05320.1	UBQ10 (POLYUBIQUITIN 10)	3.5
TMV-Cg-siR831(-)	AT4G05320.5	UBQ10 (POLYUBIQUITIN 10)	3.5
TMV-Cg-siR831(-)	AT1G04990.1	zinc finger (CCCH-type) family protein	3.5
TMV-Cg-siR831(-)	AT1G04990.2	zinc finger (CCCH-type) family protein	3.5
TMV-Cg-siR832(-)	AT1G77920.1	bZIP family transcription factor	3.5
TMV-Cg-siR832(-)	AT3G51770.2	ETO1 (ETHYLENE OVERPRODUCER 1)	3
TMV-Cg-siR832(-)	AT3G51770.1	ETO1 (ETHYLENE OVERPRODUCER 1)	3
TMV-Cg-siR832(-)	AT2G23755.1	similar to unnamed protein product [Vitis vinifera] (GB:CAO22925.1)	3.5
TMV-Cg-siR832(-)	AT5G49520.1	WRKY48 (WRKY DNA-binding protein 48)	3
TMV-Cg-siR833(-)	AT3G51770.2	ETO1 (ETHYLENE OVERPRODUCER 1)	3
TMV-Cg-siR833(-)	AT3G51770.1	ETO1 (ETHYLENE OVERPRODUCER 1)	3
TMV-Cg-siR833(-)	AT3G26570.2	PHT2 phosphate transporter 2	2.5
TMV-Cg-siR833(-)	AT3G26570.1	PHT2 phosphate transporter 2	2.5
TMV-Cg-siR833(-)	AT1G50740.1	similar to unknown protein [Arabidopsis thaliana] (TAIR:AT3G20510.1)	2.5
TMV-Cg-siR833(-)	AT5G49520.1	WRKY48 (WRKY DNA-binding protein 48)	3.5
TMV-Cg-siR833(-)	AT1G04990.1	zinc finger (CCCH-type) family protein	3.5
TMV-Cg-siR833(-)	AT1G04990.2	zinc finger (CCCH-type) family protein	3.5
TMV-Cg-siR834(-)	AT3G59080.1	aspartyl protease family protein	3.5
TMV-Cg-siR834(-)	AT3G59080.2	aspartyl protease family protein	3.5
TMV-Cg-siR834(-)	AT1G08960.1	CAX11 (cation exchanger 11)	3.5
TMV-Cg-siR834(-)	AT1G13860.1	dehydration-responsive protein-related	3.5
TMV-Cg-siR834(-)	AT1G13860.3	dehydration-responsive protein-related	3.5
TMV-Cg-siR834(-)	AT1G13860.4	dehydration-responsive protein-related	3.5
TMV-Cg-siR834(-)	AT1G13860.2	dehydration-responsive protein-related	3.5
TMV-Cg-siR834(-)	AT2G29220.1	lectin protein kinase, putative	3.5
TMV-Cg-siR834(-)	AT3G26570.2	PHT2 phosphate transporter 2	3.5
TMV-Cg-siR834(-)	AT3G26570.1	PHT2 phosphate transporter 2	3.5
TMV-Cg-siR834(-)	AT4G38520.2	protein phosphatase 2C family protein / PP2C family protein	3.5
TMV-Cg-siR834(-)	AT4G38520.1	protein phosphatase 2C family protein / PP2C family protein	3.5
TMV-Cg-siR834(-)	AT1G50740.1	similar to unknown protein [Arabidopsis thaliana] (TAIR:AT3G20510.1)	3
TMV-Cg-siR835(-)	AT2G19730.3	60S ribosomal protein L28 (RPL28A)	3.5
TMV-Cg-siR835(-)	AT2G19730.1	60S ribosomal protein L28 (RPL28A)	3.5
TMV-Cg-siR835(-)	AT2G19730.2	60S ribosomal protein L28 (RPL28A)	3.5
TMV-Cg-siR835(-)	AT4G33650.1	ADL2 (ARABIDOPSIS DYNAMIN-LIKE 2)	3
TMV-Cg-siR835(-)	AT3G59080.1	aspartyl protease family protein	3
TMV-Cg-siR835(-)	AT3G59080.2	aspartyl protease family protein	3
TMV-Cg-siR835(-)	AT1G08960.1	CAX11 (cation exchanger 11)	3.5
TMV-Cg-siR835(-)	AT1G13860.1	dehydration-responsive protein-related	3.5
TMV-Cg-siR835(-)	AT1G13860.3	dehydration-responsive protein-related	3.5
TMV-Cg-siR835(-)	AT1G13860.4	dehydration-responsive protein-related	3.5
TMV-Cg-siR835(-)	AT1G13860.2	dehydration-responsive protein-related	3.5
TMV-Cg-siR835(-)	AT2G29220.1	lectin protein kinase, putative	3.5
TMV-Cg-siR835(-)	AT4G13992.1	similar to DC1 domain-containing protein	3.5
TMV-Cg-siR835(-)	AT3G04380.2	SUVR4 histone-lysine N-methyltransferase	3.5
TMV-Cg-siR835(-)	AT3G04380.1	SUVR4 histone-lysine N-methyltransferase	3.5
TMV-Cg-siR835(-)	AT4G09875.1	transposable element gene	3.5
TMV-Cg-siR836(-)	AT2G19730.3	60S ribosomal protein L28 (RPL28A)	3
TMV-Cg-siR836(-)	AT2G19730.1	60S ribosomal protein L28 (RPL28A)	3
TMV-Cg-siR836(-)	AT2G19730.2	60S ribosomal protein L28 (RPL28A)	3
TMV-Cg-siR836(-)	AT3G59080.1	aspartyl protease family protein	3.5
TMV-Cg-siR836(-)	AT3G59080.2	aspartyl protease family protein	3.5
TMV-Cg-siR836(-)	AT1G13860.1	dehydration-responsive protein-related	3.5
TMV-Cg-siR836(-)	AT1G13860.3	dehydration-responsive protein-related	3.5
TMV-Cg-siR836(-)	AT1G13860.4	dehydration-responsive protein-related	3.5
TMV-Cg-siR836(-)	AT1G13860.2	dehydration-responsive protein-related	3.5
TMV-Cg-siR836(-)	AT4G13992.1	similar to DC1 domain-containing protein	2.5
TMV-Cg-siR836(-)	AT5G13260.1	similar to unknown protein [Arabidopsis thaliana] (TAIR:AT3G48860.2)	3.5
TMV-Cg-siR836(-)	AT5G52960.1	similar to unnamed protein product [Vitis vinifera] (GB:CAO69341.1)	3.5
TMV-Cg-siR837(-)	AT1G04170.1	EIF2 GAMMA (eukaryotic translation initiation factor 2 gamma subunit)	3
TMV-Cg-siR837(-)	AT5G60690.1	REV (REVOLUTA) DNA binding / lipid binding	3.5
TMV-Cg-siR837(-)	AT4G13992.1	similar to DC1 domain-containing protein	1.5
TMV-Cg-siR837(-)	AT2G30960.1	unknown protein	3.5
TMV-Cg-siR838(-)	AT2G45510.1	CYP704A2 (cytochrome P450, family 704, subfamily A, polypeptide)	3
TMV-Cg-siR838(-)	AT4G13992.1	similar to DC1 domain-containing protein	1.5
TMV-Cg-siR838(-)	AT4G16695.1	similar to unnamed protein product [Vitis vinifera] (GB:CAO39966.1)	3.5
TMV-Cg-siR838(-)	AT2G30960.1	unknown protein	3
TMV-Cg-siR839(-)	AT1G08500.1	plastocyanin-like domain-containing protein	3
TMV-Cg-siR839(-)	AT4G13992.1	similar to DC1 domain-containing protein	2
TMV-Cg-siR839(-)	AT4G18600.1	WAVE5 (WASP (WISKOTT-ALDRICH SYNDROME PROTEIN)	3.5
TMV-Cg-siR840(-)	AT1G08500.1	plastocyanin-like domain-containing protein	3
TMV-Cg-siR840(-)	AT4G13992.1	similar to DC1 domain-containing protein	3
TMV-Cg-siR840(-)	AT4G16695.1	similar to unnamed protein product [Vitis vinifera] (GB:CAO39966.1)	2.5
TMV-Cg-siR840(-)	AT4G18600.1	WAVE5 (WASP (WISKOTT-ALDRICH SYNDROME PROTEIN)	3.5
TMV-Cg-siR841(-)	AT4G16695.1	similar to unnamed protein product [Vitis vinifera] (GB:CAO39966.1)	3
TMV-Cg-siR841(-)	AT4G16695.2	similar to unnamed protein product [Vitis vinifera] (GB:CAO39966.1)	3
TMV-Cg-siR843(-)	AT4G13992.1	similar to DC1 domain-containing protein	3.5
TMV-Cg-siR843(-)	AT4G24290.1	similar to NSL1 (NECROTIC SPOTTED LESIONS 1) [Arabidopsis thaliana]	3
TMV-Cg-siR843(-)	AT4G24290.2	similar to NSL1 (NECROTIC SPOTTED LESIONS 1) [Arabidopsis thaliana]	3
TMV-Cg-siR843(-)	AT5G44500.1	small nuclear ribonucleoprotein associated protein B, putative	3
TMV-Cg-siR843(-)	AT3G42690.1	transposable element gene	3.5
TMV-Cg-siR844(-)	AT5G44500.1	small nuclear ribonucleoprotein associated protein B, putative	2.5
TMV-Cg-siR844(-)	AT3G42690.1	transposable element gene	3
TMV-Cg-siR845(-)	AT5G44500.1	small nuclear ribonucleoprotein associated protein B, putative	3.5
TMV-Cg-siR845(-)	AT1G17970.1	zinc finger (C3HC4-type RING finger) family protein	3.5
TMV-Cg-siR848(-)	AT1G52320.2	similar to unknown protein [Arabidopsis thaliana] (TAIR:AT5G25590.1)	3.5
TMV-Cg-siR848(-)	AT1G52320.3	similar to unknown protein [Arabidopsis thaliana] (TAIR:AT5G25590.1)	3.5
TMV-Cg-siR848(-)	AT1G52320.1	similar to unknown protein [Arabidopsis thaliana] (TAIR:AT5G25590.1)	3.5
TMV-Cg-siR848(-)	AT1G52320.4	similar to unknown protein [Arabidopsis thaliana] (TAIR:AT5G25590.1)	3.5
TMV-Cg-siR849(-)	AT1G52320.2	similar to unknown protein [Arabidopsis thaliana] (TAIR:AT5G25590.1)	2.5
TMV-Cg-siR849(-)	AT1G52320.3	similar to unknown protein [Arabidopsis thaliana] (TAIR:AT5G25590.1)	2.5
TMV-Cg-siR849(-)	AT1G52320.1	similar to unknown protein [Arabidopsis thaliana] (TAIR:AT5G25590.1)	2.5
TMV-Cg-siR849(-)	AT1G52320.4	similar to unknown protein [Arabidopsis thaliana] (TAIR:AT5G25590.1)	2.5
TMV-Cg-siR850(-)	AT4G16640.1	matrix metalloproteinase, putative	3.5
TMV-Cg-siR850(-)	AT1G52320.2	similar to unknown protein [Arabidopsis thaliana] (TAIR:AT5G25590.1)	2.5
TMV-Cg-siR850(-)	AT1G52320.3	similar to unknown protein [Arabidopsis thaliana] (TAIR:AT5G25590.1)	2.5
TMV-Cg-siR850(-)	AT1G52320.1	similar to unknown protein [Arabidopsis thaliana] (TAIR:AT5G25590.1)	2.5
TMV-Cg-siR850(-)	AT1G52320.4	similar to unknown protein [Arabidopsis thaliana] (TAIR:AT5G25590.1)	2.5
TMV-Cg-siR851(-)	AT1G52320.2	similar to unknown protein [Arabidopsis thaliana] (TAIR:AT5G25590.1)	3.5
TMV-Cg-siR851(-)	AT1G52320.3	similar to unknown protein [Arabidopsis thaliana] (TAIR:AT5G25590.1)	3.5
TMV-Cg-siR851(-)	AT1G52320.1	similar to unknown protein [Arabidopsis thaliana] (TAIR:AT5G25590.1)	3.5
TMV-Cg-siR851(-)	AT1G52320.4	similar to unknown protein [Arabidopsis thaliana] (TAIR:AT5G25590.1)	3.5
TMV-Cg-siR851(-)	AT5G15330.1	SPX (SYG1/Pho81/XPR1) domain-containing protein	3.5
TMV-Cg-siR858(-)	AT4G06686.1	transposable element gene	3
TMV-Cg-siR859(-)	AT4G06686.1	transposable element gene	2
TMV-Cg-siR860(-)	AT4G06686.1	transposable element gene	3
TMV-Cg-siR926(-)	AT3G21170.1	F-box family protein	3
TMV-Cg-siR926(-)	AT4G28270.1	zinc finger (C3HC4-type RING finger) family protein	3.5
TMV-Cg-siR930(-)	AT5G43910.2	pfkB-type carbohydrate kinase family protein	3.5
TMV-Cg-siR931(-)	AT5G59380.1	MBD6 (methyl-CpG-binding domain 6)	3
TMV-Cg-siR936(-)	AT3G43730.1	transposable element gene	3.5
TMV-Cg-siR937(-)	AT3G43730.1	transposable element gene	3.5
TMV-Cg-siR967(-)	AT5G23110.1	zinc finger (C3HC4-type RING finger) family protein	3.5
TMV-Cg-siR968(-)	AT5G23110.1	zinc finger (C3HC4-type RING finger) family protein	3.5
TMV-Cg-siR985(-)	AT5G07420.1	pectinesterase family protein	3.5
TMV-Cg-siR985(-)	AT5G32925.1	transposable element gene	3.5
TMV-Cg-siR986(-)	AT5G32925.1	transposable element gene	3
TMV-Cg-siR986(-)	AT5G35606.1	transposable element gene	3.5
TMV-Cg-siR1026(-)	AT1G77930.2	DNAJ heat shock N-terminal domain-containing protein	3
TMV-Cg-siR1033(-)	AT4G11400.1	ARID/BRIGHT DNA-binding domain-containing protein / ELM2 domain-containing	3.5
TMV-Cg-siR1034(-)	AT4G11400.1	ARID/BRIGHT DNA-binding domain-containing protein / ELM2 domain-containing	3.5
TMV-Cg-siR1042(-)	AT1G05600.1	pentatricopeptide (PPR) repeat-containing protein	3.5
TMV-Cg-siR1043(-)	AT4G27450.1	similar to unknown protein [Arabidopsis thaliana] (TAIR:AT3G15450.1)	3.5
TMV-Cg-siR1044(-)	AT1G05790.2	lipase class 3 family protein	3
TMV-Cg-siR1044(-)	AT1G05790.1	lipase class 3 family protein	3
TMV-Cg-siR1045(-)	AT1G05790.2	lipase class 3 family protein	2
TMV-Cg-siR1045(-)	AT1G05790.1	lipase class 3 family protein	2
TMV-Cg-siR1046(-)	AT1G05790.2	lipase class 3 family protein	3
TMV-Cg-siR1046(-)	AT1G05790.1	lipase class 3 family protein	3
TMV-Cg-siR1046(-)	AT1G01430.1	similar to unknown protein [Arabidopsis thaliana] (TAIR:AT4G01080.1)	3.5
TMV-Cg-siR1046(-)	AT2G14140.1	transposable element gene	3
TMV-Cg-siR1047(-)	AT4G10470.1	similar to unknown protein [Arabidopsis thaliana] (TAIR:AT1G33050.2)	3.5
TMV-Cg-siR1047(-)	AT1G32890.1	transposable element gene	3
TMV-Cg-siR1048(-)	AT1G24250.1	paired amphipathic helix repeat-containing protein	3.5
TMV-Cg-siR1048(-)	AT1G23810.1	paired amphipathic helix repeat-containing protein	3.5
TMV-Cg-siR1048(-)	AT4G10470.1	similar to unknown protein [Arabidopsis thaliana] (TAIR:AT1G33050.2)	3
TMV-Cg-siR1048(-)	AT1G32890.1	transposable element gene	3
TMV-Cg-siR1049(-)	AT4G10470.1	similar to unknown protein [Arabidopsis thaliana] (TAIR:AT1G33050.2)	3.5
TMV-Cg-siR1050(-)	AT2G44460.1	glycosyl hydrolase family 1 protein	3.5
TMV-Cg-siR1050(-)	AT4G10470.1	similar to unknown protein [Arabidopsis thaliana] (TAIR:AT1G33050.2)	3.5
TMV-Cg-siR1050(-)	AT1G01430.1	similar to unknown protein [Arabidopsis thaliana] (TAIR:AT4G01080.1)	3.5
TMV-Cg-siR1051(-)	AT1G01430.1	similar to unknown protein [Arabidopsis thaliana] (TAIR:AT4G01080.1)	3.5
TMV-Cg-siR1052(-)	AT3G20890.1	RNA binding	3.5
TMV-Cg-siR1053(-)	AT3G20890.1	RNA binding	3.5
TMV-Cg-siR1055(-)	AT5G54910.1	DEAD/DEAH box helicase, putative	3.5
TMV-Cg-siR1056(-)	AT5G66270.1	zinc finger (CCCH-type) family protein	3
TMV-Cg-siR1058(-)	AT2G17033.1	pentatricopeptide (PPR) repeat-containing protein	3.5
TMV-Cg-siR1058(-)	AT2G17033.2	pentatricopeptide (PPR) repeat-containing protein	3.5
TMV-Cg-siR1065(-)	AT1G62120.1	mitochondrial transcription termination factor-related	3.5
TMV-Cg-siR1066(-)	AT3G50950.1	disease resistance protein (CC-NBS-LRR class), putative	3.5
TMV-Cg-siR1066(-)	AT3G50950.2	disease resistance protein (CC-NBS-LRR class), putative	3.5
TMV-Cg-siR1066(-)	AT1G62120.1	mitochondrial transcription termination factor-related	3.5
TMV-Cg-siR1067(-)	AT3G50950.1	disease resistance protein (CC-NBS-LRR class), putative	3.5
TMV-Cg-siR1067(-)	AT3G50950.2	disease resistance protein (CC-NBS-LRR class), putative	3.5
TMV-Cg-siR1069(-)	AT2G07698.1	ATP synthase alpha chain, mitochondrial, putative	3.5
TMV-Cg-siR1069(-)	ATMG01190.1	ATPase subunit 1	3.5
TMV-Cg-siR1070(-)	AT2G07698.1	ATP synthase alpha chain, mitochondrial, putative	3.5
TMV-Cg-siR1070(-)	ATMG01190.1	ATPase subunit 1	3.5
TMV-Cg-siR1076(-)	AT4G22030.1	F-box family protein	3.5
TMV-Cg-siR1076(-)	AT1G69200.1	kinase	3
TMV-Cg-siR1077(-)	AT2G02680.1	DC1 domain-containing protein	3
TMV-Cg-siR1077(-)	AT3G19260.1	LAG1 HOMOLOG 2 (LONGEVITY ASSURANCE GENE1 HOMOLOG 2)	3.5
TMV-Cg-siR1077(-)	AT3G42140.1	nucleic acid binding / zinc ion binding	3.5
TMV-Cg-siR1077(-)	AT2G02690.1	protein binding / zinc ion binding	3.5
TMV-Cg-siR1077(-)	AT1G12120.1	similar to unknown protein [Arabidopsis thaliana] (TAIR:AT1G62530.2)	3.5
TMV-Cg-siR1078(-)	AT2G02680.1	DC1 domain-containing protein	3.5
TMV-Cg-siR1078(-)	AT3G19260.1	LAG1 HOMOLOG 2 (LONGEVITY ASSURANCE GENE1 HOMOLOG 2)	3.5
TMV-Cg-siR1079(-)	AT4G09965.1	similar to unknown protein [Arabidopsis thaliana] (TAIR:AT1G17030.1)	3.5
TMV-Cg-siR1081(-)	AT5G05540.2	exonuclease family protein	3.5
TMV-Cg-siR1081(-)	AT5G05540.1	exonuclease family protein	3.5
TMV-Cg-siR1082(-)	AT2G07788.1	transposable element gene	3
TMV-Cg-siR1083(-)	AT3G23230.1	ethylene-responsive factor, putative	3
TMV-Cg-siR1084(-)	AT5G31905.1	transposable element gene	3.5
TMV-Cg-siR1087(-)	AT3G09200.1	60S acidic ribosomal protein P0 (RPP0B)	3
TMV-Cg-siR1087(-)	AT3G09200.2	60S acidic ribosomal protein P0 (RPP0B)	3
TMV-Cg-siR1088(-)	AT2G45160.1	scarecrow transcription factor family protein	3
TMV-Cg-siR1088(-)	AT5G31905.1	transposable element gene	3
TMV-Cg-siR1088(-)	AT3G30411.1	transposable element gene	3.5
TMV-Cg-siR1089(-)	AT3G09200.1	60S acidic ribosomal protein P0 (RPP0B)	3.5
TMV-Cg-siR1089(-)	AT3G09200.2	60S acidic ribosomal protein P0 (RPP0B)	3.5
TMV-Cg-siR1089(-)	AT5G36930.2	disease resistance protein (TIR-NBS-LRR class), putative	3
TMV-Cg-siR1089(-)	AT5G36930.1	disease resistance protein (TIR-NBS-LRR class), putative	3
TMV-Cg-siR1089(-)	AT2G45160.1	scarecrow transcription factor family protein	2.5
TMV-Cg-siR1089(-)	AT5G31905.1	transposable element gene	3.5
TMV-Cg-siR1090(-)	AT3G09200.1	60S acidic ribosomal protein P0 (RPP0B)	3.5
TMV-Cg-siR1090(-)	AT3G09200.2	60S acidic ribosomal protein P0 (RPP0B)	3.5
TMV-Cg-siR1090(-)	AT4G27420.1	ABC transporter family protein	3
TMV-Cg-siR1090(-)	AT5G36930.2	disease resistance protein (TIR-NBS-LRR class), putative	3
TMV-Cg-siR1090(-)	AT5G36930.1	disease resistance protein (TIR-NBS-LRR class), putative	3
TMV-Cg-siR1090(-)	AT2G45160.1	scarecrow transcription factor family protein	3
TMV-Cg-siR1091(-)	AT4G27420.1	ABC transporter family protein	3
TMV-Cg-siR1091(-)	AT1G18265.1	contains InterPro domain Protein of unknown function DUF593	3.5
TMV-Cg-siR1091(-)	AT5G36930.2	disease resistance protein (TIR-NBS-LRR class), putative	2.5
TMV-Cg-siR1091(-)	AT5G36930.1	disease resistance protein (TIR-NBS-LRR class), putative	2.5
TMV-Cg-siR1091(-)	AT5G26570.2	PWD (PHOSPHOGLUCAN WATER DIKINASE)	3
TMV-Cg-siR1091(-)	AT5G26570.1	PWD (PHOSPHOGLUCAN WATER DIKINASE)	3
TMV-Cg-siR1091(-)	AT2G20590.2	reticulon family protein	3.5
TMV-Cg-siR1091(-)	AT2G20590.1	reticulon family protein	3.5
TMV-Cg-siR1091(-)	AT2G45160.1	scarecrow transcription factor family protein	3.5
TMV-Cg-siR1091(-)	AT2G19840.1	transposable element gene	3.5
TMV-Cg-siR1092(-)	AT4G27420.1	ABC transporter family protein	3.5
TMV-Cg-siR1092(-)	AT5G26570.2	PWD (PHOSPHOGLUCAN WATER DIKINASE)	2.5
TMV-Cg-siR1092(-)	AT5G26570.1	PWD (PHOSPHOGLUCAN WATER DIKINASE)	2.5
TMV-Cg-siR1092(-)	AT2G19840.1	transposable element gene	3.5
TMV-Cg-siR1093(-)	AT5G26570.2	PWD (PHOSPHOGLUCAN WATER DIKINASE)	2.5
TMV-Cg-siR1093(-)	AT5G26570.1	PWD (PHOSPHOGLUCAN WATER DIKINASE)	2.5
TMV-Cg-siR1094(-)	AT1G57640.1	transposable element gene	3
TMV-Cg-siR1094(-)	AT4G22040.1	transposable element gene	3
TMV-Cg-siR1094(-)	AT5G25045.1	transposable element gene	3
TMV-Cg-siR1094(-)	AT5G54203.1	transposable element gene	3
TMV-Cg-siR1104(-)	AT4G08030.1	transposable element gene	3
TMV-Cg-siR1105(-)	AT4G08030.1	transposable element gene	3
TMV-Cg-siR1106(-)	AT3G61680.1	lipase class 3 family protein	3.5
TMV-Cg-siR1106(-)	AT3G31367.1	transposable element gene	3
TMV-Cg-siR1107(-)	AT3G31367.1	transposable element gene	2
TMV-Cg-siR1107(-)	AT4G05585.1	transposable element gene	3
TMV-Cg-siR1107(-)	AT3G31630.1	transposable element gene	3
TMV-Cg-siR1107(-)	AT5G38705.1	transposable element gene	3
TMV-Cg-siR1107(-)	AT3G29076.1	transposable element gene	3
TMV-Cg-siR1107(-)	AT1G36305.1	transposable element gene	3
TMV-Cg-siR1107(-)	AT3G30802.1	transposable element gene	3
TMV-Cg-siR1107(-)	AT3G44796.1	transposable element gene	3
TMV-Cg-siR1107(-)	AT2G11430.1	transposable element gene	3
TMV-Cg-siR1107(-)	AT5G28715.1	transposable element gene	3
TMV-Cg-siR1107(-)	AT5G33252.1	transposable element gene	3
TMV-Cg-siR1107(-)	AT1G36120.1	transposable element gene	3
TMV-Cg-siR1107(-)	AT2G12760.1	transposable element gene	3
TMV-Cg-siR1107(-)	AT5G35113.1	transposable element gene	3
TMV-Cg-siR1107(-)	AT5G27885.1	transposable element gene	3
TMV-Cg-siR1107(-)	AT4G03650.1	transposable element gene	3
TMV-Cg-siR1107(-)	AT3G31970.1	transposable element gene	3
TMV-Cg-siR1107(-)	AT4G08138.1	transposable element gene	3
TMV-Cg-siR1107(-)	AT5G26236.1	transposable element gene	3
TMV-Cg-siR1107(-)	AT1G36720.1	transposable element gene	3
TMV-Cg-siR1107(-)	AT2G04670.1	transposable element gene	3
TMV-Cg-siR1107(-)	AT2G14650.1	transposable element gene	3
TMV-Cg-siR1107(-)	AT1G42605.1	transposable element gene	3
TMV-Cg-siR1107(-)	AT4G10580.1	transposable element gene	3
TMV-Cg-siR1107(-)	AT3G30846.1	transposable element gene	3
TMV-Cg-siR1107(-)	AT1G43444.1	transposable element gene	3
TMV-Cg-siR1107(-)	AT2G12970.1	transposable element gene	3
TMV-Cg-siR1107(-)	AT4G06752.1	transposable element gene	3
TMV-Cg-siR1107(-)	AT5G32518.1	transposable element gene	3
TMV-Cg-siR1107(-)	AT4G07830.1	transposable element gene	3
TMV-Cg-siR1108(-)	AT5G47260.1	ATP binding / GTP binding / nucleoside-triphosphatase/ nucleotide binding	3.5
TMV-Cg-siR1108(-)	AT3G31367.1	transposable element gene	2
TMV-Cg-siR1108(-)	AT4G05585.1	transposable element gene	3
TMV-Cg-siR1108(-)	AT3G31630.1	transposable element gene	3
TMV-Cg-siR1108(-)	AT5G38705.1	transposable element gene	3
TMV-Cg-siR1108(-)	AT3G29076.1	transposable element gene	3
TMV-Cg-siR1108(-)	AT1G36305.1	transposable element gene	3
TMV-Cg-siR1108(-)	AT3G30802.1	transposable element gene	3
TMV-Cg-siR1108(-)	AT3G44796.1	transposable element gene	3
TMV-Cg-siR1108(-)	AT2G11430.1	transposable element gene	3
TMV-Cg-siR1108(-)	AT5G28715.1	transposable element gene	3
TMV-Cg-siR1108(-)	AT5G33252.1	transposable element gene	3
TMV-Cg-siR1108(-)	AT1G36120.1	transposable element gene	3
TMV-Cg-siR1108(-)	AT2G12760.1	transposable element gene	3
TMV-Cg-siR1108(-)	AT5G35113.1	transposable element gene	3
TMV-Cg-siR1108(-)	AT5G27885.1	transposable element gene	3
TMV-Cg-siR1108(-)	AT4G03650.1	transposable element gene	3
TMV-Cg-siR1108(-)	AT3G31970.1	transposable element gene	3
TMV-Cg-siR1108(-)	AT4G08138.1	transposable element gene	3
TMV-Cg-siR1108(-)	AT5G26236.1	transposable element gene	3
TMV-Cg-siR1108(-)	AT1G36720.1	transposable element gene	3
TMV-Cg-siR1108(-)	AT2G04670.1	transposable element gene	3
TMV-Cg-siR1108(-)	AT2G14650.1	transposable element gene	3
TMV-Cg-siR1108(-)	AT1G42605.1	transposable element gene	3
TMV-Cg-siR1108(-)	AT4G10580.1	transposable element gene	3
TMV-Cg-siR1108(-)	AT3G30846.1	transposable element gene	3
TMV-Cg-siR1108(-)	AT1G43444.1	transposable element gene	3
TMV-Cg-siR1108(-)	AT2G12970.1	transposable element gene	3
TMV-Cg-siR1108(-)	AT4G06752.1	transposable element gene	3
TMV-Cg-siR1108(-)	AT4G07830.1	transposable element gene	3
TMV-Cg-siR1109(-)	AT5G47260.1	ATP binding / GTP binding / nucleoside-triphosphatase/ nucleotide binding	3.5
TMV-Cg-siR1109(-)	AT3G31367.1	transposable element gene	2
TMV-Cg-siR1109(-)	AT5G35113.1	transposable element gene	3
TMV-Cg-siR1109(-)	AT5G27885.1	transposable element gene	3
TMV-Cg-siR1109(-)	AT1G43444.1	transposable element gene	3
TMV-Cg-siR1109(-)	AT4G05585.1	transposable element gene	3.5
TMV-Cg-siR1109(-)	AT3G31630.1	transposable element gene	3.5
TMV-Cg-siR1109(-)	AT5G38705.1	transposable element gene	3.5
TMV-Cg-siR1109(-)	AT3G29076.1	transposable element gene	3.5
TMV-Cg-siR1109(-)	AT1G36305.1	transposable element gene	3.5
TMV-Cg-siR1109(-)	AT3G30802.1	transposable element gene	3.5
TMV-Cg-siR1109(-)	AT3G44796.1	transposable element gene	3.5
TMV-Cg-siR1109(-)	AT2G11430.1	transposable element gene	3.5
TMV-Cg-siR1109(-)	AT5G28715.1	transposable element gene	3.5
TMV-Cg-siR1109(-)	AT5G33252.1	transposable element gene	3.5
TMV-Cg-siR1109(-)	AT1G36120.1	transposable element gene	3.5
TMV-Cg-siR1109(-)	AT2G12760.1	transposable element gene	3.5
TMV-Cg-siR1109(-)	AT4G03650.1	transposable element gene	3.5
TMV-Cg-siR1109(-)	AT3G31970.1	transposable element gene	3.5
TMV-Cg-siR1109(-)	AT4G08138.1	transposable element gene	3.5
TMV-Cg-siR1109(-)	AT5G26236.1	transposable element gene	3.5
TMV-Cg-siR1109(-)	AT1G36720.1	transposable element gene	3.5
TMV-Cg-siR1109(-)	AT2G04670.1	transposable element gene	3.5
TMV-Cg-siR1109(-)	AT2G14650.1	transposable element gene	3.5
TMV-Cg-siR1109(-)	AT1G42605.1	transposable element gene	3.5
TMV-Cg-siR1109(-)	AT4G10580.1	transposable element gene	3.5
TMV-Cg-siR1109(-)	AT3G30846.1	transposable element gene	3.5
TMV-Cg-siR1109(-)	AT2G12970.1	transposable element gene	3.5
TMV-Cg-siR1109(-)	AT4G06752.1	transposable element gene	3.5
TMV-Cg-siR1109(-)	AT4G07830.1	transposable element gene	3.5
TMV-Cg-siR1110(-)	AT5G42020.1	BIP (LUMINAL BINDING PROTEIN)	3
TMV-Cg-siR1110(-)	AT5G42020.2	BIP (LUMINAL BINDING PROTEIN)	3
TMV-Cg-siR1110(-)	AT3G31367.1	transposable element gene	2
TMV-Cg-siR1110(-)	AT5G33252.1	transposable element gene	3
TMV-Cg-siR1110(-)	AT4G03650.1	transposable element gene	3
TMV-Cg-siR1110(-)	AT4G10580.1	transposable element gene	3
TMV-Cg-siR1110(-)	AT5G35113.1	transposable element gene	3
TMV-Cg-siR1110(-)	AT5G27885.1	transposable element gene	3
TMV-Cg-siR1110(-)	AT1G43444.1	transposable element gene	3
TMV-Cg-siR1111(-)	AT5G42020.1	BIP (LUMINAL BINDING PROTEIN)	3
TMV-Cg-siR1111(-)	AT5G42020.2	BIP (LUMINAL BINDING PROTEIN)	3
TMV-Cg-siR1111(-)	AT5G33252.1	transposable element gene	3
TMV-Cg-siR1111(-)	AT4G03650.1	transposable element gene	3
TMV-Cg-siR1111(-)	AT4G10580.1	transposable element gene	3
TMV-Cg-siR1112(-)	AT5G42020.1	BIP (LUMINAL BINDING PROTEIN)	2.5
TMV-Cg-siR1112(-)	AT5G42020.2	BIP (LUMINAL BINDING PROTEIN)	2.5
TMV-Cg-siR1112(-)	AT5G28540.1	BIP1 ATP binding	3.5
TMV-Cg-siR1112(-)	AT3G23180.1	similar to lesion inducing protein-related [Arabidopsis thaliana]	3.5
TMV-Cg-siR1113(-)	AT5G42020.1	BIP (LUMINAL BINDING PROTEIN)	3
TMV-Cg-siR1113(-)	AT5G42020.2	BIP (LUMINAL BINDING PROTEIN)	3
TMV-Cg-siR1113(-)	AT3G23180.1	similar to lesion inducing protein-related [Arabidopsis thaliana]	3.5
TMV-Cg-siR1113(-)	AT4G06609.1	transposable element gene	3.5
TMV-Cg-siR1114(-)	AT5G42020.1	BIP (LUMINAL BINDING PROTEIN)	3.5
TMV-Cg-siR1114(-)	AT5G42020.2	BIP (LUMINAL BINDING PROTEIN)	3.5
TMV-Cg-siR1114(-)	AT4G06609.1	transposable element gene	3.5
TMV-Cg-siR1115(-)	AT3G63270.1	similar to unknown protein [Arabidopsis thaliana] (TAIR:AT3G55350.1)	3.5
TMV-Cg-siR1115(-)	AT4G06609.1	transposable element gene	3.5
TMV-Cg-siR1116(-)	AT3G63270.1	similar to unknown protein [Arabidopsis thaliana] (TAIR:AT3G55350.1)	3.5
TMV-Cg-siR1116(-)	AT1G39830.1	transposable element gene	3.5
TMV-Cg-siR1116(-)	AT1G40074.1	transposable element gene	3.5
TMV-Cg-siR1116(-)	AT5G31087.1	transposable element gene	3.5
TMV-Cg-siR1116(-)	AT3G30819.1	transposable element gene	3.5
TMV-Cg-siR1116(-)	AT4G06540.1	transposable element gene	3.5
TMV-Cg-siR1116(-)	AT5G35046.1	transposable element gene	3.5
TMV-Cg-siR1116(-)	AT5G34842.1	transposable element gene	3.5
TMV-Cg-siR1116(-)	AT2G06967.1	transposable element gene	3.5
TMV-Cg-siR1116(-)	AT1G38270.1	transposable element gene	3.5
TMV-Cg-siR1116(-)	AT4G07491.1	transposable element gene	3.5
TMV-Cg-siR1116(-)	AT3G42913.1	transposable element gene	3.5
TMV-Cg-siR1116(-)	AT3G30717.1	transposable element gene	3.5
TMV-Cg-siR1116(-)	AT4G07492.1	transposable element gene	3.5
TMV-Cg-siR1116(-)	AT1G38400.1	transposable element gene	3.5
TMV-Cg-siR1116(-)	AT1G42780.1	transposable element gene	3.5
TMV-Cg-siR1116(-)	AT4G08132.1	transposable element gene	3.5
TMV-Cg-siR1116(-)	AT2G10220.1	transposable element gene	3.5
TMV-Cg-siR1116(-)	AT4G07566.1	transposable element gene	3.5
TMV-Cg-siR1116(-)	AT4G06561.1	transposable element gene	3.5
TMV-Cg-siR1116(-)	AT5G35148.1	transposable element gene	3.5
TMV-Cg-siR1117(-)	AT1G15310.1	ATHSRP54A (Arabidopsis thaliana signal recognition particle 54kDa A)	3.5
TMV-Cg-siR1117(-)	AT1G74160.1	similar to unknown protein [Arabidopsis thaliana] (TAIR:AT1G18620.2)	3
TMV-Cg-siR1117(-)	AT4G06539.1	transposable element gene	3.5
TMV-Cg-siR1118(-)	AT1G15310.1	ATHSRP54A (Arabidopsis thaliana signal recognition particle 54kDa A)	3.5
TMV-Cg-siR1118(-)	AT1G74160.1	similar to unknown protein [Arabidopsis thaliana] (TAIR:AT1G18620.2)	3
TMV-Cg-siR1118(-)	AT3G12550.1	XH/XS domain-containing protein / XS zinc finger domain-containing protein	3.5
TMV-Cg-siR1119(-)	AT5G65460.1	kinesin motor protein-related	3.5
TMV-Cg-siR1120(-)	AT2G15880.1	leucine-rich repeat family protein / extensin family protein	3.5
TMV-Cg-siR1132(-)	AT1G54730.3	sugar transporter, putative	3
TMV-Cg-siR1132(-)	AT1G54730.2	sugar transporter, putative	3
TMV-Cg-siR1132(-)	AT1G54730.1	sugar transporter, putative	3
TMV-Cg-siR1133(-)	ATMG01310.1	hypothetical protein	3.5
TMV-Cg-siR1133(-)	AT2G07691.1	Identical to Uncharacterized mitochondrial protein	3.5
TMV-Cg-siR1133(-)	AT1G54730.3	sugar transporter, putative	3.5
TMV-Cg-siR1133(-)	AT1G54730.2	sugar transporter, putative	3.5
TMV-Cg-siR1133(-)	AT1G54730.1	sugar transporter, putative	3.5
TMV-Cg-siR1134(-)	ATMG01310.1	hypothetical protein	3.5
TMV-Cg-siR1134(-)	AT2G07691.1	Identical to Uncharacterized mitochondrial protein	3.5
TMV-Cg-siR1136(-)	AT1G27180.1	disease resistance protein (TIR-NBS-LRR class), putative	3.5
TMV-Cg-siR1137(-)	AT1G60220.1	cysteine-type peptidase	3.5
TMV-Cg-siR1137(-)	AT2G17930.1	FAT domain-containing protein / phosphatidylinositol 3- and 4-kinase	3.5
TMV-Cg-siR1138(-)	AT2G17930.1	FAT domain-containing protein / phosphatidylinositol 3- and 4-kinase	3.5
TMV-Cg-siR1139(-)	AT3G33084.1	transposable element gene	3.5
TMV-Cg-siR1139(-)	AT3G33076.1	transposable element gene	3.5
TMV-Cg-siR1140(-)	AT3G33084.1	transposable element gene	3.5
TMV-Cg-siR1140(-)	AT3G33076.1	transposable element gene	3.5
TMV-Cg-siR1141(-)	AT2G35100.1	ARAD1 (ARABINAN DEFICIENT 1)	3.5
TMV-Cg-siR1141(-)	AT2G17930.1	FAT domain-containing protein / phosphatidylinositol 3- and 4-kinase	3.5
TMV-Cg-siR1141(-)	AT1G78930.1	mitochondrial transcription termination factor-related	3.5
TMV-Cg-siR1141(-)	AT3G28390.1	PGP18 (P-GLYCOPROTEIN 18)	3.5
TMV-Cg-siR1142(-)	AT5G08450.2	similar to unnamed protein product [Vitis vinifera] (GB:CAO67090.1)	3.5
TMV-Cg-siR1142(-)	AT4G26810.2	SWIB complex BAF60b domain-containing protein	3
TMV-Cg-siR1142(-)	AT4G13840.1	transferase family protein	3.5
TMV-Cg-siR1143(-)	AT4G13840.1	transferase family protein	3.5
TMV-Cg-siR1143(-)	AT4G07640.1	transposable element gene	3
TMV-Cg-siR1144(-)	AT1G40101.1	transposable element gene	3.5
TMV-Cg-siR1144(-)	AT2G13390.1	transposable element gene	3.5
TMV-Cg-siR1144(-)	AT3G43304.1	transposable element gene	3.5
TMV-Cg-siR1144(-)	AT3G30668.1	transposable element gene	3.5
TMV-Cg-siR1144(-)	AT5G32426.1	transposable element gene	3.5
TMV-Cg-siR1144(-)	AT3G42717.1	transposable element gene	3.5
TMV-Cg-siR1144(-)	AT5G32750.1	transposable element gene	3.5
TMV-Cg-siR1144(-)	AT4G06626.1	transposable element gene	3.5
TMV-Cg-siR1144(-)	AT1G40117.1	transposable element gene	3.5
TMV-Cg-siR1144(-)	AT4G05556.1	transposable element gene	3.5
TMV-Cg-siR1144(-)	AT3G33058.1	transposable element gene	3.5
TMV-Cg-siR1144(-)	AT5G33125.1	transposable element gene	3.5
TMV-Cg-siR1144(-)	AT5G33226.1	transposable element gene	3.5
TMV-Cg-siR1144(-)	AT4G07640.1	transposable element gene	3.5
TMV-Cg-siR1144(-)	AT3G32890.1	transposable element gene	3.5
TMV-Cg-siR1144(-)	AT5G31945.1	transposable element gene	3.5
TMV-Cg-siR1144(-)	AT3G32000.1	transposable element gene	3.5
TMV-Cg-siR1144(-)	AT4G07941.1	transposable element gene	3.5
TMV-Cg-siR1144(-)	AT5G29571.1	transposable element gene	3.5
TMV-Cg-siR1144(-)	AT3G43864.1	transposable element gene	3.5
TMV-Cg-siR1144(-)	AT5G32071.1	transposable element gene	3.5
TMV-Cg-siR1144(-)	AT4G07360.1	transposable element gene	3.5
TMV-Cg-siR1144(-)	AT4G06734.1	transposable element gene	3.5
TMV-Cg-siR1144(-)	AT4G06708.1	transposable element gene	3.5
TMV-Cg-siR1144(-)	AT5G32402.1	transposable element gene	3.5
TMV-Cg-siR1144(-)	AT5G32505.1	transposable element gene	3.5
TMV-Cg-siR1148(-)	AT2G43490.1	RAB GTPase activator	3.5
TMV-Cg-siR1148(-)	AT2G43490.4	RAB GTPase activator	3.5
TMV-Cg-siR1148(-)	AT2G43490.3	RAB GTPase activator	3.5
TMV-Cg-siR1148(-)	AT2G43490.2	RAB GTPase activator	3.5
TMV-Cg-siR1148(-)	AT2G43490.5	RAB GTPase activator	3.5
TMV-Cg-siR1148(-)	AT4G01880.1	similar to unnamed protein product [Vitis vinifera] (GB:CAO40179.1)	3.5
TMV-Cg-siR1148(-)	AT1G13990.1	similar to unnamed protein product [Vitis vinifera] (GB:CAO68469.1)	3.5
TMV-Cg-siR1148(-)	AT1G43502.1	transposable element gene	3
TMV-Cg-siR1149(-)	AT2G43490.1	RAB GTPase activator	3.5
TMV-Cg-siR1149(-)	AT2G43490.4	RAB GTPase activator	3.5
TMV-Cg-siR1149(-)	AT2G43490.3	RAB GTPase activator	3.5
TMV-Cg-siR1149(-)	AT2G43490.2	RAB GTPase activator	3.5
TMV-Cg-siR1149(-)	AT2G43490.5	RAB GTPase activator	3.5
TMV-Cg-siR1150(-)	AT2G43490.1	RAB GTPase activator	3.5
TMV-Cg-siR1150(-)	AT2G43490.4	RAB GTPase activator	3.5
TMV-Cg-siR1150(-)	AT2G43490.3	RAB GTPase activator	3.5
TMV-Cg-siR1150(-)	AT2G43490.2	RAB GTPase activator	3.5
TMV-Cg-siR1150(-)	AT2G43490.5	RAB GTPase activator	3.5
TMV-Cg-siR1151(-)	AT5G44100.1	CKL7 (Casein Kinase I-like 7)	3.5
TMV-Cg-siR1151(-)	AT5G50315.1	transposable element gene	3.5
TMV-Cg-siR1152(-)	AT5G44100.1	CKL7 (Casein Kinase I-like 7)	3.5
TMV-Cg-siR1156(-)	AT1G10470.1	ARR4 (RESPONSE REGULATOR 4)	3
TMV-Cg-siR1156(-)	AT3G23955.1	pseudogene, hypothetical protein	3
TMV-Cg-siR1157(-)	AT1G10470.1	ARR4 (RESPONSE REGULATOR 4)	3
TMV-Cg-siR1157(-)	AT2G05300.2	pseudogene of the F-box protein family	3.5
TMV-Cg-siR1157(-)	AT2G05300.1	pseudogene of the F-box protein family	3.5
TMV-Cg-siR1157(-)	AT3G23955.1	pseudogene, hypothetical protein	2.5
TMV-Cg-siR1158(-)	AT1G10470.1	ARR4 (RESPONSE REGULATOR 4)	3.5
TMV-Cg-siR1158(-)	AT2G05300.2	pseudogene of the F-box protein family	3.5
TMV-Cg-siR1158(-)	AT2G05300.1	pseudogene of the F-box protein family	3.5
TMV-Cg-siR1158(-)	AT3G23955.1	pseudogene, hypothetical protein	2.5
TMV-Cg-siR1158(-)	AT1G54600.1	pseudogene, hypothetical protein	3.5
TMV-Cg-siR1159(-)	AT2G05300.2	pseudogene of the F-box protein family	3.5
TMV-Cg-siR1159(-)	AT2G05300.1	pseudogene of the F-box protein family	3.5
TMV-Cg-siR1159(-)	AT3G23955.1	pseudogene, hypothetical protein	2.5
TMV-Cg-siR1159(-)	AT1G54600.1	pseudogene, hypothetical protein	3.5
TMV-Cg-siR1160(-)	AT2G05300.2	pseudogene of the F-box protein family	3
TMV-Cg-siR1160(-)	AT2G05300.1	pseudogene of the F-box protein family	3
TMV-Cg-siR1160(-)	AT3G23955.1	pseudogene, hypothetical protein	2
TMV-Cg-siR1160(-)	AT1G54600.1	pseudogene, hypothetical protein	2.5
TMV-Cg-siR1161(-)	AT2G05300.2	pseudogene of the F-box protein family	3
TMV-Cg-siR1161(-)	AT2G05300.1	pseudogene of the F-box protein family	3
TMV-Cg-siR1161(-)	AT3G23955.1	pseudogene, hypothetical protein	2
TMV-Cg-siR1161(-)	AT1G54600.1	pseudogene, hypothetical protein	2.5
TMV-Cg-siR1162(-)	AT1G64390.1	ATGH9C2 (ARABIDOPSIS THALIANA GLYCOSYL HYDROLASE 9C2)	3.5
TMV-Cg-siR1162(-)	AT2G06890.1	transposable element gene	3.5
TMV-Cg-siR1162(-)	AT4G07668.1	transposable element gene	3.5
TMV-Cg-siR1166(-)	AT5G37430.1	similar to unknown protein [Arabidopsis thaliana] (TAIR:AT5G37410.1)	3.5
TMV-Cg-siR1167(-)	AT3G09560.1	lipin family protein	3
TMV-Cg-siR1167(-)	AT3G09560.3	lipin family protein	3
TMV-Cg-siR1167(-)	AT3G09560.2	lipin family protein	3
TMV-Cg-siR1167(-)	AT5G37430.1	similar to unknown protein [Arabidopsis thaliana] (TAIR:AT5G37410.1)	3.5
TMV-Cg-siR1171(-)	AT4G10200.1	hAT dimerisation domain-containing protein / transposase-related	3.5
TMV-Cg-siR1171(-)	AT4G13550.1	lipase class 3 family protein	3.5
TMV-Cg-siR1171(-)	AT3G32964.1	transposable element gene	3
TMV-Cg-siR1171(-)	AT1G41930.1	transposable element gene	3.5
TMV-Cg-siR1172(-)	AT4G03110.2	RNA-binding protein, putative	3.5
TMV-Cg-siR1173(-)	AT4G03110.2	RNA-binding protein, putative	3.5
TMV-Cg-siR1178(-)	AT4G26990.1	similar to unknown protein [Arabidopsis thaliana] (TAIR:AT5G54920.1)	3
TMV-Cg-siR1178(-)	AT1G26990.1	transposable element gene	3.5
TMV-Cg-siR1179(-)	AT4G26990.1	similar to unknown protein [Arabidopsis thaliana] (TAIR:AT5G54920.1)	3
TMV-Cg-siR1181(-)	AT1G43890.1	ATRAB18 (Arabidopsis Rab GTPase homolog C1)	3.5
TMV-Cg-siR1181(-)	AT1G43890.3	ATRAB18 (Arabidopsis Rab GTPase homolog C1)	3.5
TMV-Cg-siR1181(-)	AT1G43890.2	ATRAB18 (Arabidopsis Rab GTPase homolog C1)	3.5
TMV-Cg-siR1182(-)	AT3G27340.1	similar to unnamed protein product [Vitis vinifera] (GB:CAO14628.1)	3
TMV-Cg-siR1182(-)	AT3G27340.2	similar to unnamed protein product [Vitis vinifera] (GB:CAO14628.1)	3
TMV-Cg-siR1182(-)	AT3G27340.3	similar to unnamed protein product [Vitis vinifera] (GB:CAO14628.1)	3
TMV-Cg-siR1183(-)	AT3G27340.1	similar to unnamed protein product [Vitis vinifera] (GB:CAO14628.1)	3.5
TMV-Cg-siR1183(-)	AT3G27340.2	similar to unnamed protein product [Vitis vinifera] (GB:CAO14628.1)	3.5
TMV-Cg-siR1183(-)	AT3G27340.3	similar to unnamed protein product [Vitis vinifera] (GB:CAO14628.1)	3.5
TMV-Cg-siR1194(-)	AT5G23400.1	disease resistance family protein / LRR family protein	3.5
TMV-Cg-siR1196(-)	AT1G13430.1	sulfotransferase family protein	3.5
TMV-Cg-siR1197(-)	AT1G13430.1	sulfotransferase family protein	3.5
TMV-Cg-siR1203(-)	AT4G20190.1	similar to unknown protein [Arabidopsis thaliana] (TAIR:AT5G44660.1)	3.5
TMV-Cg-siR1204(-)	AT4G20190.1	similar to unknown protein [Arabidopsis thaliana] (TAIR:AT5G44660.1)	3.5
TMV-Cg-siR1207(-)	AT3G14420.1	(S)-2-hydroxy-acid oxidase, peroxisomal, putative	2.5
TMV-Cg-siR1207(-)	AT3G14420.6	(S)-2-hydroxy-acid oxidase, peroxisomal, putative	2.5
TMV-Cg-siR1207(-)	AT3G14420.2	(S)-2-hydroxy-acid oxidase, peroxisomal, putative	2.5
TMV-Cg-siR1207(-)	AT3G14420.3	(S)-2-hydroxy-acid oxidase, peroxisomal, putative	2.5
TMV-Cg-siR1207(-)	AT3G14420.4	(S)-2-hydroxy-acid oxidase, peroxisomal, putative	2.5
TMV-Cg-siR1207(-)	AT3G14420.5	(S)-2-hydroxy-acid oxidase, peroxisomal, putative	2.5
TMV-Cg-siR1208(-)	AT3G14420.1	(S)-2-hydroxy-acid oxidase, peroxisomal, putative	3.5
TMV-Cg-siR1208(-)	AT3G14420.6	(S)-2-hydroxy-acid oxidase, peroxisomal, putative	3.5
TMV-Cg-siR1208(-)	AT3G14420.2	(S)-2-hydroxy-acid oxidase, peroxisomal, putative	3.5
TMV-Cg-siR1208(-)	AT3G14420.3	(S)-2-hydroxy-acid oxidase, peroxisomal, putative	3.5
TMV-Cg-siR1208(-)	AT3G14420.4	(S)-2-hydroxy-acid oxidase, peroxisomal, putative	3.5
TMV-Cg-siR1208(-)	AT3G14420.5	(S)-2-hydroxy-acid oxidase, peroxisomal, putative	3.5
TMV-Cg-siR1209(-)	AT3G14420.1	(S)-2-hydroxy-acid oxidase, peroxisomal, putative	3.5
TMV-Cg-siR1209(-)	AT3G14420.6	(S)-2-hydroxy-acid oxidase, peroxisomal, putative	3.5
TMV-Cg-siR1209(-)	AT3G14420.2	(S)-2-hydroxy-acid oxidase, peroxisomal, putative	3.5
TMV-Cg-siR1209(-)	AT3G14420.3	(S)-2-hydroxy-acid oxidase, peroxisomal, putative	3.5
TMV-Cg-siR1209(-)	AT3G14420.4	(S)-2-hydroxy-acid oxidase, peroxisomal, putative	3.5
TMV-Cg-siR1209(-)	AT3G14130.1	(S)-2-hydroxy-acid oxidase, peroxisomal, putative	3.5
TMV-Cg-siR1209(-)	AT3G14420.5	(S)-2-hydroxy-acid oxidase, peroxisomal, putative	3.5
TMV-Cg-siR1210(-)	AT3G14420.1	(S)-2-hydroxy-acid oxidase, peroxisomal, putative	3.5
TMV-Cg-siR1210(-)	AT3G14420.6	(S)-2-hydroxy-acid oxidase, peroxisomal, putative	3.5
TMV-Cg-siR1210(-)	AT3G14420.2	(S)-2-hydroxy-acid oxidase, peroxisomal, putative	3.5
TMV-Cg-siR1210(-)	AT3G14420.3	(S)-2-hydroxy-acid oxidase, peroxisomal, putative	3.5
TMV-Cg-siR1210(-)	AT3G14420.4	(S)-2-hydroxy-acid oxidase, peroxisomal, putative	3.5
TMV-Cg-siR1210(-)	AT3G14420.5	(S)-2-hydroxy-acid oxidase, peroxisomal, putative	3.5
TMV-Cg-siR1210(-)	AT4G26200.1	ACS7 (1-Amino-cyclopropane-1-carboxylate synthase 7)	3.5
TMV-Cg-siR1211(-)	AT4G26200.1	ACS7 (1-Amino-cyclopropane-1-carboxylate synthase 7)	3.5
TMV-Cg-siR1213(-)	AT1G80710.1	transducin family protein / WD-40 repeat family protein	3.5
TMV-Cg-siR1213(-)	AT5G46300.1	unknown protein	3.5
TMV-Cg-siR1214(-)	AT4G02680.1	EOL1 (ETO1-LIKE 1)	3.5
TMV-Cg-siR1214(-)	AT1G72580.1	unknown protein	3.5
TMV-Cg-siR1216(-)	AT5G52010.1	zinc finger (C2H2 type) family protein	3
TMV-Cg-siR1217(-)	AT5G52010.1	zinc finger (C2H2 type) family protein	3.5
TMV-Cg-siR1218(-)	AT5G55600.1	agenet domain-containing protein / bromo-adjacent homology (BAH) domain	3
TMV-Cg-siR1218(-)	AT5G55600.2	agenet domain-containing protein / bromo-adjacent homology (BAH) domain	3
TMV-Cg-siR1218(-)	AT5G38480.1	GRF3 (GENERAL REGULATORY FACTOR 3)	3
TMV-Cg-siR1218(-)	AT5G38480.2	GRF3 (GENERAL REGULATORY FACTOR 3)	3
TMV-Cg-siR1218(-)	AT3G02760.1	histidyl-tRNA synthetase, putative / histidine--tRNA ligase, putative	3
TMV-Cg-siR1219(-)	AT5G55600.1	agenet domain-containing protein / bromo-adjacent homology (BAH) domain	2
TMV-Cg-siR1219(-)	AT5G55600.2	agenet domain-containing protein / bromo-adjacent homology (BAH) domain	2
TMV-Cg-siR1219(-)	AT1G49580.1	calcium-dependent protein kinase, putative / CDPK, putative	3.5
TMV-Cg-siR1219(-)	AT3G50530.1	CRK (CDPK-RELATED KINASE)	3.5
TMV-Cg-siR1219(-)	AT3G02760.1	histidyl-tRNA synthetase, putative / histidine--tRNA ligase, putative	3
TMV-Cg-siR1219(-)	AT3G51150.1	kinesin motor family protein	3
TMV-Cg-siR1219(-)	AT1G61850.1	patatin family protein	3
TMV-Cg-siR1219(-)	AT3G27327.1	transposable element gene	3.5
TMV-Cg-siR1219(-)	AT2G13930.1	transposable element gene	3.5
TMV-Cg-siR1220(-)	AT5G55600.1	agenet domain-containing protein / bromo-adjacent homology (BAH) domain	2
TMV-Cg-siR1220(-)	AT5G55600.2	agenet domain-containing protein / bromo-adjacent homology (BAH) domain	2
TMV-Cg-siR1220(-)	AT1G49580.1	calcium-dependent protein kinase, putative / CDPK, putative	3
TMV-Cg-siR1220(-)	AT5G19450.2	CDPK19 (CALCIUM-DEPENDENT PROTEIN KINASE 19)	3.5
TMV-Cg-siR1220(-)	AT5G19450.1	CDPK19 (CALCIUM-DEPENDENT PROTEIN KINASE 19)	3.5
TMV-Cg-siR1220(-)	AT3G50530.1	CRK (CDPK-RELATED KINASE)	3
TMV-Cg-siR1220(-)	AT1G61850.1	patatin family protein	3.5
TMV-Cg-siR1220(-)	AT5G35210.2	peptidase M50 family protein / sterol-regulatory element binding protein	3.5
TMV-Cg-siR1220(-)	AT5G35210.1	peptidase M50 family protein / sterol-regulatory element binding protein	3.5
TMV-Cg-siR1220(-)	AT3G27327.1	transposable element gene	3.5
TMV-Cg-siR1220(-)	AT2G13930.1	transposable element gene	3.5
TMV-Cg-siR1221(-)	AT5G55600.1	agenet domain-containing protein / bromo-adjacent homology (BAH) domain	2
TMV-Cg-siR1221(-)	AT5G55600.2	agenet domain-containing protein / bromo-adjacent homology (BAH) domain	2
TMV-Cg-siR1221(-)	AT5G19450.1	CDPK19 (CALCIUM-DEPENDENT PROTEIN KINASE 19)	3.5
TMV-Cg-siR1221(-)	AT5G19450.2	CDPK19 (CALCIUM-DEPENDENT PROTEIN KINASE 19)	3.5
TMV-Cg-siR1221(-)	AT1G22700.1	tetratricopeptide repeat (TPR)-containing protein	3.5
TMV-Cg-siR1221(-)	AT1G22700.3	tetratricopeptide repeat (TPR)-containing protein	3.5
TMV-Cg-siR1221(-)	AT1G22700.2	tetratricopeptide repeat (TPR)-containing protein	3.5
TMV-Cg-siR1258(-)	AT3G42052.1	transposable element gene	3.5
TMV-Cg-siR1259(-)	AT5G27450.2	MK/MVK mevalonate kinase	3.5
TMV-Cg-siR1259(-)	AT5G27450.1	MK/MVK mevalonate kinase	3.5
TMV-Cg-siR1264(-)	AT1G50370.1	serine/threonine protein phosphatase, putative	3.5
TMV-Cg-siR1265(-)	AT3G60140.1	DIN2 (DARK INDUCIBLE 2)	3.5
TMV-Cg-siR1265(-)	AT3G32164.1	transposable element gene	3.5
TMV-Cg-siR1284(-)	AT1G06780.1	GAUT6 (Galacturonosyltransferase 6)	2
TMV-Cg-siR1284(-)	AT4G25210.1	transcription regulator	3.5
TMV-Cg-siR1285(-)	AT1G06780.1	GAUT6 (Galacturonosyltransferase 6)	3
TMV-Cg-siR1285(-)	AT2G32640.1	similar to Os08g0422000 [Oryza sativa (japonica cultivar-group)]	3.5
TMV-Cg-siR1285(-)	AT2G32640.2	similar to unnamed protein product [Vitis vinifera] (GB:CAO24043.1)	3.5
TMV-Cg-siR1285(-)	AT3G58620.1	TTL4 (TETRATRICOPETIDE-REPEAT THIOREDOXIN-LIKE 4)	3
TMV-Cg-siR1286(-)	AT2G48100.4	exonuclease family protein	3.5
TMV-Cg-siR1286(-)	AT2G48100.1	exonuclease family protein	3.5
TMV-Cg-siR1286(-)	AT1G75200.1	flavodoxin family protein / radical SAM domain-containing protein	3.5
TMV-Cg-siR1286(-)	AT2G32640.1	similar to Os08g0422000 [Oryza sativa (japonica cultivar-group)]	3.5
TMV-Cg-siR1286(-)	AT2G32640.2	similar to unnamed protein product [Vitis vinifera] (GB:CAO24043.1)	3.5
TMV-Cg-siR1287(-)	AT2G48100.4	exonuclease family protein	3.5
TMV-Cg-siR1287(-)	AT2G48100.1	exonuclease family protein	3.5
TMV-Cg-siR1287(-)	AT3G58860.1	F-box family protein	3.5
TMV-Cg-siR1287(-)	AT5G39090.1	transferase family protein	3
TMV-Cg-siR1288(-)	AT5G39090.1	transferase family protein	3
TMV-Cg-siR1290(-)	AT1G68020.1	ATTPS6 (Arabidopsis thaliana trehalose phosphatase)	3
TMV-Cg-siR1290(-)	AT1G68020.2	ATTPS6 (Arabidopsis thaliana trehalose phosphatase)	3
TMV-Cg-siR1291(-)	AT1G68020.1	ATTPS6 (Arabidopsis thaliana trehalose phosphatase)	3
TMV-Cg-siR1291(-)	AT1G68020.2	ATTPS6 (Arabidopsis thaliana trehalose phosphatase)	3
TMV-Cg-siR1294(-)	AT1G18590.1	sulfotransferase family protein	3.5
TMV-Cg-siR1295(-)	AT3G27110.1	peptidase M48 family protein	3.5
TMV-Cg-siR1295(-)	AT3G27110.2	peptidase M48 family protein	3.5
TMV-Cg-siR1295(-)	AT1G18590.1	sulfotransferase family protein	3
TMV-Cg-siR1296(-)	AT5G09910.1	ATP binding / GTP binding / transcription factor binding	3
TMV-Cg-siR1296(-)	AT3G27110.1	peptidase M48 family protein	3.5
TMV-Cg-siR1296(-)	AT3G27110.2	peptidase M48 family protein	3.5
TMV-Cg-siR1296(-)	AT1G18590.1	sulfotransferase family protein	3
TMV-Cg-siR1297(-)	AT5G09910.1	ATP binding / GTP binding / transcription factor binding	2.5
TMV-Cg-siR1297(-)	AT4G13700.1	ATPAP23/PAP23 (purple acid phosphatase 23)	3.5
TMV-Cg-siR1298(-)	AT5G09910.1	ATP binding / GTP binding / transcription factor binding	3
TMV-Cg-siR1299(-)	AT5G09910.1	ATP binding / GTP binding / transcription factor binding	3
TMV-Cg-siR1299(-)	AT1G44510.1	transposable element gene	3
TMV-Cg-siR1300(-)	AT1G44510.1	transposable element gene	3
TMV-Cg-siR1306(-)	AT3G11970.1	transposable element gene	3.5
TMV-Cg-siR1306(-)	AT1G36590.1	transposable element gene	3.5
TMV-Cg-siR1307(-)	AT1G10330.1	pentatricopeptide (PPR) repeat-containing protein	2.5
TMV-Cg-siR1308(-)	AT5G63730.1	IBR domain-containing protein	3.5
TMV-Cg-siR1308(-)	AT1G10330.1	pentatricopeptide (PPR) repeat-containing protein	2.5
TMV-Cg-siR1310(-)	AT2G11590.1	transposable element gene	3.5
TMV-Cg-siR1310(-)	AT2G11550.1	transposable element gene	3.5
TMV-Cg-siR1321(-)	AT4G21160.4	ZAC (ARF-GAP DOMAIN 12)	3.5
TMV-Cg-siR1321(-)	AT4G21160.3	ZAC (ARF-GAP DOMAIN 12)	3.5
TMV-Cg-siR1321(-)	AT4G21160.2	ZAC (ARF-GAP DOMAIN 12)	3.5
TMV-Cg-siR1321(-)	AT4G21160.1	ZAC (ARF-GAP DOMAIN 12)	3.5
TMV-Cg-siR1323(-)	AT4G21160.4	ZAC (ARF-GAP DOMAIN 12)	3
TMV-Cg-siR1323(-)	AT4G21160.3	ZAC (ARF-GAP DOMAIN 12)	3
TMV-Cg-siR1323(-)	AT4G21160.2	ZAC (ARF-GAP DOMAIN 12)	3
TMV-Cg-siR1323(-)	AT4G21160.1	ZAC (ARF-GAP DOMAIN 12)	3
TMV-Cg-siR1325(-)	AT5G55150.1	F-box family protein	3
TMV-Cg-siR1325(-)	AT4G04950.1	thioredoxin family protein	3.5
TMV-Cg-siR1326(-)	AT4G04950.1	thioredoxin family protein	3
TMV-Cg-siR1327(-)	AT4G04950.1	thioredoxin family protein	3.5
TMV-Cg-siR1329(-)	AT2G44160.1	MTHFR2 (METHYLENETETRAHYDROFOLATE REDUCTASE 2)	3.5
TMV-Cg-siR1331(-)	AT3G48760.1	zinc finger (DHHC type) family protein	3.5
TMV-Cg-siR1332(-)	AT3G48195.1	phox (PX) domain-containing protein	3.5
TMV-Cg-siR1344(-)	AT3G43152.1	transposable element gene	3
TMV-Cg-siR1345(-)	AT3G43152.1	transposable element gene	3
TMV-Cg-siR1349(-)	AT3G18215.1	similar to unknown protein [Arabidopsis thaliana] (TAIR:AT5G24600.1)	3.5
TMV-Cg-siR1350(-)	AT3G18215.1	similar to unknown protein [Arabidopsis thaliana] (TAIR:AT5G24600.1)	3.5
TMV-Cg-siR1352(-)	AT4G06546.1	transposable element gene	3
TMV-Cg-siR1353(-)	AT2G11050.1	transposable element gene	3.5
TMV-Cg-siR1353(-)	AT3G30717.1	transposable element gene	3.5
TMV-Cg-siR1354(-)	AT1G55120.2	ATFRUCT5 (BETA-FRUCTOFURANOSIDASE 5)	3.5
TMV-Cg-siR1354(-)	AT1G55120.1	ATFRUCT5 (BETA-FRUCTOFURANOSIDASE 5)	3.5
TMV-Cg-siR1354(-)	AT2G11050.1	transposable element gene	3.5
TMV-Cg-siR1355(-)	AT3G17030.1	similar to unnamed protein product [Vitis vinifera] (GB:CAO44908.1)	3.5
TMV-Cg-siR1356(-)	AT3G17030.1	similar to unnamed protein product [Vitis vinifera] (GB:CAO44908.1)	3
TMV-Cg-siR1357(-)	AT4G00893.1	Identical to F-box protein At4g00893	3.5
TMV-Cg-siR1367(-)	AT3G14810.1	mechanosensitive ion channel domain-containing protein	3.5
TMV-Cg-siR1368(-)	AT3G14810.1	mechanosensitive ion channel domain-containing protein	3.5
TMV-Cg-siR1369(-)	AT3G14810.1	mechanosensitive ion channel domain-containing protein	3
TMV-Cg-siR1370(-)	AT3G14810.1	mechanosensitive ion channel domain-containing protein	3.5
TMV-Cg-siR1370(-)	AT1G52200.1	similar to unknown protein [Arabidopsis thaliana] (TAIR:AT3G18470.1)	3.5
TMV-Cg-siR1371(-)	AT1G52200.1	similar to unknown protein [Arabidopsis thaliana] (TAIR:AT3G18470.1)	2.5
TMV-Cg-siR1372(-)	AT1G52200.1	similar to unknown protein [Arabidopsis thaliana] (TAIR:AT3G18470.1)	3.5
TMV-Cg-siR1373(-)	AT1G52200.1	similar to unknown protein [Arabidopsis thaliana] (TAIR:AT3G18470.1)	2.5
TMV-Cg-siR1374(-)	AT1G52200.1	similar to unknown protein [Arabidopsis thaliana] (TAIR:AT3G18470.1)	3
TMV-Cg-siR1378(-)	AT1G02980.1	CUL2 (cullin 2)	3
TMV-Cg-siR1379(-)	AT1G02980.1	CUL2 (cullin 2)	3
TMV-Cg-siR1384(-)	AT2G07160.1	transposable element gene	3.5
TMV-Cg-siR1429(-)	AT5G03740.1	HD2C (HISTONE DEACETYLASE 2C)	3.5
TMV-Cg-siR1430(-)	AT2G11240.1	transposable element gene	3
TMV-Cg-siR1431(-)	AT2G39710.1	aspartyl protease family protein	3.5
TMV-Cg-siR1431(-)	AT2G11240.1	transposable element gene	3.5
TMV-Cg-siR1432(-)	AT2G39710.1	aspartyl protease family protein	2.5
TMV-Cg-siR1432(-)	AT2G11240.1	transposable element gene	3
TMV-Cg-siR1432(-)	AT5G29024.1	transposable element gene	3.5
TMV-Cg-siR1433(-)	AT2G39710.1	aspartyl protease family protein	3.5
TMV-Cg-siR1433(-)	AT5G29024.1	transposable element gene	3
TMV-Cg-siR1437(-)	AT2G04780.2	FLA7	3.5
TMV-Cg-siR1437(-)	AT2G04780.1	FLA7	3.5
TMV-Cg-siR1437(-)	AT3G57440.1	similar to unknown [Picea sitchensis] (GB:ABK21938.1)	3.5
TMV-Cg-siR1438(-)	AT5G17840.1	chaperone protein dnaJ-related	3.5
TMV-Cg-siR1438(-)	AT4G02200.1	drought-responsive family protein	3.5
TMV-Cg-siR1438(-)	AT4G02200.2	drought-responsive family protein	3.5
TMV-Cg-siR1438(-)	AT3G57440.1	similar to unknown [Picea sitchensis] (GB:ABK21938.1)	3.5
TMV-Cg-siR1439(-)	AT4G02200.1	drought-responsive family protein	3.5
TMV-Cg-siR1439(-)	AT4G02200.2	drought-responsive family protein	3.5
TMV-Cg-siR1441(-)	AT1G48360.1	similar to unnamed protein product [Vitis vinifera] (GB:CAO45274.1)	3.5
TMV-Cg-siR1441(-)	AT1G48360.2	similar to unnamed protein product [Vitis vinifera] (GB:CAO45274.1)	3.5
TMV-Cg-siR1441(-)	AT1G48360.3	similar to unnamed protein product [Vitis vinifera] (GB:CAO45274.1)	3.5
TMV-Cg-siR1442(-)	AT1G48360.1	similar to unnamed protein product [Vitis vinifera] (GB:CAO45274.1)	3.5
TMV-Cg-siR1442(-)	AT1G48360.2	similar to unnamed protein product [Vitis vinifera] (GB:CAO45274.1)	3.5
TMV-Cg-siR1442(-)	AT1G48360.3	similar to unnamed protein product [Vitis vinifera] (GB:CAO45274.1)	3.5
TMV-Cg-siR1444(-)	AT4G36380.1	ROT3 (ROTUNDIFOLIA 3) oxygen binding / steroid hydroxylase	3.5
TMV-Cg-siR1445(-)	AT1G10890.1	F-box family protein	3.5
TMV-Cg-siR1445(-)	AT4G36380.1	ROT3 (ROTUNDIFOLIA 3) oxygen binding / steroid hydroxylase	3
TMV-Cg-siR1446(-)	AT3G13784.1	ATCWINV5 (ARABIDOPSIS THALIANA CELL WALL INVERTASE 5)	3
TMV-Cg-siR1446(-)	AT1G10890.1	F-box family protein	3.5
TMV-Cg-siR1446(-)	AT4G36380.1	ROT3 (ROTUNDIFOLIA 3) oxygen binding / steroid hydroxylase	3.5
TMV-Cg-siR1447(-)	AT3G13784.1	ATCWINV5 (ARABIDOPSIS THALIANA CELL WALL INVERTASE 5)	3
TMV-Cg-siR1447(-)	AT4G36380.1	ROT3 (ROTUNDIFOLIA 3) oxygen binding / steroid hydroxylase	3.5
TMV-Cg-siR1448(-)	AT3G57630.1	exostosin family protein	3
TMV-Cg-siR1448(-)	AT3G57630.2	exostosin family protein	3
TMV-Cg-siR1448(-)	AT4G36380.1	ROT3 (ROTUNDIFOLIA 3) oxygen binding / steroid hydroxylase	3.5
TMV-Cg-siR1449(-)	AT3G13784.1	ATCWINV5 (ARABIDOPSIS THALIANA CELL WALL INVERTASE 5)	3.5
TMV-Cg-siR1449(-)	AT1G80300.1	ATNTT1 ATP:ADP antiporter	3.5
TMV-Cg-siR1457(-)	AT1G65875.1	pseudogene, similar to EST AU070346(S12172)	3
TMV-Cg-siR1457(-)	AT1G66880.1	serine/threonine protein kinase family protein	3.5
TMV-Cg-siR1486(-)	AT1G36330.1	transposable element gene	3.5
TMV-Cg-siR1488(-)	AT2G28290.1	SYD (SPLAYED)	3.5
TMV-Cg-siR1488(-)	AT2G28290.3	SYD (SPLAYED)	3.5
TMV-Cg-siR1488(-)	AT2G28290.2	SYD (SPLAYED)	3.5
TMV-Cg-siR1488(-)	AT2G05780.1	transposable element gene	3.5
TMV-Cg-siR1489(-)	AT2G28290.1	SYD (SPLAYED)	3.5
TMV-Cg-siR1489(-)	AT2G28290.3	SYD (SPLAYED)	3.5
TMV-Cg-siR1489(-)	AT2G28290.2	SYD (SPLAYED)	3.5
TMV-Cg-siR1490(-)	AT2G28290.1	SYD (SPLAYED)	3.5
TMV-Cg-siR1490(-)	AT2G28290.3	SYD (SPLAYED)	3.5
TMV-Cg-siR1490(-)	AT2G28290.2	SYD (SPLAYED)	3.5
TMV-Cg-siR1490(-)	AT2G05780.1	transposable element gene	3.5
TMV-Cg-siR1492(-)	AT1G50700.1	CPK33 (calcium-dependent protein kinase 33)	3.5
TMV-Cg-siR1492(-)	AT3G24350.1	SYP32 (syntaxin 32)	3.5
TMV-Cg-siR1494(-)	AT5G07770.1	formin homology 2 domain-containing protein / FH2 domain-containing	3.5
TMV-Cg-siR1494(-)	AT1G26990.1	transposable element gene	3.5
TMV-Cg-siR1495(-)	AT2G03380.1	pentatricopeptide (PPR) repeat-containing protein	3.5
TMV-Cg-siR1495(-)	AT1G26990.1	transposable element gene	3.5
TMV-Cg-siR1496(-)	AT4G04710.1	CPK22 (calcium-dependent protein kinase 22)	3.5
TMV-Cg-siR1496(-)	AT2G03380.1	pentatricopeptide (PPR) repeat-containing protein	2.5
TMV-Cg-siR1496(-)	AT4G03230.1	S-locus lectin protein kinase family protein	3.5
TMV-Cg-siR1496(-)	AT1G26990.1	transposable element gene	3.5
TMV-Cg-siR1499(-)	AT5G13000.1	ATGSL12 (GLUCAN SYNTHASE-LIKE 12)	3.5
TMV-Cg-siR1499(-)	AT1G05570.1	CALS1 (CALLOSE SYNTHASE 1)	3.5
TMV-Cg-siR1499(-)	AT2G03380.1	pentatricopeptide (PPR) repeat-containing protein	2.5
TMV-Cg-siR1499(-)	AT2G07635.1	transposable element gene	3.5
TMV-Cg-siR1500(-)	AT1G49990.1	Identical to F-box protein At1g49990	3
TMV-Cg-siR1500(-)	AT1G22050.1	MUB6 (MEMBRANE-ANCHORED UBIQUITIN-FOLD PROTEIN 6 PRECURSOR)	3.5
TMV-Cg-siR1500(-)	AT2G03380.1	pentatricopeptide (PPR) repeat-containing protein	2.5
TMV-Cg-siR1501(-)	AT1G49990.1	Identical to F-box protein At1g49990	3.5
TMV-Cg-siR1501(-)	AT3G51740.1	IMK2 (INFLORESCENCE MERISTEM RECEPTOR-LIKE KINASE 2)	3
TMV-Cg-siR1501(-)	AT2G03380.1	pentatricopeptide (PPR) repeat-containing protein	2.5
TMV-Cg-siR1501(-)	AT3G30320.1	unknown protein	3.5
TMV-Cg-siR1502(-)	AT3G11670.1	DGD1 (DIGALACTOSYL DIACYLGLYCEROL DEFICIENT 1)	3.5
TMV-Cg-siR1502(-)	AT3G11670.2	DGD1 (DIGALACTOSYL DIACYLGLYCEROL DEFICIENT 1)	3.5
TMV-Cg-siR1502(-)	AT2G03380.1	pentatricopeptide (PPR) repeat-containing protein	3.5
TMV-Cg-siR1502(-)	AT2G20230.1	similar to unknown protein [Arabidopsis thaliana] (TAIR:AT4G28770.1)	3.5
TMV-Cg-siR1502(-)	AT3G30320.1	unknown protein	3.5
TMV-Cg-siR1503(-)	AT5G67570.1	EMB1408 (EMBRYO DEFECTIVE 1408)	3
TMV-Cg-siR1503(-)	AT4G36210.1	similar to unknown protein [Arabidopsis thaliana] (TAIR:AT2G18100.1)	3.5
TMV-Cg-siR1503(-)	AT4G36210.3	similar to unknown protein [Arabidopsis thaliana] (TAIR:AT2G18100.1)	3.5
TMV-Cg-siR1503(-)	AT4G36210.2	similar to unknown protein [Arabidopsis thaliana] (TAIR:AT2G18100.1)	3.5
TMV-Cg-siR1503(-)	AT3G26480.1	transducin family protein / WD-40 repeat family protein	3
TMV-Cg-siR1503(-)	AT3G30320.1	unknown protein	3.5
TMV-Cg-siR1504(-)	AT1G33280.1	ANAC015 (Arabidopsis NAC domain containing protein 15)	3.5
TMV-Cg-siR1504(-)	AT5G67570.1	EMB1408 (EMBRYO DEFECTIVE 1408)	3.5
TMV-Cg-siR1506(-)	AT3G28520.1	AAA-type ATPase family protein	3.5
TMV-Cg-siR1506(-)	AT4G23130.2	CRK5 (CYSTEINE-RICH RLK5)	3
TMV-Cg-siR1506(-)	AT4G23130.1	CRK5 (CYSTEINE-RICH RLK5)	3
TMV-Cg-siR1507(-)	AT3G62210.1	EDA32 (embryo sac development arrest 32)	3
TMV-Cg-siR1508(-)	AT2G40500.1	protein kinase family protein	3.5
TMV-Cg-siR1510(-)	AT1G30400.2	ATMRP1 (Arabidopsis thaliana multidrug resistance-associated protein)	3.5
TMV-Cg-siR1510(-)	AT1G30400.1	ATMRP1 (Arabidopsis thaliana multidrug resistance-associated protein)	3.5
TMV-Cg-siR1510(-)	AT1G61340.1	F-box family protein	3.5
TMV-Cg-siR1510(-)	AT1G32810.2	protein binding / zinc ion binding	3.5
TMV-Cg-siR1510(-)	AT1G44835.1	YbaK/prolyl-tRNA synthetase family protein	3.5
TMV-Cg-siR1510(-)	AT1G44835.2	YbaK/prolyl-tRNA synthetase family protein	3.5
TMV-Cg-siR1511(-)	AT5G60430.1	antiporter/ drug transporter	3.5
TMV-Cg-siR1511(-)	AT5G60430.2	antiporter/ drug transporter	3.5
TMV-Cg-siR1511(-)	AT1G30400.2	ATMRP1 (Arabidopsis thaliana multidrug resistance-associated protein)	3
TMV-Cg-siR1511(-)	AT1G30400.1	ATMRP1 (Arabidopsis thaliana multidrug resistance-associated protein)	3
TMV-Cg-siR1511(-)	AT1G61340.1	F-box family protein	3
TMV-Cg-siR1511(-)	AT1G32810.2	protein binding / zinc ion binding	3.5
TMV-Cg-siR1512(-)	AT1G30400.2	ATMRP1 (Arabidopsis thaliana multidrug resistance-associated protein)	3.5
TMV-Cg-siR1512(-)	AT1G30400.1	ATMRP1 (Arabidopsis thaliana multidrug resistance-associated protein)	3.5
TMV-Cg-siR1512(-)	AT1G32810.2	protein binding / zinc ion binding	3.5
TMV-Cg-siR1513(-)	AT1G30400.2	ATMRP1 (Arabidopsis thaliana multidrug resistance-associated protein)	3.5
TMV-Cg-siR1513(-)	AT1G30400.1	ATMRP1 (Arabidopsis thaliana multidrug resistance-associated protein)	3.5
TMV-Cg-siR1514(-)	AT1G30400.2	ATMRP1 (Arabidopsis thaliana multidrug resistance-associated protein)	3.5
TMV-Cg-siR1514(-)	AT1G30400.1	ATMRP1 (Arabidopsis thaliana multidrug resistance-associated protein)	3.5
TMV-Cg-siR1516(-)	AT5G54090.1	DNA mismatch repair MutS family protein	3.5
TMV-Cg-siR1516(-)	AT1G18830.1	transducin family protein / WD-40 repeat family protein	3.5
TMV-Cg-siR1517(-)	AT1G18830.1	transducin family protein / WD-40 repeat family protein	3
TMV-Cg-siR1518(-)	AT1G18830.1	transducin family protein / WD-40 repeat family protein	2.5
TMV-Cg-siR1519(-)	AT4G33010.1	ATGLDP1 (ARABIDOPSIS THALIANA GLYCINE DECARBOXYLASE P-PROTEIN)	2.5
TMV-Cg-siR1519(-)	AT4G33010.2	ATGLDP1 (ARABIDOPSIS THALIANA GLYCINE DECARBOXYLASE P-PROTEIN)	2.5
TMV-Cg-siR1519(-)	AT1G18830.1	transducin family protein / WD-40 repeat family protein	2.5
TMV-Cg-siR1520(-)	AT4G33010.1	ATGLDP1 (ARABIDOPSIS THALIANA GLYCINE DECARBOXYLASE P-PROTEIN)	3.5
TMV-Cg-siR1520(-)	AT4G33010.2	ATGLDP1 (ARABIDOPSIS THALIANA GLYCINE DECARBOXYLASE P-PROTEIN)	3.5
TMV-Cg-siR1520(-)	AT1G18830.1	transducin family protein / WD-40 repeat family protein	3.5
TMV-Cg-siR1523(-)	AT5G07810.1	SNF2 domain-containing protein / helicase domain-containing protein	3.5
TMV-Cg-siR1525(-)	AT1G78780.3	pathogenesis-related family protein	3.5
TMV-Cg-siR1551(-)	AT3G28130.1	nodulin MtN21 family protein	3.5
TMV-Cg-siR1551(-)	AT3G28130.2	nodulin MtN21 family protein	3.5
TMV-Cg-siR1552(-)	AT5G19440.1	cinnamyl-alcohol dehydrogenase, putative (CAD)	3.5
TMV-Cg-siR1553(-)	AT4G32260.1	ATP synthase family	3.5
TMV-Cg-siR1553(-)	AT5G19440.1	cinnamyl-alcohol dehydrogenase, putative (CAD)	3.5
TMV-Cg-siR1554(-)	AT1G32415.1	pentatricopeptide (PPR) repeat-containing protein	3.5
TMV-Cg-siR1554(-)	AT4G35110.1	similar to unknown protein [Arabidopsis thaliana] (TAIR:AT2G16900.1)	3.5
TMV-Cg-siR1554(-)	AT4G35110.3	similar to unknown protein [Arabidopsis thaliana] (TAIR:AT2G16900.1)	3.5
TMV-Cg-siR1554(-)	AT4G35110.2	similar to unknown protein [Arabidopsis thaliana] (TAIR:AT2G16900.1)	3.5
TMV-Cg-siR1554(-)	AT4G35110.4	similar to unknown protein [Arabidopsis thaliana] (TAIR:AT2G16900.1)	3.5
TMV-Cg-siR1555(-)	AT4G35110.1	similar to unknown protein [Arabidopsis thaliana] (TAIR:AT2G16900.1)	3
TMV-Cg-siR1555(-)	AT4G35110.3	similar to unknown protein [Arabidopsis thaliana] (TAIR:AT2G16900.1)	3
TMV-Cg-siR1555(-)	AT4G35110.2	similar to unknown protein [Arabidopsis thaliana] (TAIR:AT2G16900.1)	3
TMV-Cg-siR1555(-)	AT4G35110.4	similar to unknown protein [Arabidopsis thaliana] (TAIR:AT2G16900.1)	3
TMV-Cg-siR1556(-)	AT4G35110.1	similar to unknown protein [Arabidopsis thaliana] (TAIR:AT2G16900.1)	3
TMV-Cg-siR1556(-)	AT4G35110.3	similar to unknown protein [Arabidopsis thaliana] (TAIR:AT2G16900.1)	3
TMV-Cg-siR1556(-)	AT4G35110.2	similar to unknown protein [Arabidopsis thaliana] (TAIR:AT2G16900.1)	3
TMV-Cg-siR1556(-)	AT4G35110.4	similar to unknown protein [Arabidopsis thaliana] (TAIR:AT2G16900.1)	3
TMV-Cg-siR1557(-)	AT5G62970.1	F-box family protein	3.5
TMV-Cg-siR1557(-)	AT4G35110.1	similar to unknown protein [Arabidopsis thaliana] (TAIR:AT2G16900.1)	3
TMV-Cg-siR1557(-)	AT4G35110.3	similar to unknown protein [Arabidopsis thaliana] (TAIR:AT2G16900.1)	3
TMV-Cg-siR1557(-)	AT4G35110.2	similar to unknown protein [Arabidopsis thaliana] (TAIR:AT2G16900.1)	3
TMV-Cg-siR1557(-)	AT4G35110.4	similar to unknown protein [Arabidopsis thaliana] (TAIR:AT2G16900.1)	3
TMV-Cg-siR1559(-)	AT4G35110.1	similar to unknown protein [Arabidopsis thaliana] (TAIR:AT2G16900.1)	3
TMV-Cg-siR1559(-)	AT4G35110.3	similar to unknown protein [Arabidopsis thaliana] (TAIR:AT2G16900.1)	3
TMV-Cg-siR1559(-)	AT4G35110.2	similar to unknown protein [Arabidopsis thaliana] (TAIR:AT2G16900.1)	3
TMV-Cg-siR1559(-)	AT4G35110.4	similar to unknown protein [Arabidopsis thaliana] (TAIR:AT2G16900.1)	3
TMV-Cg-siR1564(-)	AT1G13190.1	RNA recognition motif (RRM)-containing protein	3.5
TMV-Cg-siR1568(-)	AT5G20220.2	zinc knuckle (CCHC-type) family protein	3.5
TMV-Cg-siR1569(-)	AT5G44740.1	UMUC-like DNA repair family protein	3.5
TMV-Cg-siR1572(-)	AT1G58380.1	XW6 structural constituent of ribosome	3.5
TMV-Cg-siR1573(-)	AT1G21710.1	OGG1 (8-oxoguanine-DNA glycosylase 1)	3.5
TMV-Cg-siR1582(-)	AT5G35430.1	binding	3.5
TMV-Cg-siR1582(-)	AT3G27960.1	kinesin light chain-related	3
TMV-Cg-siR1582(-)	AT5G54960.1	PDC2 (PYRUVATE DECARBOXYLASE-2)	3.5
TMV-Cg-siR1585(-)	AT3G25800.2	PDF1 (65 KDA REGULATORY SUBUNIT OF PROTEIN PHOSPHATASE 2A)	3
TMV-Cg-siR1585(-)	AT3G25800.1	PDF1 (65 KDA REGULATORY SUBUNIT OF PROTEIN PHOSPHATASE 2A)	3
TMV-Cg-siR1585(-)	AT2G44260.2	similar to unknown protein [Arabidopsis thaliana] (TAIR:AT2G44230.1)	3.5
TMV-Cg-siR1585(-)	AT2G44260.1	similar to unknown protein [Arabidopsis thaliana] (TAIR:AT2G44230.1)	3.5
TMV-Cg-siR1585(-)	AT4G12000.1	similar to unknown protein [Arabidopsis thaliana] (TAIR:AT4G22850.1)	3.5
TMV-Cg-siR1587(-)	AT1G71180.1	6-phosphogluconate dehydrogenase NAD-binding domain-containing protein	3
TMV-Cg-siR1587(-)	AT1G19220.1	ARF19 (AUXIN RESPONSE FACTOR 11)	3.5
TMV-Cg-siR1587(-)	AT2G13090.1	transposable element gene	3.5
TMV-Cg-siR1588(-)	AT4G18050.1	PGP9 (P-GLYCOPROTEIN 9)	3.5
TMV-Cg-siR1588(-)	AT2G13090.1	transposable element gene	3.5
TMV-Cg-siR1589(-)	AT3G15354.1	SPA3 (SPA1-RELATED 3)	3.5
TMV-Cg-siR1589(-)	AT2G06170.1	transposable element gene	3
TMV-Cg-siR1590(-)	AT5G06670.1	kinesin motor protein-related	3
TMV-Cg-siR1591(-)	AT1G31170.3	ATSRX/SRX (SULFIREDOXIN)	3
TMV-Cg-siR1591(-)	AT1G31170.2	ATSRX/SRX (SULFIREDOXIN)	3
TMV-Cg-siR1591(-)	AT1G31170.1	ATSRX/SRX (SULFIREDOXIN)	3
TMV-Cg-siR1591(-)	AT5G06670.1	kinesin motor protein-related	3
TMV-Cg-siR1591(-)	AT5G66610.1	zinc ion binding	3.5
TMV-Cg-siR1592(-)	AT5G66620.1	LIM domain-containing protein	2.5
TMV-Cg-siR1592(-)	AT1G33460.1	transposable element gene	3.5
TMV-Cg-siR1592(-)	AT1G08010.1	zinc finger (GATA type) family protein	3.5
TMV-Cg-siR1592(-)	AT1G08000.2	zinc finger (GATA type) family protein	3.5
TMV-Cg-siR1592(-)	AT1G08000.1	zinc finger (GATA type) family protein	3.5
TMV-Cg-siR1592(-)	AT5G66610.1	zinc ion binding	3
TMV-Cg-siR1593(-)	AT5G66620.1	LIM domain-containing protein	3.5
TMV-Cg-siR1594(-)	AT3G07100.1	protein transport protein Sec24, putative	3.5
TMV-Cg-siR1594(-)	AT3G17900.1	similar to unnamed protein product [Vitis vinifera] (GB:CAO70781.1)	3
TMV-Cg-siR1594(-)	AT1G29300.1	UNE1 (unfertilized embryo sac 1)	3.5
TMV-Cg-siR1595(-)	AT3G46810.1	DC1 domain-containing protein	3.5
TMV-Cg-siR1595(-)	AT2G04550.1	IBR5 (INDOLE-3-BUTYRIC ACID RESPONSE 5)	3.5
TMV-Cg-siR1595(-)	AT2G04550.3	IBR5 (INDOLE-3-BUTYRIC ACID RESPONSE 5)	3.5
TMV-Cg-siR1595(-)	AT3G07100.1	protein transport protein Sec24, putative	3
TMV-Cg-siR1595(-)	AT1G60270.1	pseudogene, glycosyl hydrolase family 1, contains Pfam PF00232	3.5
TMV-Cg-siR1595(-)	AT3G17900.1	similar to unnamed protein product [Vitis vinifera] (GB:CAO70781.1)	3
TMV-Cg-siR1595(-)	AT3G18630.1	uracil DNA glycosylase family protein	3.5
TMV-Cg-siR1596(-)	AT2G31960.1	ATGSL03 (GLUCAN SYNTHASE-LIKE 3)	3.5
TMV-Cg-siR1596(-)	AT3G46810.1	DC1 domain-containing protein	3
TMV-Cg-siR1596(-)	AT2G04550.1	IBR5 (INDOLE-3-BUTYRIC ACID RESPONSE 5)	3.5
TMV-Cg-siR1596(-)	AT2G04550.3	IBR5 (INDOLE-3-BUTYRIC ACID RESPONSE 5)	3.5
TMV-Cg-siR1596(-)	AT4G22340.3	phosphatidate cytidylyltransferase, putative	3
TMV-Cg-siR1596(-)	AT5G66610.1	zinc ion binding	3.5
TMV-Cg-siR1597(-)	AT3G46810.1	DC1 domain-containing protein	3
TMV-Cg-siR1597(-)	AT2G44480.2	glycosyl hydrolase family 1 protein	3.5
TMV-Cg-siR1597(-)	AT2G44480.1	glycosyl hydrolase family 1 protein	3.5
TMV-Cg-siR1597(-)	AT1G70530.1	protein kinase family protein	3
TMV-Cg-siR1597(-)	AT1G73970.1	similar to unnamed protein product [Vitis vinifera] (GB:CAO63616.1)	3
TMV-Cg-siR1597(-)	AT2G31240.1	tetratricopeptide repeat (TPR)-containing protein	3.5
TMV-Cg-siR1598(-)	AT3G46810.1	DC1 domain-containing protein	3
TMV-Cg-siR1598(-)	AT1G70530.1	protein kinase family protein	3
TMV-Cg-siR1598(-)	AT1G73970.1	similar to unnamed protein product [Vitis vinifera] (GB:CAO63616.1)	3.5
TMV-Cg-siR1598(-)	AT2G31240.1	tetratricopeptide repeat (TPR)-containing protein	3.5
TMV-Cg-siR1599(-)	AT4G03070.1	AOP1 (2-oxoglutarate?dependent dioxygenase 1.1)	3.5
TMV-Cg-siR1599(-)	AT3G46810.1	DC1 domain-containing protein	3
TMV-Cg-siR1599(-)	AT2G20380.1	kelch repeat-containing F-box family protein	3.5
TMV-Cg-siR1599(-)	AT1G13430.1	sulfotransferase family protein	3.5
TMV-Cg-siR1599(-)	AT2G31240.1	tetratricopeptide repeat (TPR)-containing protein	3.5
TMV-Cg-siR1600(-)	AT4G03070.1	AOP1 (2-oxoglutarate?dependent dioxygenase 1.1)	3
TMV-Cg-siR1600(-)	AT3G46810.1	DC1 domain-containing protein	3
TMV-Cg-siR1600(-)	AT1G13430.1	sulfotransferase family protein	3
TMV-Cg-siR1600(-)	AT2G31240.1	tetratricopeptide repeat (TPR)-containing protein	3
TMV-Cg-siR1601(-)	AT3G46810.1	DC1 domain-containing protein	3
TMV-Cg-siR1601(-)	AT2G41490.1	GPT (UDP-GLCNAC%3ADOLICHOL+PHOSPHATE+GLCNAC-1-P+TRANSFERASE)	3.5
TMV-Cg-siR1601(-)	AT1G62422.1	similar to unknown protein [Arabidopsis thaliana] (TAIR:AT1G12020.1)	3.5
TMV-Cg-siR1601(-)	AT1G53180.1	similar to unknown protein [Arabidopsis thaliana] (TAIR:AT3G15115.1)	3.5
TMV-Cg-siR1601(-)	AT2G31240.1	tetratricopeptide repeat (TPR)-containing protein	3.5
TMV-Cg-siR1601(-)	AT4G03813.1	transposable element gene	3
TMV-Cg-siR1623(-)	AT5G41260.1	protein kinase family protein	3.5
TMV-Cg-siR1644(-)	AT5G22200.1	harpin-induced family protein / HIN1 family protein	3.5
TMV-Cg-siR1646(-)	AT1G25290.1	rhomboid family protein	3.5
TMV-Cg-siR1654(-)	AT1G27600.1	glycosyl transferase family 43 protein	3.5
TMV-Cg-siR1654(-)	AT1G29220.1	transcriptional regulator family protein	3.5
TMV-Cg-siR1655(-)	AT1G27600.1	glycosyl transferase family 43 protein	2.5
TMV-Cg-siR1655(-)	AT1G29220.1	transcriptional regulator family protein	3.5
TMV-Cg-siR1656(-)	AT1G27600.1	glycosyl transferase family 43 protein	2.5
TMV-Cg-siR1657(-)	AT1G27600.1	glycosyl transferase family 43 protein	3
TMV-Cg-siR1662(-)	AT1G32180.1	ATCSLD6 (Cellulose synthase-like D6)	3.5
TMV-Cg-siR1663(-)	AT3G54620.2	ATBZIP25, BZO2H4 | ATBZIP25/BZO2H4 (ARABIDOPSIS THALIANA BASIC LEUCINE ZIPPER 25)	3.5
TMV-Cg-siR1663(-)	AT3G54620.1	ATBZIP25, BZO2H4 | ATBZIP25/BZO2H4 (ARABIDOPSIS THALIANA BASIC LEUCINE ZIPPER 25)	3.5
TMV-Cg-siR1663(-)	AT1G20470.1	auxin-responsive family protein	3.5
TMV-Cg-siR1663(-)	AT1G55930.1	CBS domain-containing protein / transporter associated domain-containing	3.5
TMV-Cg-siR1663(-)	AT5G13100.1	oxidoreductase	3.5
TMV-Cg-siR1663(-)	AT1G13340.1	similar to unknown protein [Arabidopsis thaliana] (TAIR:AT1G34220.2)	3
TMV-Cg-siR1664(-)	AT3G54620.2	ATBZIP25, BZO2H4 | ATBZIP25/BZO2H4 (ARABIDOPSIS THALIANA BASIC LEUCINE ZIPPER 25)	3.5
TMV-Cg-siR1664(-)	AT3G54620.1	ATBZIP25, BZO2H4 | ATBZIP25/BZO2H4 (ARABIDOPSIS THALIANA BASIC LEUCINE ZIPPER 25)	3.5
TMV-Cg-siR1664(-)	AT1G13340.1	similar to unknown protein [Arabidopsis thaliana] (TAIR:AT1G34220.2)	2
TMV-Cg-siR1665(-)	AT1G13340.1	similar to unknown protein [Arabidopsis thaliana] (TAIR:AT1G34220.2)	2
TMV-Cg-siR1666(-)	AT1G30740.1	FAD-binding domain-containing protein	3
TMV-Cg-siR1667(-)	AT5G26610.2	D111/G-patch domain-containing protein	3.5
TMV-Cg-siR1667(-)	AT5G26610.1	D111/G-patch domain-containing protein	3.5
TMV-Cg-siR1667(-)	AT1G30740.1	FAD-binding domain-containing protein	2
TMV-Cg-siR1668(-)	AT1G61660.2	basic helix-loop-helix (bHLH) family protein	3
TMV-Cg-siR1668(-)	AT1G61660.1	basic helix-loop-helix (bHLH) family protein	3
TMV-Cg-siR1668(-)	AT5G42020.1	BIP (LUMINAL BINDING PROTEIN)	3.5
TMV-Cg-siR1668(-)	AT5G28540.1	BIP1 ATP binding	3.5
TMV-Cg-siR1669(-)	AT1G61660.2	basic helix-loop-helix (bHLH) family protein	2
TMV-Cg-siR1669(-)	AT1G61660.1	basic helix-loop-helix (bHLH) family protein	2
TMV-Cg-siR1669(-)	AT5G24900.1	CYP714A2 (cytochrome P450, family 714, subfamily A, polypeptide)	3.5
TMV-Cg-siR1670(-)	AT4G30860.1	ASHR3 (ASH1-RELATED 3)	3.5
TMV-Cg-siR1670(-)	AT1G61660.2	basic helix-loop-helix (bHLH) family protein	3
TMV-Cg-siR1670(-)	AT1G61660.1	basic helix-loop-helix (bHLH) family protein	3
TMV-Cg-siR1670(-)	AT5G24900.1	CYP714A2 (cytochrome P450, family 714, subfamily A, polypeptide)	3.5
TMV-Cg-siR1670(-)	AT1G42595.1	transposable element gene	3
TMV-Cg-siR1671(-)	AT4G30860.1	ASHR3 (ASH1-RELATED 3)	3.5
TMV-Cg-siR1671(-)	AT1G74250.1	DNAJ heat shock N-terminal domain-containing protein	3
TMV-Cg-siR1672(-)	AT1G74250.1	DNAJ heat shock N-terminal domain-containing protein	3
TMV-Cg-siR1673(-)	AT1G74250.1	DNAJ heat shock N-terminal domain-containing protein	2.5
TMV-Cg-siR1674(-)	AT1G74250.1	DNAJ heat shock N-terminal domain-containing protein	3
TMV-Cg-siR1678(-)	AT4G12680.1	similar to unknown protein [Arabidopsis thaliana] (TAIR:AT5G40640.1)	3.5
TMV-Cg-siR1706(-)	AT5G40090.1	ATP binding / nucleoside-triphosphatase/ nucleotide binding	3.5
TMV-Cg-siR1707(-)	AT5G40090.1	ATP binding / nucleoside-triphosphatase/ nucleotide binding	3.5
TMV-Cg-siR1707(-)	AT4G12560.2	F-box family protein	3.5
TMV-Cg-siR1707(-)	AT4G12560.1	F-box family protein	3.5
TMV-Cg-siR1707(-)	AT4G08090.1	transposable element gene	3
TMV-Cg-siR1708(-)	AT5G44090.1	calcium-binding EF hand family protein, putative / protein phosphatase	3.5
TMV-Cg-siR1708(-)	AT4G12560.2	F-box family protein	3.5
TMV-Cg-siR1708(-)	AT4G12560.1	F-box family protein	3.5
TMV-Cg-siR1708(-)	AT4G17520.1	nuclear RNA-binding protein, putative	3.5
TMV-Cg-siR1708(-)	AT4G08090.1	transposable element gene	3.5
TMV-Cg-siR1708(-)	AT2G37670.1	WD-40 repeat family protein	3
TMV-Cg-siR1709(-)	AT1G58030.1	CAT2 (CATIONIC AMINO ACID TRANSPORTER 2)	3.5
TMV-Cg-siR1709(-)	AT2G32820.1	DNA binding / protein binding / transcription regulator	3
TMV-Cg-siR1709(-)	AT1G33390.1	helicase domain-containing protein	3
TMV-Cg-siR1709(-)	AT2G26670.1	HY1 (HEME OXYGENASE 1)	3.5
TMV-Cg-siR1709(-)	AT2G26670.2	HY1 (HEME OXYGENASE 1)	3.5
TMV-Cg-siR1709(-)	AT4G17520.1	nuclear RNA-binding protein, putative	3.5
TMV-Cg-siR1709(-)	AT2G06562.1	other RNA	3.5
TMV-Cg-siR1709(-)	AT3G33178.1	transposable element gene	3.5
TMV-Cg-siR1709(-)	AT2G37670.1	WD-40 repeat family protein	3
TMV-Cg-siR1710(-)	AT2G32820.1	DNA binding / protein binding / transcription regulator	3
TMV-Cg-siR1710(-)	AT1G33390.1	helicase domain-containing protein	3
TMV-Cg-siR1710(-)	AT2G26670.1	HY1 (HEME OXYGENASE 1)	3
TMV-Cg-siR1710(-)	AT2G26670.2	HY1 (HEME OXYGENASE 1)	3
TMV-Cg-siR1710(-)	AT5G23750.1	remorin family protein	3
TMV-Cg-siR1710(-)	AT5G23750.2	remorin family protein	3
TMV-Cg-siR1710(-)	AT3G48940.1	remorin family protein	3
TMV-Cg-siR1710(-)	AT2G37670.1	WD-40 repeat family protein	1.5
TMV-Cg-siR1711(-)	AT2G26670.1	HY1 (HEME OXYGENASE 1)	3
TMV-Cg-siR1711(-)	AT2G26670.2	HY1 (HEME OXYGENASE 1)	3
TMV-Cg-siR1711(-)	AT5G23750.1	remorin family protein	3.5
TMV-Cg-siR1711(-)	AT5G23750.2	remorin family protein	3.5
TMV-Cg-siR1711(-)	AT2G37670.1	WD-40 repeat family protein	2
TMV-Cg-siR1712(-)	AT2G37670.1	WD-40 repeat family protein	3
TMV-Cg-siR1713(-)	AT4G35630.1	PSAT (phosphoserine aminotransferase)	3.5
TMV-Cg-siR1726(-)	AT1G09900.1	pentatricopeptide (PPR) repeat-containing protein	2.5
TMV-Cg-siR1727(-)	AT1G09900.1	pentatricopeptide (PPR) repeat-containing protein	3
TMV-Cg-siR1728(-)	AT1G09900.1	pentatricopeptide (PPR) repeat-containing protein	3.5
TMV-Cg-siR1733(-)	AT3G43675.1	transposable element gene	3.5
TMV-Cg-siR1741(-)	AT1G30570.1	protein kinase family protein	3
TMV-Cg-siR1742(-)	AT1G30570.1	protein kinase family protein	3
TMV-Cg-siR1743(-)	AT1G30570.1	protein kinase family protein	3
TMV-Cg-siR1744(-)	AT1G30570.1	protein kinase family protein	3
TMV-Cg-siR1745(-)	AT1G30570.1	protein kinase family protein	3
TMV-Cg-siR1746(-)	AT2G40030.1	NRPD1b (nuclear RNA polymerase D 1b)	3.5
TMV-Cg-siR1746(-)	AT3G61380.1	similar to unknown protein [Arabidopsis thaliana] (TAIR:AT2G45900.1)	3.5
TMV-Cg-siR1766(-)	AT5G58260.2	Encodes subunit NDH-N of NAD(P)H:plastoquinone dehydrogenase complex	3
TMV-Cg-siR1766(-)	AT4G24415.3	MIR824a	3.5
TMV-Cg-siR1766(-)	AT4G24415.3	MIR824a	3.5
TMV-Cg-siR1768(-)	AT5G36870.1	ATGSL09 (GLUCAN SYNTHASE-LIKE 9)	3.5
TMV-Cg-siR1768(-)	AT3G23590.1	RFR1 (REF4-RELATED 1)	3.5
TMV-Cg-siR1768(-)	AT1G09760.1	U2A' (U2 small nuclear ribonucleoprotein A)	3.5
TMV-Cg-siR1769(-)	AT3G11960.2	cleavage and polyadenylation specificity factor (CPSF) A subunit C-terminal domain-containing protein	3.5
TMV-Cg-siR1769(-)	AT1G09760.1	U2A' (U2 small nuclear ribonucleoprotein A)	3.5
TMV-Cg-siR1770(-)	AT3G11960.2	cleavage and polyadenylation specificity factor (CPSF) A subunit C-terminal domain-containing protein	2.5
TMV-Cg-siR1770(-)	AT1G27940.1	PGP13 (P-GLYCOPROTEIN 13)	3.5
TMV-Cg-siR1770(-)	AT1G28010.1	PGP14 (P-GLYCOPROTEIN 14)	3.5
TMV-Cg-siR1771(-)	AT3G11960.2	cleavage and polyadenylation specificity factor (CPSF) A subunit C-terminal domain-containing protein	3.5
TMV-Cg-siR1772(-)	AT5G60280.1	lectin protein kinase family protein	3.5
TMV-Cg-siR1772(-)	AT3G09400.1	PLL3 (POL-like 3)	3.5
TMV-Cg-siR1772(-)	AT5G37770.1	TCH2 (TOUCH 2) calcium ion binding	3.5
TMV-Cg-siR1773(-)	AT1G06970.1	ATCHX14/CHX14 (CATION/HYDROGEN EXCHANGER 14)	3.5
TMV-Cg-siR1773(-)	AT3G09400.1	PLL3 (POL-like 3)	3.5
TMV-Cg-siR1813(-)	AT2G14990.1	transposable element gene	3.5
TMV-Cg-siR1813(-)	AT4G10830.1	transposable element gene	3.5
TMV-Cg-siR1814(-)	AT3G02260.1	BIG (DARK OVER-EXPRESSION OF CAB 1)	3.5
TMV-Cg-siR1814(-)	AT2G14990.1	transposable element gene	3.5
TMV-Cg-siR1814(-)	AT4G10830.1	transposable element gene	3.5
TMV-Cg-siR1815(-)	AT3G02260.1	BIG (DARK OVER-EXPRESSION OF CAB 1)	3
TMV-Cg-siR1815(-)	AT1G51900.1	similar to unknown protein [Arabidopsis thaliana] (TAIR:AT2G14830.1)	3.5
TMV-Cg-siR1815(-)	AT2G14990.1	transposable element gene	3.5
TMV-Cg-siR1815(-)	AT4G10830.1	transposable element gene	3.5
TMV-Cg-siR1815(-)	AT1G33817.1	transposable element gene	3.5
TMV-Cg-siR1817(-)	AT1G05790.2	lipase class 3 family protein	3.5
TMV-Cg-siR1817(-)	AT1G05790.1	lipase class 3 family protein	3.5
TMV-Cg-siR1817(-)	AT1G33817.1	transposable element gene	3.5
TMV-Cg-siR1818(-)	AT1G05790.2	lipase class 3 family protein	2.5
TMV-Cg-siR1818(-)	AT1G05790.1	lipase class 3 family protein	2.5
TMV-Cg-siR1818(-)	AT1G33817.1	transposable element gene	3.5
TMV-Cg-siR1819(-)	AT1G05790.2	lipase class 3 family protein	2.5
TMV-Cg-siR1819(-)	AT1G05790.1	lipase class 3 family protein	2.5
TMV-Cg-siR1820(-)	AT1G05790.2	lipase class 3 family protein	3.5
TMV-Cg-siR1820(-)	AT1G05790.1	lipase class 3 family protein	3.5
TMV-Cg-siR1820(-)	AT5G35413.1	transposable element gene	3.5
TMV-Cg-siR1823(-)	AT5G37840.1	similar to PMI2 (plastid movement impaired 2) [Arabidopsis thaliana]	3.5
TMV-Cg-siR1824(-)	AT5G37840.1	similar to PMI2 (plastid movement impaired 2) [Arabidopsis thaliana]	3.5
TMV-Cg-siR1825(-)	AT5G37840.1	similar to PMI2 (plastid movement impaired 2) [Arabidopsis thaliana]	3.5
TMV-Cg-siR1829(-)	AT3G09020.1	alpha 1,4-glycosyltransferase family protein	3
TMV-Cg-siR1830(-)	AT5G19090.1	heavy-metal-associated domain-containing protein	3.5
TMV-Cg-siR1830(-)	AT5G19090.2	heavy-metal-associated domain-containing protein	3.5
TMV-Cg-siR1830(-)	AT1G63930.1	similar to unknown protein [Arabidopsis thaliana] (TAIR:AT4G23530.1)	3.5
TMV-Cg-siR1831(-)	AT5G19090.1	heavy-metal-associated domain-containing protein	3.5
TMV-Cg-siR1831(-)	AT5G19090.2	heavy-metal-associated domain-containing protein	3.5
TMV-Cg-siR1831(-)	AT4G20850.1	TPP2 (TRIPEPTIDYL PEPTIDASE II)	3.5
TMV-Cg-siR1832(-)	AT3G24650.1	ABI3 (ABA INSENSITIVE 3)	3.5
TMV-Cg-siR1832(-)	AT1G62240.1	contains InterPro domain Eggshell protein (InterPro:IPR002952)	3.5
TMV-Cg-siR1832(-)	AT3G14480.1	glycine/proline-rich protein	3.5
TMV-Cg-siR1832(-)	AT5G19090.1	heavy-metal-associated domain-containing protein	2.5
TMV-Cg-siR1832(-)	AT5G19090.2	heavy-metal-associated domain-containing protein	2.5
TMV-Cg-siR1832(-)	AT5G27690.1	heavy-metal-associated domain-containing protein	3.5
TMV-Cg-siR1832(-)	AT2G36120.1	pseudogene, glycine-rich protein	3
TMV-Cg-siR1832(-)	AT3G17110.1	pseudogene, glycine-rich protein	3
TMV-Cg-siR1832(-)	AT2G05580.1	pseudogene, glycine-rich protein	3.5
TMV-Cg-siR1832(-)	AT3G23450.1	pseudogene, similar to unnamed protein product	3
TMV-Cg-siR1832(-)	AT3G24590.1	signal peptidase I family protein	3.5
TMV-Cg-siR1832(-)	AT3G48180.1	similar to unknown protein [Arabidopsis thaliana] (TAIR:AT1G19020.1)	3.5
TMV-Cg-siR1832(-)	AT3G49430.2	SRP34A (SER/ARG-RICH PROTEIN 34A)	3.5
TMV-Cg-siR1832(-)	AT3G49430.1	SRP34A (SER/ARG-RICH PROTEIN 34A)	3.5
TMV-Cg-siR1832(-)	AT3G46740.1	TOC75-III (translocon outer membrane complex 75-III)	3.5
TMV-Cg-siR1832(-)	AT4G20850.1	TPP2 (TRIPEPTIDYL PEPTIDASE II)	2.5
TMV-Cg-siR1832(-)	AT1G53625.1	unknown protein	3.5
TMV-Cg-siR1833(-)	AT3G28500.1	60S acidic ribosomal protein P2 (RPP2C)	3
TMV-Cg-siR1833(-)	AT3G08640.1	alphavirus core protein family	3.5
TMV-Cg-siR1833(-)	AT5G18450.1	AP2 domain-containing transcription factor, putative	3
TMV-Cg-siR1833(-)	AT3G04360.1	C2 domain-containing protein	3.5
TMV-Cg-siR1833(-)	AT1G62240.1	contains InterPro domain Eggshell protein (InterPro:IPR002952)	3
TMV-Cg-siR1833(-)	AT1G62240.1	contains InterPro domain Eggshell protein (InterPro:IPR002952)	3.5
TMV-Cg-siR1833(-)	AT2G42520.1	DEAD box RNA helicase, putative	3.5
TMV-Cg-siR1833(-)	AT3G14480.1	glycine/proline-rich protein	3.5
TMV-Cg-siR1833(-)	AT5G19090.1	heavy-metal-associated domain-containing protein	2.5
TMV-Cg-siR1833(-)	AT5G19090.2	heavy-metal-associated domain-containing protein	2.5
TMV-Cg-siR1833(-)	AT5G27690.1	heavy-metal-associated domain-containing protein	3.5
TMV-Cg-siR1833(-)	AT1G50310.1	monosaccharide transporter (STP9)	3.5
TMV-Cg-siR1833(-)	AT3G22072.1	other RNA	3.5
TMV-Cg-siR1833(-)	AT2G05580.1	pseudogene, glycine-rich protein	2.5
TMV-Cg-siR1833(-)	AT2G36120.1	pseudogene, glycine-rich protein	3
TMV-Cg-siR1833(-)	AT3G17110.1	pseudogene, glycine-rich protein	3
TMV-Cg-siR1833(-)	AT3G23450.1	pseudogene, similar to unnamed protein product	3
TMV-Cg-siR1833(-)	AT3G48180.1	similar to unknown protein [Arabidopsis thaliana] (TAIR:AT1G19020.1)	3.5
TMV-Cg-siR1833(-)	AT1G67050.1	similar to unknown protein [Arabidopsis thaliana] (TAIR:AT5G38320.1)	3.5
TMV-Cg-siR1833(-)	AT3G49430.2	SRP34A (SER/ARG-RICH PROTEIN 34A)	2.5
TMV-Cg-siR1833(-)	AT3G49430.1	SRP34A (SER/ARG-RICH PROTEIN 34A)	2.5
TMV-Cg-siR1833(-)	AT3G46740.1	TOC75-III (translocon outer membrane complex 75-III)	2.5
TMV-Cg-siR1833(-)	AT4G20850.1	TPP2 (TRIPEPTIDYL PEPTIDASE II)	2.5
TMV-Cg-siR1833(-)	AT2G31080.1	transposable element gene	3.5
TMV-Cg-siR1833(-)	AT2G39520.1	unknown protein	3
TMV-Cg-siR1833(-)	AT1G53625.1	unknown protein	3.5
TMV-Cg-siR1834(-)	AT3G28500.1	60S acidic ribosomal protein P2 (RPP2C)	3
TMV-Cg-siR1834(-)	AT4G35390.1	AGF1 (AT-HOOK PROTEIN OF GA FEEDBACK 1)	3
TMV-Cg-siR1834(-)	AT3G08640.1	alphavirus core protein family	3.5
TMV-Cg-siR1834(-)	AT5G18450.1	AP2 domain-containing transcription factor, putative	3
TMV-Cg-siR1834(-)	AT2G21060.1	ATGRP2B (GLYCINE-RICH PROTEIN 2B)	3
TMV-Cg-siR1834(-)	AT5G50530.1	CBS domain-containing protein / octicosapeptide/Phox/Bemp1 (PB1) domain	3.5
TMV-Cg-siR1834(-)	AT5G50640.1	CBS domain-containing protein / octicosapeptide/Phox/Bemp1 (PB1) domain	3.5
TMV-Cg-siR1834(-)	AT2G17870.1	cold-shock DNA-binding family protein	3.5
TMV-Cg-siR1834(-)	AT1G62240.1	contains InterPro domain Eggshell protein (InterPro:IPR002952)	3.5
TMV-Cg-siR1834(-)	AT1G62240.1	contains InterPro domain Eggshell protein (InterPro:IPR002952)	3.5
TMV-Cg-siR1834(-)	AT1G62240.1	contains InterPro domain Eggshell protein (InterPro:IPR002952)	3.5
TMV-Cg-siR1834(-)	AT1G62240.1	contains InterPro domain Eggshell protein (InterPro:IPR002952)	3.5
TMV-Cg-siR1834(-)	AT1G20900.1	ESC (ESCAROLA)	3
TMV-Cg-siR1834(-)	AT3G14480.1	glycine/proline-rich protein	3.5
TMV-Cg-siR1834(-)	AT4G08230.1	glycine-rich protein	3.5
TMV-Cg-siR1834(-)	AT5G42635.1	glycine-rich protein	3.5
TMV-Cg-siR1834(-)	AT1G07615.1	GTP binding	3.5
TMV-Cg-siR1834(-)	AT5G19090.1	heavy-metal-associated domain-containing protein	1
TMV-Cg-siR1834(-)	AT5G19090.2	heavy-metal-associated domain-containing protein	1
TMV-Cg-siR1834(-)	AT5G27690.1	heavy-metal-associated domain-containing protein	3
TMV-Cg-siR1834(-)	AT5G67060.1	HEC1 (HECATE 1) transcription factor	3
TMV-Cg-siR1834(-)	AT4G26480.1	KH domain-containing protein	3.5
TMV-Cg-siR1834(-)	AT4G33520.2	PAA1 (metal-transporting P-type ATPase 1)	3.5
TMV-Cg-siR1834(-)	AT4G33520.3	PAA1 (metal-transporting P-type ATPase 1)	3.5
TMV-Cg-siR1834(-)	AT4G33520.1	PAA1 (metal-transporting P-type ATPase 1)	3.5
TMV-Cg-siR1834(-)	AT2G05580.1	pseudogene, glycine-rich protein	1
TMV-Cg-siR1834(-)	AT2G36120.1	pseudogene, glycine-rich protein	2
TMV-Cg-siR1834(-)	AT3G17110.1	pseudogene, glycine-rich protein	2.5
TMV-Cg-siR1834(-)	AT2G05580.1	pseudogene, glycine-rich protein	3.5
TMV-Cg-siR1834(-)	AT3G17110.1	pseudogene, glycine-rich protein	3.5
TMV-Cg-siR1834(-)	AT4G36230.1	pseudogene, glycine-rich protein, glycine-rich protein GRP22, rape	2.5
TMV-Cg-siR1834(-)	AT3G23450.1	pseudogene, similar to unnamed protein product	3
TMV-Cg-siR1834(-)	AT5G59950.2	RNA and export factor-binding protein, putative	3
TMV-Cg-siR1834(-)	AT5G59950.1	RNA and export factor-binding protein, putative	3
TMV-Cg-siR1834(-)	AT5G59950.4	RNA and export factor-binding protein, putative	3
TMV-Cg-siR1834(-)	AT5G59950.3	RNA and export factor-binding protein, putative	3
TMV-Cg-siR1834(-)	AT3G08630.1	similar to alphavirus core protein family	3.5
TMV-Cg-siR1834(-)	AT3G08630.1	similar to alphavirus core protein family	3.5
TMV-Cg-siR1834(-)	AT5G64400.2	similar to unknown protein [Arabidopsis thaliana] (TAIR:AT5G09570.1)	3.5
TMV-Cg-siR1834(-)	AT5G64400.1	similar to unknown protein [Arabidopsis thaliana] (TAIR:AT5G09570.1)	3.5
TMV-Cg-siR1834(-)	AT5G50540.1	similar to unknown protein [Arabidopsis thaliana] (TAIR:AT5G50645.1)	3.5
TMV-Cg-siR1834(-)	AT1G23860.1	SRZ-21	3
TMV-Cg-siR1834(-)	AT1G23860.2	SRZ-21	3
TMV-Cg-siR1834(-)	AT1G23860.3	SRZ-21	3
TMV-Cg-siR1834(-)	AT3G11820.1	SYP121 (syntaxin 121)	3.5
TMV-Cg-siR1834(-)	AT3G11820.2	SYP121 (syntaxin 121)	3.5
TMV-Cg-siR1834(-)	AT3G46740.1	TOC75-III (translocon outer membrane complex 75-III)	3
TMV-Cg-siR1834(-)	AT4G20850.1	TPP2 (TRIPEPTIDYL PEPTIDASE II)	3
TMV-Cg-siR1834(-)	AT5G38870.1	transposable element gene	3.5
TMV-Cg-siR1834(-)	AT2G28570.1	unknown protein	3.5
TMV-Cg-siR1834(-)	AT2G39520.1	unknown protein	3.5
TMV-Cg-siR1834(-)	AT3G53235.1	unknown protein	3.5
TMV-Cg-siR1835(-)	AT3G28500.1	60S acidic ribosomal protein P2 (RPP2C)	3.5
TMV-Cg-siR1835(-)	AT5G20960.1	AAO1 (ALDEHYDE OXIDASE 1)	3
TMV-Cg-siR1835(-)	AT5G20960.2	AAO1 (ALDEHYDE OXIDASE 1)	3
TMV-Cg-siR1835(-)	AT4G35390.1	AGF1 (AT-HOOK PROTEIN OF GA FEEDBACK 1)	3
TMV-Cg-siR1835(-)	AT3G08640.1	alphavirus core protein family	3
TMV-Cg-siR1835(-)	AT5G52060.1	ATBAG1 (ARABIDOPSIS THALIANA BCL-2-ASSOCIATED ATHANOGENE 1)	3
TMV-Cg-siR1835(-)	AT3G04360.1	C2 domain-containing protein	3.5
TMV-Cg-siR1835(-)	AT2G17870.1	cold-shock DNA-binding family protein	3.5
TMV-Cg-siR1835(-)	AT1G62240.1	contains InterPro domain Eggshell protein (InterPro:IPR002952)	2.5
TMV-Cg-siR1835(-)	AT5G17430.1	DNA binding / transcription factor	3.5
TMV-Cg-siR1835(-)	AT3G51770.2	ETO1 (ETHYLENE OVERPRODUCER 1)	2.5
TMV-Cg-siR1835(-)	AT3G51770.1	ETO1 (ETHYLENE OVERPRODUCER 1)	2.5
TMV-Cg-siR1835(-)	AT4G08230.1	glycine-rich protein	3
TMV-Cg-siR1835(-)	AT5G42635.1	glycine-rich protein	3
TMV-Cg-siR1835(-)	AT1G27710.1	glycine-rich protein	3.5
TMV-Cg-siR1835(-)	AT1G27710.2	glycine-rich protein	3.5
TMV-Cg-siR1835(-)	AT5G61660.1	glycine-rich protein	3.5
TMV-Cg-siR1835(-)	AT5G19090.1	heavy-metal-associated domain-containing protein	1
TMV-Cg-siR1835(-)	AT5G19090.2	heavy-metal-associated domain-containing protein	1
TMV-Cg-siR1835(-)	AT5G67060.1	HEC1 (HECATE 1) transcription factor	2
TMV-Cg-siR1835(-)	AT2G35920.1	helicase domain-containing protein	3.5
TMV-Cg-siR1835(-)	AT4G10730.1	kinase	3.5
TMV-Cg-siR1835(-)	AT2G45420.1	LBD18 (LOB DOMAIN-CONTAINING PROTEIN 18)	3.5
TMV-Cg-siR1835(-)	AT2G16250.1	leucine-rich repeat transmembrane protein kinase, putative	3.5
TMV-Cg-siR1835(-)	AT2G41260.2	M17	3
TMV-Cg-siR1835(-)	AT2G41260.1	M17	3
TMV-Cg-siR1835(-)	AT2G41260.2	M17	3
TMV-Cg-siR1835(-)	AT2G41260.1	M17	3
TMV-Cg-siR1835(-)	AT3G11980.1	MS2 (MALE STERILITY 2)	3.5
TMV-Cg-siR1835(-)	AT4G33520.2	PAA1 (metal-transporting P-type ATPase 1)	2.5
TMV-Cg-siR1835(-)	AT4G33520.3	PAA1 (metal-transporting P-type ATPase 1)	2.5
TMV-Cg-siR1835(-)	AT4G33520.1	PAA1 (metal-transporting P-type ATPase 1)	2.5
TMV-Cg-siR1835(-)	AT1G79110.2	protein binding / zinc ion binding	3.5
TMV-Cg-siR1835(-)	AT1G79110.1	protein binding / zinc ion binding	3.5
TMV-Cg-siR1835(-)	AT2G05580.1	pseudogene, glycine-rich protein	2
TMV-Cg-siR1835(-)	AT2G36120.1	pseudogene, glycine-rich protein	2.5
TMV-Cg-siR1835(-)	AT3G17110.1	pseudogene, glycine-rich protein	2.5
TMV-Cg-siR1835(-)	AT4G36230.1	pseudogene, glycine-rich protein, glycine-rich protein GRP22, rape	2.5
TMV-Cg-siR1835(-)	AT4G36230.1	pseudogene, glycine-rich protein, glycine-rich protein GRP22, rape	3
TMV-Cg-siR1835(-)	AT4G22020.1	pseudogene, hypothetical protein	3.5
TMV-Cg-siR1835(-)	AT3G23450.1	pseudogene, similar to unnamed protein product	3.5
TMV-Cg-siR1835(-)	AT3G13227.1	serine-rich protein-related	3.5
TMV-Cg-siR1835(-)	AT3G08630.1	similar to alphavirus core protein family	3
TMV-Cg-siR1835(-)	AT3G19540.1	similar to unknown protein [Arabidopsis thaliana] (TAIR:AT1G49840.1)	3
TMV-Cg-siR1835(-)	AT5G12470.1	similar to unknown protein [Arabidopsis thaliana] (TAIR:AT2G40400.2)	3
TMV-Cg-siR1835(-)	AT2G30900.1	similar to unknown protein [Arabidopsis thaliana] (TAIR:AT2G42570.1)	3.5
TMV-Cg-siR1835(-)	AT1G63930.1	similar to unknown protein [Arabidopsis thaliana] (TAIR:AT4G23530.1)	3
TMV-Cg-siR1835(-)	AT5G64400.2	similar to unknown protein [Arabidopsis thaliana] (TAIR:AT5G09570.1)	3.5
TMV-Cg-siR1835(-)	AT5G64400.1	similar to unknown protein [Arabidopsis thaliana] (TAIR:AT5G09570.1)	3.5
TMV-Cg-siR1835(-)	AT3G11820.1	SYP121 (syntaxin 121)	3
TMV-Cg-siR1835(-)	AT3G11820.2	SYP121 (syntaxin 121)	3
TMV-Cg-siR1835(-)	AT3G47620.1	TCP family transcription factor, putative	3.5
TMV-Cg-siR1835(-)	AT2G28570.1	unknown protein	3
TMV-Cg-siR1835(-)	AT4G33310.1	unknown protein	3.5
TMV-Cg-siR1835(-)	AT1G14580.1	zinc finger (C2H2 type) family protein	2.5
TMV-Cg-siR1836(-)	AT4G35390.1	AGF1 (AT-HOOK PROTEIN OF GA FEEDBACK 1)	3.5
TMV-Cg-siR1836(-)	AT3G08640.1	alphavirus core protein family	3.5
TMV-Cg-siR1836(-)	AT5G52060.1	ATBAG1 (ARABIDOPSIS THALIANA BCL-2-ASSOCIATED ATHANOGENE 1)	2.5
TMV-Cg-siR1836(-)	AT5G50530.1	CBS domain-containing protein / octicosapeptide/Phox/Bemp1 (PB1) domain	3.5
TMV-Cg-siR1836(-)	AT5G50640.1	CBS domain-containing protein / octicosapeptide/Phox/Bemp1 (PB1) domain	3.5
TMV-Cg-siR1836(-)	AT1G62240.1	contains InterPro domain Eggshell protein (InterPro:IPR002952)	3
TMV-Cg-siR1836(-)	AT5G03730.2	CTR1 (CONSTITUTIVE TRIPLE RESPONSE 1)	3
TMV-Cg-siR1836(-)	AT5G03730.1	CTR1 (CONSTITUTIVE TRIPLE RESPONSE 1)	3
TMV-Cg-siR1836(-)	AT1G20990.1	DC1 domain-containing protein	3.5
TMV-Cg-siR1836(-)	AT2G46090.1	diacylglycerol kinase family protein	3
TMV-Cg-siR1836(-)	AT4G02650.1	epsin N-terminal homology (ENTH) domain-containing protein	3.5
TMV-Cg-siR1836(-)	AT3G51770.2	ETO1 (ETHYLENE OVERPRODUCER 1)	3
TMV-Cg-siR1836(-)	AT3G51770.1	ETO1 (ETHYLENE OVERPRODUCER 1)	3
TMV-Cg-siR1836(-)	AT5G42635.1	glycine-rich protein	3
TMV-Cg-siR1836(-)	AT3G44950.1	glycine-rich protein	3
TMV-Cg-siR1836(-)	AT4G08230.1	glycine-rich protein	3.5
TMV-Cg-siR1836(-)	AT5G19090.1	heavy-metal-associated domain-containing protein	1.5
TMV-Cg-siR1836(-)	AT5G19090.2	heavy-metal-associated domain-containing protein	1.5
TMV-Cg-siR1836(-)	AT5G67060.1	HEC1 (HECATE 1) transcription factor	2.5
TMV-Cg-siR1836(-)	AT1G74510.2	kelch repeat-containing F-box family protein	3
TMV-Cg-siR1836(-)	AT1G74510.1	kelch repeat-containing F-box family protein	3
TMV-Cg-siR1836(-)	AT3G11980.1	MS2 (MALE STERILITY 2)	3.5
TMV-Cg-siR1836(-)	AT4G33520.2	PAA1 (metal-transporting P-type ATPase 1)	3
TMV-Cg-siR1836(-)	AT4G33520.3	PAA1 (metal-transporting P-type ATPase 1)	3
TMV-Cg-siR1836(-)	AT4G33520.1	PAA1 (metal-transporting P-type ATPase 1)	3
TMV-Cg-siR1836(-)	AT1G79110.2	protein binding / zinc ion binding	3.5
TMV-Cg-siR1836(-)	AT1G79110.1	protein binding / zinc ion binding	3.5
TMV-Cg-siR1836(-)	AT2G05580.1	pseudogene, glycine-rich protein	3
TMV-Cg-siR1836(-)	AT4G36230.1	pseudogene, glycine-rich protein, glycine-rich protein GRP22, rape	3
TMV-Cg-siR1836(-)	AT4G36230.1	pseudogene, glycine-rich protein, glycine-rich protein GRP22, rape	3.5
TMV-Cg-siR1836(-)	AT3G19540.1	similar to unknown protein [Arabidopsis thaliana] (TAIR:AT1G49840.1)	3.5
TMV-Cg-siR1836(-)	AT5G12470.1	similar to unknown protein [Arabidopsis thaliana] (TAIR:AT2G40400.2)	3
TMV-Cg-siR1836(-)	AT2G30900.1	similar to unknown protein [Arabidopsis thaliana] (TAIR:AT2G42570.1)	3.5
TMV-Cg-siR1836(-)	AT2G04220.1	similar to unknown protein [Arabidopsis thaliana] (TAIR:AT4G12690.1)	3.5
TMV-Cg-siR1836(-)	AT1G63930.1	similar to unknown protein [Arabidopsis thaliana] (TAIR:AT4G23530.1)	3.5
TMV-Cg-siR1836(-)	AT5G50540.1	similar to unknown protein [Arabidopsis thaliana] (TAIR:AT5G50645.1)	3.5
TMV-Cg-siR1836(-)	AT3G53470.2	similar to unnamed protein product [Vitis vinifera] (GB:CAO18045.1)	3
TMV-Cg-siR1836(-)	AT3G11820.1	SYP121 (syntaxin 121)	3.5
TMV-Cg-siR1836(-)	AT3G11820.2	SYP121 (syntaxin 121)	3.5
TMV-Cg-siR1836(-)	AT2G28570.1	unknown protein	2.5
TMV-Cg-siR1836(-)	AT4G33310.1	unknown protein	3.5
TMV-Cg-siR1836(-)	AT3G12835.1	unknown protein	3.5
TMV-Cg-siR1836(-)	AT1G14580.1	zinc finger (C2H2 type) family protein	3.5
TMV-Cg-siR1836(-)	AT2G30080.1	ZIP6 (ZINC TRANSPORTER 6 PRECURSOR)	3.5
TMV-Cg-siR1837(-)	AT2G28070.1	ABC transporter family protein	3.5
TMV-Cg-siR1837(-)	AT4G35390.1	AGF1 (AT-HOOK PROTEIN OF GA FEEDBACK 1)	3.5
TMV-Cg-siR1837(-)	AT5G49450.1	ATBZIP1 (ARABIDOPSIS THALIANA BASIC LEUCINE-ZIPPER 1)	3.5
TMV-Cg-siR1837(-)	AT3G04360.1	C2 domain-containing protein	3.5
TMV-Cg-siR1837(-)	AT5G17080.1	cathepsin-related	3
TMV-Cg-siR1837(-)	AT5G50530.1	CBS domain-containing protein / octicosapeptide/Phox/Bemp1 (PB1) domain	3
TMV-Cg-siR1837(-)	AT5G50640.1	CBS domain-containing protein / octicosapeptide/Phox/Bemp1 (PB1) domain	3
TMV-Cg-siR1837(-)	AT1G62240.1	contains InterPro domain Eggshell protein (InterPro:IPR002952)	3
TMV-Cg-siR1837(-)	AT5G49448.1	CPuORF4 (Conserved peptide upstream open reading frame 4)	3.5
TMV-Cg-siR1837(-)	AT5G03730.2	CTR1 (CONSTITUTIVE TRIPLE RESPONSE 1)	2.5
TMV-Cg-siR1837(-)	AT5G03730.1	CTR1 (CONSTITUTIVE TRIPLE RESPONSE 1)	2.5
TMV-Cg-siR1837(-)	AT2G46090.1	diacylglycerol kinase family protein	2.5
TMV-Cg-siR1837(-)	AT1G34430.1	EMB3003 (EMBRYO DEFECTIVE 3003)	3.5
TMV-Cg-siR1837(-)	AT4G02650.1	epsin N-terminal homology (ENTH) domain-containing protein	3
TMV-Cg-siR1837(-)	AT3G51770.2	ETO1 (ETHYLENE OVERPRODUCER 1)	3.5
TMV-Cg-siR1837(-)	AT3G51770.1	ETO1 (ETHYLENE OVERPRODUCER 1)	3.5
TMV-Cg-siR1837(-)	AT3G44950.1	glycine-rich protein	3
TMV-Cg-siR1837(-)	AT5G19090.1	heavy-metal-associated domain-containing protein	3
TMV-Cg-siR1837(-)	AT5G19090.2	heavy-metal-associated domain-containing protein	3
TMV-Cg-siR1837(-)	AT5G04290.1	KOW domain-containing transcription factor family protein	3.5
TMV-Cg-siR1837(-)	AT2G16250.1	leucine-rich repeat transmembrane protein kinase, putative	3.5
TMV-Cg-siR1837(-)	AT2G41260.2	M17	3.5
TMV-Cg-siR1837(-)	AT2G41260.1	M17	3.5
TMV-Cg-siR1837(-)	AT3G11980.1	MS2 (MALE STERILITY 2)	3.5
TMV-Cg-siR1837(-)	AT4G33520.2	PAA1 (metal-transporting P-type ATPase 1)	3.5
TMV-Cg-siR1837(-)	AT4G33520.3	PAA1 (metal-transporting P-type ATPase 1)	3.5
TMV-Cg-siR1837(-)	AT4G33520.1	PAA1 (metal-transporting P-type ATPase 1)	3.5
TMV-Cg-siR1837(-)	AT1G15110.2	phosphatidyl serine synthase family protein	3.5
TMV-Cg-siR1837(-)	AT1G15110.1	phosphatidyl serine synthase family protein	3.5
TMV-Cg-siR1837(-)	AT4G36230.1	pseudogene, glycine-rich protein, glycine-rich protein GRP22, rape	3
TMV-Cg-siR1837(-)	AT5G12470.1	similar to unknown protein [Arabidopsis thaliana] (TAIR:AT2G40400.2)	2.5
TMV-Cg-siR1837(-)	AT2G30900.1	similar to unknown protein [Arabidopsis thaliana] (TAIR:AT2G42570.1)	3.5
TMV-Cg-siR1837(-)	AT5G64400.2	similar to unknown protein [Arabidopsis thaliana] (TAIR:AT5G09570.1)	3.5
TMV-Cg-siR1837(-)	AT5G64400.1	similar to unknown protein [Arabidopsis thaliana] (TAIR:AT5G09570.1)	3.5
TMV-Cg-siR1837(-)	AT5G50540.1	similar to unknown protein [Arabidopsis thaliana] (TAIR:AT5G50645.1)	3
TMV-Cg-siR1837(-)	AT3G53470.2	similar to unnamed protein product [Vitis vinifera] (GB:CAO18045.1)	3
TMV-Cg-siR1837(-)	AT3G46740.1	TOC75-III (translocon outer membrane complex 75-III)	3.5
TMV-Cg-siR1837(-)	AT1G15840.1	unknown protein	3
TMV-Cg-siR1837(-)	AT1G21528.1	unknown protein	3.5
TMV-Cg-siR1837(-)	AT4G27240.1	zinc finger (C2H2 type) family protein	3.5
TMV-Cg-siR1837(-)	AT3G03550.1	zinc finger (C3HC4-type RING finger) family protein	3
TMV-Cg-siR1838(-)	AT4G35390.1	AGF1 (AT-HOOK PROTEIN OF GA FEEDBACK 1)	3.5
TMV-Cg-siR1838(-)	AT5G49450.1	ATBZIP1 (ARABIDOPSIS THALIANA BASIC LEUCINE-ZIPPER 1)	3.5
TMV-Cg-siR1838(-)	AT2G02080.2	ATIDD4 (ARABIDOPSIS THALIANA INDETERMINATE(ID)-DOMAIN 4)	3.5
TMV-Cg-siR1838(-)	AT2G02080.1	ATIDD4 (ARABIDOPSIS THALIANA INDETERMINATE(ID)-DOMAIN 4)	3.5
TMV-Cg-siR1838(-)	AT5G49448.1	CPuORF4 (Conserved peptide upstream open reading frame 4)	3.5
TMV-Cg-siR1838(-)	AT5G03730.2	CTR1 (CONSTITUTIVE TRIPLE RESPONSE 1)	2.5
TMV-Cg-siR1838(-)	AT5G03730.1	CTR1 (CONSTITUTIVE TRIPLE RESPONSE 1)	2.5
TMV-Cg-siR1838(-)	AT2G46090.1	diacylglycerol kinase family protein	2.5
TMV-Cg-siR1838(-)	AT1G34430.1	EMB3003 (EMBRYO DEFECTIVE 3003)	3.5
TMV-Cg-siR1838(-)	AT3G44950.1	glycine-rich protein	3.5
TMV-Cg-siR1838(-)	AT5G19090.1	heavy-metal-associated domain-containing protein	3.5
TMV-Cg-siR1838(-)	AT5G19090.2	heavy-metal-associated domain-containing protein	3.5
TMV-Cg-siR1838(-)	AT3G11980.1	MS2 (MALE STERILITY 2)	3.5
TMV-Cg-siR1838(-)	AT4G36230.1	pseudogene, glycine-rich protein, glycine-rich protein GRP22, rape,	3.5
TMV-Cg-siR1838(-)	AT5G12470.1	similar to unknown protein [Arabidopsis thaliana] (TAIR:AT2G40400.2)	3
TMV-Cg-siR1838(-)	AT1G15840.1	unknown protein	3.5
TMV-Cg-siR1838(-)	AT1G21528.1	unknown protein	3.5
TMV-Cg-siR1838(-)	AT4G27240.1	zinc finger (C2H2 type) family protein	3
TMV-Cg-siR1839(-)	AT5G49450.1	ATBZIP1 (ARABIDOPSIS THALIANA BASIC LEUCINE-ZIPPER 1)	3.5
TMV-Cg-siR1839(-)	AT5G49448.1	CPuORF4 (Conserved peptide upstream open reading frame 4)	3.5
TMV-Cg-siR1839(-)	AT5G03730.2	CTR1 (CONSTITUTIVE TRIPLE RESPONSE 1)	2.5
TMV-Cg-siR1839(-)	AT5G03730.1	CTR1 (CONSTITUTIVE TRIPLE RESPONSE 1)	2.5
TMV-Cg-siR1839(-)	AT3G05220.1	heavy-metal-associated domain-containing protein	3.5
TMV-Cg-siR1839(-)	AT3G05220.2	heavy-metal-associated domain-containing protein	3.5
TMV-Cg-siR1839(-)	AT1G74510.2	kelch repeat-containing F-box family protein	3
TMV-Cg-siR1839(-)	AT1G74510.1	kelch repeat-containing F-box family protein	3
TMV-Cg-siR1839(-)	AT4G27240.1	zinc finger (C2H2 type) family protein	3.5
TMV-Cg-siR1840(-)	AT5G03730.2	CTR1 (CONSTITUTIVE TRIPLE RESPONSE 1)	2.5
TMV-Cg-siR1840(-)	AT5G03730.1	CTR1 (CONSTITUTIVE TRIPLE RESPONSE 1)	2.5
TMV-Cg-siR1840(-)	AT1G74510.2	kelch repeat-containing F-box family protein	3
TMV-Cg-siR1840(-)	AT1G74510.1	kelch repeat-containing F-box family protein	3
TMV-Cg-siR1840(-)	AT2G39970.1	peroxisomal membrane protein (PMP36)	3.5
TMV-Cg-siR1840(-)	AT3G04930.1	transcription regulator	3.5
TMV-Cg-siR1840(-)	AT3G24440.1	VRN5 (VIN3-LIKE 1)	3.5
TMV-Cg-siR1841(-)	AT5G49450.1	ATBZIP1 (ARABIDOPSIS THALIANA BASIC LEUCINE-ZIPPER 1)	3.5
TMV-Cg-siR1841(-)	AT5G49448.1	CPuORF4 (Conserved peptide upstream open reading frame 4)	3.5
TMV-Cg-siR1841(-)	AT5G03730.2	CTR1 (CONSTITUTIVE TRIPLE RESPONSE 1)	3.5
TMV-Cg-siR1841(-)	AT5G03730.1	CTR1 (CONSTITUTIVE TRIPLE RESPONSE 1)	3.5
TMV-Cg-siR1841(-)	AT3G04930.1	transcription regulator	3.5
TMV-Cg-siR1841(-)	AT3G24440.1	VRN5 (VIN3-LIKE 1)	3.5
TMV-Cg-siR1842(-)	AT3G04930.1	transcription regulator	3.5
TMV-Cg-siR1842(-)	AT3G24440.1	VRN5 (VIN3-LIKE 1)	3
TMV-Cg-siR1843(-)	AT3G51280.1	male sterility MS5, putative	3.5
TMV-Cg-siR1843(-)	AT1G64990.2	similar to unknown protein [Arabidopsis thaliana] (TAIR:AT4G27630.2)	3
TMV-Cg-siR1861(-)	AT1G24050.1	similar to unknown protein [Arabidopsis thaliana] (TAIR:AT1G70220.1)	3.5
TMV-Cg-siR1862(-)	AT1G24050.1	similar to unknown protein [Arabidopsis thaliana] (TAIR:AT1G70220.1)	3.5
TMV-Cg-siR1866(-)	AT2G29100.1	ATGLR2.9 (Arabidopsis thaliana glutamate receptor 2.	3.5
TMV-Cg-siR1867(-)	AT2G29100.1	ATGLR2.9 (Arabidopsis thaliana glutamate receptor 2.	3.5
TMV-Cg-siR1870(-)	AT5G36180.1	SCPL1 (serine carboxypeptidase-like 1)	3
[truncated: 4,184 more rows]

## Sheet: Sense_siRNA-targets alignment
Supplementary Table 1. Arabidopsis genes predicted as TMV-Cg-siRNA targets (Page 3 of 4; Sense siRNA-target alignment)
query=14-TMV-Cg, target=AT3G04605.1 | Symbols: | transposable element gene | chr3:1246675-1250401 FORWARD, score=2
target 5' GAAGUGUGUUGUUGUUGUUGU 3'
:::.: ::::::::::::::.
query 3' CUUUAAACAACAACAACAACG 5'
query=14-TMV-Cg, target=AT3G04580.1 | Symbols: EIN4 | EIN4 (ETHYLENE INSENSITIVE 4); receptor | chr3:1235289-1238481 R, score=2.5
target 5' GAAAUGUUUUUGUUGUUGUUGU 3'
::::: :: ::::::::::::.
query 3' CUUUA-AACAACAACAACAACG 5'
query=14-TMV-Cg, target=AT3G04580.2 | Symbols: EIN4 | EIN4 (ETHYLENE INSENSITIVE 4) | chr3:1235289-1238499 REVERSE, score=2.5
target 5' GAAAUGUUUUUGUUGUUGUUGU 3'
::::: :: ::::::::::::.
query 3' CUUUA-AACAACAACAACAACG 5'
query=14-TMV-Cg, target=AT1G80850.1 | Symbols: | methyladenine glycosylase family protein | chr1:30390341-30392414 RE, score=2.5
target 5' GAUAUUU-UUGUUGUUGUUGU 3'
:: :::: ::::::::::::.
query 3' CUUUAAACAACAACAACAACG 5'
query=14-TMV-Cg, target=AT1G78900.2 | Symbols: VHA-A | VHA-A; ATP binding / hydrogen ion transporting ATP synthase, ro, score=3
target 5' CUGAUUUGUUGUUGUUGUUGU 3'
.:::::::::::::::::.
query 3' CUUUAAACAACAACAACAACG 5'
query=14-TMV-Cg, target=AT5G23280.1 | Symbols: | TCP family transcription factor, putative | chr5:7842974-7844278 FOR, score=3
target 5' AUGGUUUGUUGUUGUUGUUGC 3'
..:::::::::::::::::
query 3' CUUUAAACAACAACAACAACG 5'
query=14-TMV-Cg, target=AT5G64816.2 | Symbols: | Identical to Uncharacterized protein At5g64816 precursor [Arabidopsi, score=3
target 5' AUGAUUUGUUGUUGUUGUUGU 3'
.:::::::::::::::::.
query 3' CUUUAAACAACAACAACAACG 5'
query=14-TMV-Cg, target=AT5G64816.1 | Symbols: | Identical to Uncharacterized protein At5g64816 precursor [Arabidopsi, score=3
target 5' AUGAUUUGUUGUUGUUGUUGU 3'
.:::::::::::::::::.
query 3' CUUUAAACAACAACAACAACG 5'
query=14-TMV-Cg, target=AT1G74440.1 | Symbols: | similar to unknown protein [Arabidopsis thaliana] (TAIR:AT1G18720.1), score=3
target 5' GAGGCUUGUUGUUGUUGUUGG 3'
::.. :::::::::::::::
query 3' CUUUAAACAACAACAACAACG 5'
query=14-TMV-Cg, target=AT3G49810.1 | Symbols: | U-box domain-containing protein | chr3:18485522-18487819 REVERSE, score=3
target 5' AAGAUUGUGUUGUUGUUGUUGU 3'
:.::: ::::::::::::::.
query 3' CUUUAA-ACAACAACAACAACG 5'
query=14-TMV-Cg, target=AT2G35390.1 | Symbols: | ribose-phosphate pyrophosphokinase 1 / phosphoribosyl diphosphate sy, score=3
target 5' UGAGUCUUGUUGUUGUUGUUGC 3'
.:.: ::::::::::::::::
query 3' CUUUA-AACAACAACAACAACG 5'
query=14-TMV-Cg, target=AT5G27650.1 | Symbols: | PWWP domain-containing protein | chr5:9785410-9789235 FORWARD, score=3
target 5' GAGGAUCGUUGUUGUUGUUGC 3'
::.. : ::::::::::::::
query 3' CUUUAAACAACAACAACAACG 5'
query=14-TMV-Cg, target=AT5G43740.2 | Symbols: | disease resistance protein (CC-NBS-LRR class), putative | chr5:17581, score=3
target 5' GAAAUUUG-UGUUGUUGUUGG 3'
:::::::: :::::::::::
query 3' CUUUAAACAACAACAACAACG 5'
query=14-TMV-Cg, target=AT5G43740.1 | Symbols: | disease resistance protein (CC-NBS-LRR class), putative | chr5:17581, score=3
target 5' GAAAUUUG-UGUUGUUGUUGG 3'
:::::::: :::::::::::
query 3' CUUUAAACAACAACAACAACG 5'
query=14-TMV-Cg, target=AT5G43730.1 | Symbols: | disease resistance protein (CC-NBS-LRR class), putative | chr5:17577, score=3
target 5' GAAAUUUG-UGUUGUUGUUGG 3'
:::::::: :::::::::::
query 3' CUUUAAACAACAACAACAACG 5'
query=14-TMV-Cg, target=AT1G12210.1 | Symbols: RFL1 | RFL1 (RPS5-LIKE 1); ATP binding / protein binding | chr1:4140946, score=3
target 5' GAAAUUUG-UGUUGUUGUUGG 3'
:::::::: :::::::::::
query 3' CUUUAAACAACAACAACAACG 5'
query=14-TMV-Cg, target=AT5G29408.1 | Symbols: | transposable element gene | chr5:11171504-11174056 REVERSE, score=3
target 5' GUGUUUUGUUGUUGUUGUUGU 3'
: . ::::::::::::::::.
query 3' CUUUAAACAACAACAACAACG 5'
query=14-TMV-Cg, target=AT2G33310.3 | Symbols: IAA13 | IAA13 (indoleacetic acid-induced protein 13) | chr2:14120102-14, score=3
target 5' GGUUUUUGUUGUUGUUGUUGU 3'
:. ::::::::::::::::.
query 3' CUUUAAACAACAACAACAACG 5'
query=14-TMV-Cg, target=AT2G33310.1 | Symbols: IAA13 | IAA13 (indoleacetic acid-induced protein 13); transcription fac, score=3
target 5' GGUUUUUGUUGUUGUUGUUGU 3'
:. ::::::::::::::::.
query 3' CUUUAAACAACAACAACAACG 5'
query=14-TMV-Cg, target=AT2G33310.2 | Symbols: IAA13 | IAA13 (indoleacetic acid-induced protein 13); transcription fac, score=3
target 5' GGUUUUUGUUGUUGUUGUUGU 3'
:. ::::::::::::::::.
query 3' CUUUAAACAACAACAACAACG 5'
query=14-TMV-Cg, target=AT1G76878.1 | Symbols: | other RNA | chr1:28871298-28872863 REVERSE, score=3
target 5' GAGCUGUUGUUGUUGUUGUUGU 3'
::. : :::::::::::::::.
query 3' CUUUA-AACAACAACAACAACG 5'
query=14-TMV-Cg, target=AT3G48780.1 | Symbols: | serine C-palmitoyltransferase, putative | chr3:18100046-18104073 FOR, score=3
target 5' GAAAAUUAUUGUUGUUGUUGA 3'
:::: :: ::::::::::::
query 3' CUUUAAACAACAACAACAACG 5'
query=14-TMV-Cg, target=AT5G23670.1 | Symbols: LCB2 | LCB2 (Serine palmitoyltransferase LCB2 (long chain base) subunit, score=3
target 5' GAAAAUUAUUGUUGUUGUUGA 3'
:::: :: ::::::::::::
query 3' CUUUAAACAACAACAACAACG 5'
query=14-TMV-Cg, target=AT5G23670.2 | Symbols: LCB2 | LCB2 (Serine palmitoyltransferase LCB2 (long chain base) subunit, score=3
target 5' GAAAAUUAUUGUUGUUGUUGA 3'
:::: :: ::::::::::::
query 3' CUUUAAACAACAACAACAACG 5'
query=14-TMV-Cg, target=AT2G34220.1 | Symbols: MEE20 | MEE20 (maternal effect embryo arrest 20) | chr2:14457615-144609, score=3
target 5' GAAAUCUGUUGUUGUU-UUGC 3'
::::: :::::::::: ::::
query 3' CUUUAAACAACAACAACAACG 5'
query=14-TMV-Cg, target=AT4G36950.1 | Symbols: MAPKKK21 | MAPKKK21; ATP binding / protein kinase | chr4:17422568-17423, score=3
target 5' GUAGUUU-UUGUUGUUGUUGU 3'
: :.::: ::::::::::::.
query 3' CUUUAAACAACAACAACAACG 5'
query=14-TMV-Cg, target=AT5G16970.1 | Symbols: AT-AER | AT-AER (ALKENAL REDUCTASE); 2-alkenal reductase | chr5:5576171, score=3
target 5' GAAACAAGUUGUUGUUGUUGC 3'
:::: ::::::::::::::
query 3' CUUUAAACAACAACAACAACG 5'
query=14-TMV-Cg, target=AT1G45976.1 | Symbols: SBP1 | SBP1 (S-RIBONUCLEASE BINDING PROTEIN 1); protein binding / zinc, score=3
target 5' GAAAUGUGUAUGUUGUUGUUGC 3'
::::: ::: ::::::::::::
query 3' CUUUAAACA-ACAACAACAACG 5'
query=14-TMV-Cg, target=AT1G62930.1 | Symbols: | binding | chr1:23310199-23312348 FORWARD, score=3.5
target 5' UAAAUUUGUUCUUGUUGUUGU 3'
::::::::: :::::::::.
query 3' CUUUAAACAACAACAACAACG 5'
query=14-TMV-Cg, target=AT2G47900.1 | Symbols: AtTLP3 | AtTLP3 (TUBBY LIKE PROTEIN 3); phosphoric diester hydrolase/ t, score=3.5
target 5' UGUGUUUGUUGUUGUUGUUGU 3'
. .::::::::::::::::.
query 3' CUUUAAACAACAACAACAACG 5'
query=14-TMV-Cg, target=AT2G47900.2 | Symbols: AtTLP3 | AtTLP3 (TUBBY LIKE PROTEIN 3); phosphoric diester hydrolase/ t, score=3.5
target 5' UGUGUUUGUUGUUGUUGUUGU 3'
. .::::::::::::::::.
query 3' CUUUAAACAACAACAACAACG 5'
query=14-TMV-Cg, target=AT5G20280.1 | Symbols: ATSPS1F | ATSPS1F (SUCROSE PHOSPHATE SYNTHASE 1F); sucrose-phosphate sy, score=3.5
target 5' GAAGUUUAUUGUUGUUAUUGC 3'
:::.::: :::::::: ::::
query 3' CUUUAAACAACAACAACAACG 5'
query=14-TMV-Cg, target=AT5G16010.1 | Symbols: | 3-oxo-5-alpha-steroid 4-dehydrogenase family protein / steroid 5-alp, score=3.5
target 5' GAGUUUUGUUGUUGUUGUUUC 3'
::. ::::::::::::::: :
query 3' CUUUAAACAACAACAACAACG 5'
query=14-TMV-Cg, target=AT3G51780.1 | Symbols: ATBAG4 | ATBAG4 (ARABIDOPSIS THALIANA BCL-2-ASSOCIATED ATHANOGENE 4); p, score=3.5
target 5' UAAGCUUGUUGUUGUUGUUGA 3'
::. :::::::::::::::
query 3' CUUUAAACAACAACAACAACG 5'
query=14-TMV-Cg, target=AT4G00880.1 | Symbols: | auxin-responsive family protein | chr4:366373-367274 REVERSE, score=3.5
target 5' GUGGCUUGUUGUUGUUGUUGU 3'
: .. :::::::::::::::.
query 3' CUUUAAACAACAACAACAACG 5'
query=14-TMV-Cg, target=AT1G75840.1 | Symbols: ARAC5, ATGP3, ROP4, ATROP4 | ATGP3/ATROP4 (RHO-LIKE GTP BINDING PROTEIN, score=3.5
target 5' GGUGUGUUGUUGUUGUUGUUGU 3'
:. .: :::::::::::::::.
query 3' CUUUA-AACAACAACAACAACG 5'
query=14-TMV-Cg, target=AT1G51680.3 | Symbols: 4CL.1, AT4CL1, 4CL1 | 4CL1 (4-COUMARATE:COA LIGASE 1) | chr1:19162420-1, score=3.5
target 5' GUCUUUUGUUGUUGUUGUUGU 3'
: ::::::::::::::::.
query 3' CUUUAAACAACAACAACAACG 5'
query=14-TMV-Cg, target=AT1G51680.1 | Symbols: 4CL.1, AT4CL1, 4CL1 | 4CL1 (4-COUMARATE:COA LIGASE 1); 4-coumarate-CoA, score=3.5
target 5' GUCUUUUGUUGUUGUUGUUGU 3'
: ::::::::::::::::.
query 3' CUUUAAACAACAACAACAACG 5'
query=14-TMV-Cg, target=AT1G33090.1 | Symbols: | MATE efflux family protein | chr1:11993278-11996692 FORWARD, score=3.5
target 5' GCUUUUUGUUGUUGUUGUUGU 3'
: ::::::::::::::::.
query 3' CUUUAAACAACAACAACAACG 5'
query=14-TMV-Cg, target=AT1G66630.1 | Symbols: | seven in absentia (SINA) family protein | chr1:24858949-24860377 REV, score=3.5
target 5' GUCUUUUGUUGUUGUUGUUGU 3'
: ::::::::::::::::.
query 3' CUUUAAACAACAACAACAACG 5'
query=14-TMV-Cg, target=AT4G34710.1 | Symbols: SPE2, ADC2 | ADC2 (ARGININE DECARBOXYLASE 2) | chr4:16560067-16562974 R, score=3.5
target 5' GAGAAUUUUUGUUGUUGUUGG 3'
::.: :: ::::::::::::
query 3' CUUUAAACAACAACAACAACG 5'
query=14-TMV-Cg, target=AT4G34710.2 | Symbols: SPE2, ADC2 | ADC2 (ARGININE DECARBOXYLASE 2) | chr4:16560067-16562936 R, score=3.5
target 5' GAGAAUUUUUGUUGUUGUUGG 3'
::.: :: ::::::::::::
query 3' CUUUAAACAACAACAACAACG 5'
query=14-TMV-Cg, target=AT3G07330.1 | Symbols: CSLC06, ATCSLC6, ATCSLC06 | ATCSLC06 (Cellulose synthase-like C6); tran, score=3.5
target 5' CAAAUUCUUUGUUGUUGUUGU 3'
::::: ::::::::::::.
query 3' CUUUAAACAACAACAACAACG 5'
query=14-TMV-Cg, target=AT1G52150.3 | Symbols: ATHB15, CNA, ICU4, ATHB-15 | ATHB-15 (INCURVATA 4) | chr1:19413380-1941, score=3.5
target 5' GUCAUGUUGUUGUUGUUGUUGU 3'
: :: :::::::::::::::.
query 3' CUUUA-AACAACAACAACAACG 5'
query=14-TMV-Cg, target=AT1G52150.2 | Symbols: ATHB15, CNA, ICU4, ATHB-15 | ATHB-15 (INCURVATA 4); DNA binding / trans, score=3.5
target 5' GUCAUGUUGUUGUUGUUGUUGU 3'
: :: :::::::::::::::.
query 3' CUUUA-AACAACAACAACAACG 5'
query=14-TMV-Cg, target=AT1G52150.1 | Symbols: ATHB15, CNA, ICU4, ATHB-15 | ATHB-15 (INCURVATA 4); DNA binding / trans, score=3.5
target 5' GUCAUGUUGUUGUUGUUGUUGU 3'
: :: :::::::::::::::.
query 3' CUUUA-AACAACAACAACAACG 5'
query=14-TMV-Cg, target=AT1G22180.3 | Symbols: | SEC14 cytosolic factor family protein / phosphoglyceride transfer fa, score=3.5
target 5' AUAAUUU-UUGUUGUUGUUGU 3'
::::: ::::::::::::.
query 3' CUUUAAACAACAACAACAACG 5'
query=14-TMV-Cg, target=AT1G22180.2 | Symbols: | SEC14 cytosolic factor family protein / phosphoglyceride transfer fa, score=3.5
target 5' AUAAUUU-UUGUUGUUGUUGU 3'
::::: ::::::::::::.
query 3' CUUUAAACAACAACAACAACG 5'
query=14-TMV-Cg, target=AT1G22180.1 | Symbols: | SEC14 cytosolic factor family protein / phosphoglyceride transfer fa, score=3.5
target 5' AUAAUUU-UUGUUGUUGUUGU 3'
::::: ::::::::::::.
query 3' CUUUAAACAACAACAACAACG 5'
query=14-TMV-Cg, target=AT2G35945.1 | Symbols: | other RNA | chr2:15097946-15098843 FORWARD, score=3.5
target 5' GUGUUUGUGUUGUUGUUGUUGC 3'
: . :: :::::::::::::::
query 3' CUUUAA-ACAACAACAACAACG 5'
query=14-TMV-Cg, target=AT1G34430.1 | Symbols: EMB3003 | EMB3003 (EMBRYO DEFECTIVE 3003); dihydrolipoyllysine-residue, score=3.5
target 5' GAGA-GUGUUGUUGUUGUUGA 3'
::.: ::::::::::::::
query 3' CUUUAAACAACAACAACAACG 5'
query=51-TMV-Cg, target=AT1G35580.2 | Symbols: CINV1 | CINV1 (CYTOSOLIC INVERTASE 1); beta-fructofuranosidase | chr1:1, score=2
target 5' UUUUGUUGUUGUUGUUUGUAU 3'
.. ::::::::::::::::::
query 3' GGUACAACAACAACAAACAUA 5'
query=51-TMV-Cg, target=AT1G35580.1 | Symbols: CINV1 | CINV1 (CYTOSOLIC INVERTASE 1); beta-fructofuranosidase | chr1:1, score=2
target 5' UUUUGUUGUUGUUGUUUGUAU 3'
.. ::::::::::::::::::
query 3' GGUACAACAACAACAAACAUA 5'
query=51-TMV-Cg, target=AT2G35945.1 | Symbols: | other RNA | chr2:15097946-15098843 FORWARD, score=2.5
target 5' CUACUGUUGUUGUUGUUUGUGU 3'
:.: ::::::::::::::::.:
query 3' GGU-ACAACAACAACAAACAUA 5'
query=51-TMV-Cg, target=AT4G13020.3 | Symbols: MHK | MHK; kinase | chr4:7603823-7607152 FORWARD, score=3
target 5' CUGUUCUUGUUGUUGUUUGUAU 3'
:.. : ::::::::::::::::
query 3' GGU-ACAACAACAACAAACAUA 5'
query=51-TMV-Cg, target=AT4G13020.2 | Symbols: MHK | MHK; kinase | chr4:7603823-7607152 FORWARD, score=3
target 5' CUGUUCUUGUUGUUGUUUGUAU 3'
:.. : ::::::::::::::::
query 3' GGU-ACAACAACAACAAACAUA 5'
query=51-TMV-Cg, target=AT5G60640.2 | Symbols: ATPDIL1-4 | ATPDIL1-4 (PDI-LIKE 1-4); thiol-disulfide exchange intermed, score=3
target 5' ACA-GUUGUUGUUGUUUGUAA 3'
:: ::::::::::::::::
query 3' GGUACAACAACAACAAACAUA 5'
query=51-TMV-Cg, target=AT5G60640.1 | Symbols: ATPDIL1-4 | ATPDIL1-4 (PDI-LIKE 1-4); thiol-disulfide exchange intermed, score=3
target 5' ACA-GUUGUUGUUGUUUGUAA 3'
:: ::::::::::::::::
query 3' GGUACAACAACAACAAACAUA 5'
query=51-TMV-Cg, target=AT1G70410.1 | Symbols: | carbonic anhydrase, putative / carbonate dehydratase, putative | chr, score=3
target 5' UUA-CUUGUUGUUGUUUGUAU 3'
..: ::::::::::::::::
query 3' GGUACAACAACAACAAACAUA 5'
query=51-TMV-Cg, target=AT1G12140.1 | Symbols: | flavin-containing monooxygenase family protein / FMO family protein, score=3.5
target 5' UGAUGCUGUUGUUGUUUGUAA 3'
. ::: ::::::::::::::
query 3' GGUACAACAACAACAAACAUA 5'
query=51-TMV-Cg, target=AT1G12140.2 | Symbols: | flavin-containing monooxygenase family protein / FMO family protein, score=3.5
target 5' UGAUGCUGUUGUUGUUUGUAA 3'
. ::: ::::::::::::::
query 3' GGUACAACAACAACAAACAUA 5'
query=51-TMV-Cg, target=AT1G62600.1 | Symbols: | flavin-containing monooxygenase family protein / FMO family protein, score=3.5
target 5' UGAUGCUGUUGUUGUUUGUAA 3'
. ::: ::::::::::::::
query 3' GGUACAACAACAACAAACAUA 5'
query=51-TMV-Cg, target=AT1G62620.1 | Symbols: | flavin-containing monooxygenase family protein / FMO family protein, score=3.5
target 5' UGAUGCUGUUGUUGUUUGUAA 3'
. ::: ::::::::::::::
query 3' GGUACAACAACAACAAACAUA 5'
query=51-TMV-Cg, target=AT1G63370.1 | Symbols: | flavin-containing monooxygenase family protein / FMO family protein, score=3.5
target 5' UGAUGCUGUUGUUGUUUGUAA 3'
. ::: ::::::::::::::
query 3' GGUACAACAACAACAAACAUA 5'
query=51-TMV-Cg, target=AT2G43610.1 | Symbols: | glycoside hydrolase family 19 protein | chr2:18094917-18096301 REVER, score=3.5
target 5' CUAUAUUGUGUGUUGUUUGUAU 3'
:.:: :::: ::::::::::::
query 3' GGUACAACA-ACAACAAACAUA 5'
query=52-TMV-Cg, target=AT1G35580.2 | Symbols: CINV1 | CINV1 (CYTOSOLIC INVERTASE 1); beta-fructofuranosidase | chr1:1, score=3
target 5' UUUUUGUUGUUGUUGUUUGUA 3'
.. :::::::::::::::::
query 3' CGGUACAACAACAACAAACAU 5'
query=52-TMV-Cg, target=AT1G35580.1 | Symbols: CINV1 | CINV1 (CYTOSOLIC INVERTASE 1); beta-fructofuranosidase | chr1:1, score=3
target 5' UUUUUGUUGUUGUUGUUUGUA 3'
.. :::::::::::::::::
query 3' CGGUACAACAACAACAAACAU 5'
query=52-TMV-Cg, target=AT2G35945.1 | Symbols: | other RNA | chr2:15097946-15098843 FORWARD, score=3
target 5' ACUACUGUUGUUGUUGUUUGUG 3'
:.: ::::::::::::::::.
query 3' CGGU-ACAACAACAACAAACAU 5'
query=52-TMV-Cg, target=AT5G60640.2 | Symbols: ATPDIL1-4 | ATPDIL1-4 (PDI-LIKE 1-4); thiol-disulfide exchange intermed, score=3
target 5' AACA-GUUGUUGUUGUUUGUA 3'
:: ::::::::::::::::
query 3' CGGUACAACAACAACAAACAU 5'
query=52-TMV-Cg, target=AT5G60640.1 | Symbols: ATPDIL1-4 | ATPDIL1-4 (PDI-LIKE 1-4); thiol-disulfide exchange intermed, score=3
target 5' AACA-GUUGUUGUUGUUUGUA 3'
:: ::::::::::::::::
query 3' CGGUACAACAACAACAAACAU 5'
query=52-TMV-Cg, target=AT2G33640.1 | Symbols: | zinc finger (DHHC type) family protein | chr2:14246289-14249441 FORW, score=3.5
target 5' GCCGCUGUUGUGGUUGUUUGUA 3'
:::. :::::: ::::::::::
query 3' CGGU-ACAACAACAACAAACAU 5'
query=52-TMV-Cg, target=AT1G37190.1 | Symbols: | transposable element gene | chr1:14200079-14202578 FORWARD, score=3.5
target 5' GUUUUUUUGUUGUUGUUUGUG 3'
:.. : ::::::::::::::.
query 3' CGGUACAACAACAACAAACAU 5'
query=52-TMV-Cg, target=AT5G62390.1 | Symbols: ATBAG7 | ATBAG7 (ARABIDOPSIS THALIANA BCL-2-ASSOCIATED ATHANOGENE 7); c, score=3.5
target 5' GCUGUUUUUGUUGUUGUUUGUG 3'
::.. : ::::::::::::::.
query 3' CGGU-ACAACAACAACAAACAU 5'
query=52-TMV-Cg, target=AT4G39080.1 | Symbols: VHA-A3 | VHA-A3 (VACUOLAR PROTON ATPASE A3); ATPase | chr4:18209393-182, score=3.5
target 5' GAUUUGUUGUUGUUGUUUGUU 3'
: . ::::::::::::::::
query 3' CGGUACAACAACAACAAACAU 5'
query=52-TMV-Cg, target=AT1G12140.1 | Symbols: | flavin-containing monooxygenase family protein / FMO family protein, score=3.5
target 5' UUGAUGCUGUUGUUGUUUGUA 3'
. ::: ::::::::::::::
query 3' CGGUACAACAACAACAAACAU 5'
query=52-TMV-Cg, target=AT1G12140.2 | Symbols: | flavin-containing monooxygenase family protein / FMO family protein, score=3.5
target 5' UUGAUGCUGUUGUUGUUUGUA 3'
. ::: ::::::::::::::
query 3' CGGUACAACAACAACAAACAU 5'
query=52-TMV-Cg, target=AT1G62600.1 | Symbols: | flavin-containing monooxygenase family protein / FMO family protein, score=3.5
target 5' AUGAUGCUGUUGUUGUUUGUA 3'
. ::: ::::::::::::::
query 3' CGGUACAACAACAACAAACAU 5'
query=52-TMV-Cg, target=AT1G62620.1 | Symbols: | flavin-containing monooxygenase family protein / FMO family protein, score=3.5
target 5' AUGAUGCUGUUGUUGUUUGUA 3'
. ::: ::::::::::::::
query 3' CGGUACAACAACAACAAACAU 5'
query=52-TMV-Cg, target=AT1G63370.1 | Symbols: | flavin-containing monooxygenase family protein / FMO family protein, score=3.5
target 5' AUGAUGCUGUUGUUGUUUGUA 3'
. ::: ::::::::::::::
query 3' CGGUACAACAACAACAAACAU 5'
query=52-TMV-Cg, target=AT3G22060.1 | Symbols: | receptor protein kinase-related | chr3:7771023-7772347 FORWARD, score=3.5
target 5' GUAUUGUAUGUUGUUGUUUGUA 3'
:. ::: ::::::::::::::
query 3' CGGUACA-ACAACAACAAACAU 5'
query=52-TMV-Cg, target=AT3G60340.2 | Symbols: | palmitoyl protein thioesterase family protein | chr3:22315127-223174, score=3.5
target 5' GUCCUG-UGUUGUUGUUUGUU 3'
:.: :: :::::::::::::
query 3' CGGUACAACAACAACAAACAU 5'
query=52-TMV-Cg, target=AT3G60340.1 | Symbols: | palmitoyl protein thioesterase family protein | chr3:22315134-223174, score=3.5
target 5' GUCCUG-UGUUGUUGUUUGUU 3'
:.: :: :::::::::::::
query 3' CGGUACAACAACAACAAACAU 5'
query=53-TMV-Cg, target=AT3G60340.2 | Symbols: | palmitoyl protein thioesterase family protein | chr3:22315127-223174, score=2.5
target 5' UGUCCUG-UGUUGUUGUUUGU 3'
::.: :: :::::::::::::
query 3' ACGGUACAACAACAACAAACA 5'
query=53-TMV-Cg, target=AT3G60340.1 | Symbols: | palmitoyl protein thioesterase family protein | chr3:22315134-223174, score=2.5
target 5' UGUCCUG-UGUUGUUGUUUGU 3'
::.: :: :::::::::::::
query 3' ACGGUACAACAACAACAAACA 5'
query=53-TMV-Cg, target=AT1G35580.2 | Symbols: CINV1 | CINV1 (CYTOSOLIC INVERTASE 1); beta-fructofuranosidase | chr1:1, score=3
target 5' UUUUUUGUUGUUGUUGUUUGU 3'
: .. ::::::::::::::::
query 3' ACGGUACAACAACAACAAACA 5'
query=53-TMV-Cg, target=AT1G35580.1 | Symbols: CINV1 | CINV1 (CYTOSOLIC INVERTASE 1); beta-fructofuranosidase | chr1:1, score=3
target 5' UUUUUUGUUGUUGUUGUUUGU 3'
: .. ::::::::::::::::
query 3' ACGGUACAACAACAACAAACA 5'
query=53-TMV-Cg, target=AT2G28671.1 | Symbols: | contains domain PRICHEXTENSN (PR01217) | chr2:12307280-12309113 FORW, score=3
target 5' UCCCAUUGUUGUUGUUGUUUGA 3'
: ::: :::::::::::::::
query 3' ACGGU-ACAACAACAACAAACA 5'
query=53-TMV-Cg, target=AT2G17020.1 | Symbols: | F-box family protein (FBL10) | chr2:7403419-7405920 REVERSE, score=3.5
target 5' UGUUGUGUUGUUGUUGUUGGU 3'
::...::::::::::::: ::
query 3' ACGGUACAACAACAACAAACA 5'
query=53-TMV-Cg, target=AT1G50950.1 | Symbols: | thioredoxin-related | chr1:18883988-18887893 FORWARD, score=3.5
target 5' UGCUAUGUUGUUUUUGUUUGG 3'
:::.:::::::: :::::::
query 3' ACGGUACAACAACAACAAACA 5'
query=53-TMV-Cg, target=AT1G23220.1 | Symbols: | dynein light chain type 1 family protein | chr1:8242412-8244392 FORW, score=3.5
target 5' UGUUGUGUUGUUGUUG-UUGU 3'
::...::::::::::: ::::
query 3' ACGGUACAACAACAACAAACA 5'
query=53-TMV-Cg, target=AT2G33640.1 | Symbols: | zinc finger (DHHC type) family protein | chr2:14246289-14249441 FORW, score=3.5
target 5' UGCCGCUGUUGUGGUUGUUUGU 3'
::::. :::::: :::::::::
query 3' ACGGU-ACAACAACAACAAACA 5'
query=53-TMV-Cg, target=AT2G35945.1 | Symbols: | other RNA | chr2:15097946-15098843 FORWARD, score=3.5
target 5' AACUACUGUUGUUGUUGUUUGU 3'
:.: ::::::::::::::::
query 3' ACGGU-ACAACAACAACAAACA 5'
query=53-TMV-Cg, target=AT3G04605.1 | Symbols: | transposable element gene | chr3:1246675-1250401 FORWARD, score=3.5
target 5' UGUGUUGUUGUUGUUGUUUGA 3'
::. :::::::::::::::
query 3' ACGGUACAACAACAACAAACA 5'
query=53-TMV-Cg, target=AT4G39080.1 | Symbols: VHA-A3 | VHA-A3 (VACUOLAR PROTON ATPASE A3); ATPase | chr4:18209393-182, score=3.5
target 5' CGAUUUGUUGUUGUUGUUUGU 3'
: . ::::::::::::::::
query 3' ACGGUACAACAACAACAAACA 5'
query=53-TMV-Cg, target=AT1G12140.1 | Symbols: | flavin-containing monooxygenase family protein / FMO family protein, score=3.5
target 5' UUUGAUGCUGUUGUUGUUUGU 3'
: . ::: :::::::::::::
query 3' ACGGUACAACAACAACAAACA 5'
query=53-TMV-Cg, target=AT1G12140.2 | Symbols: | flavin-containing monooxygenase family protein / FMO family protein, score=3.5
target 5' UUUGAUGCUGUUGUUGUUUGU 3'
: . ::: :::::::::::::
query 3' ACGGUACAACAACAACAAACA 5'
query=53-TMV-Cg, target=AT1G62600.1 | Symbols: | flavin-containing monooxygenase family protein / FMO family protein, score=3.5
target 5' UAUGAUGCUGUUGUUGUUUGU 3'
: . ::: :::::::::::::
query 3' ACGGUACAACAACAACAAACA 5'
query=53-TMV-Cg, target=AT1G62620.1 | Symbols: | flavin-containing monooxygenase family protein / FMO family protein, score=3.5
target 5' UAUGAUGCUGUUGUUGUUUGU 3'
: . ::: :::::::::::::
query 3' ACGGUACAACAACAACAAACA 5'
query=53-TMV-Cg, target=AT1G63370.1 | Symbols: | flavin-containing monooxygenase family protein / FMO family protein, score=3.5
target 5' UAUGAUGCUGUUGUUGUUUGU 3'
: . ::: :::::::::::::
query 3' ACGGUACAACAACAACAAACA 5'
query=53-TMV-Cg, target=AT3G22060.1 | Symbols: | receptor protein kinase-related | chr3:7771023-7772347 FORWARD, score=3.5
target 5' UGUAUUGUAUGUUGUUGUUUGU 3'
::. ::: :::::::::::::
query 3' ACGGUACA-ACAACAACAAACA 5'
query=54-TMV-Cg, target=AT3G04605.1 | Symbols: | transposable element gene | chr3:1246675-1250401 FORWARD, score=2.5
target 5' GUGUGUUGUUGUUGUUGUUUG 3'
:::. :::::::::::::::
query 3' CACGGUACAACAACAACAAAC 5'
query=54-TMV-Cg, target=AT2G28671.1 | Symbols: | contains domain PRICHEXTENSN (PR01217) | chr2:12307280-12309113 FORW, score=3
target 5' AUCCCAUUGUUGUUGUUGUUUG 3'
: ::: :::::::::::::::
query 3' CACGGU-ACAACAACAACAAAC 5'
query=54-TMV-Cg, target=AT2G17020.1 | Symbols: | F-box family protein (FBL10) | chr2:7403419-7405920 REVERSE, score=3.5
target 5' GUGUUGUGUUGUUGUUGUUGG 3'
:::...::::::::::::: :
query 3' CACGGUACAACAACAACAAAC 5'
query=54-TMV-Cg, target=AT1G50950.1 | Symbols: | thioredoxin-related | chr1:18883988-18887893 FORWARD, score=3.5
target 5' UUGCUAUGUUGUUUUUGUUUG 3'
:::.:::::::: :::::::
query 3' CACGGUACAACAACAACAAAC 5'
query=54-TMV-Cg, target=AT3G19820.2 | Symbols: DIM, EVE1, DW1, DIM1, CBB1, DWF1 | DWF1 (DIMINUTO 1); catalytic | chr3:, score=3.5
target 5' GACUCUUGUUGUUGUUGUUUG 3'
: .: :::::::::::::::
query 3' CACGGUACAACAACAACAAAC 5'
query=54-TMV-Cg, target=AT3G19820.1 | Symbols: DIM, EVE1, DW1, DIM1, CBB1, DWF1 | DWF1 (DIMINUTO 1); catalytic | chr3:, score=3.5
target 5' GACUCUUGUUGUUGUUGUUUG 3'
: .: :::::::::::::::
query 3' CACGGUACAACAACAACAAAC 5'
query=54-TMV-Cg, target=AT1G22790.1 | Symbols: | similar to unknown protein [Arabidopsis thaliana] (TAIR:AT1G34010.1), score=3.5
target 5' GAGUC-UGUUGUUGUUGUUUC 3'
: :.: ::::::::::::::
query 3' CACGGUACAACAACAACAAAC 5'
query=54-TMV-Cg, target=AT1G22790.2 | Symbols: | similar to unknown protein [Arabidopsis thaliana] (TAIR:AT1G34010.1), score=3.5
target 5' GAGUC-UGUUGUUGUUGUUUC 3'
: :.: ::::::::::::::
query 3' CACGGUACAACAACAACAAAC 5'
query=55-TMV-Cg, target=AT1G72100.1 | Symbols: | late embryogenesis abundant domain-containing protein / LEA domain-c, score=2.5
target 5' UGU-UCUUGUUGUUGUUGUUU 3'
::: .: ::::::::::::::
query 3' ACACGGUACAACAACAACAAA 5'
query=55-TMV-Cg, target=AT5G29408.1 | Symbols: | transposable element gene | chr5:11171504-11174056 REVERSE, score=3
target 5' UGUGUUUUGUUGUUGUUGUUG 3'
::::.. :::::::::::::
query 3' ACACGGUACAACAACAACAAA 5'
query=55-TMV-Cg, target=AT3G20880.1 | Symbols: | zinc finger (C2H2 type) protein (WIP4) | chr3:7313544-7315889 REVERS, score=3
target 5' UGUUUAGUGUUGUUGUUGUUU 3'
::: . .::::::::::::::
query 3' ACACGGUACAACAACAACAAA 5'
query=55-TMV-Cg, target=AT2G47900.1 | Symbols: AtTLP3 | AtTLP3 (TUBBY LIKE PROTEIN 3); phosphoric diester hydrolase/ t, score=3
target 5' UGUGUU-UGUUGUUGUUGUUG 3'
::::.. :::::::::::::
query 3' ACACGGUACAACAACAACAAA 5'
query=55-TMV-Cg, target=AT2G47900.2 | Symbols: AtTLP3 | AtTLP3 (TUBBY LIKE PROTEIN 3); phosphoric diester hydrolase/ t, score=3
target 5' UGUGUU-UGUUGUUGUUGUUG 3'
::::.. :::::::::::::
query 3' ACACGGUACAACAACAACAAA 5'
query=55-TMV-Cg, target=AT1G19800.3 | Symbols: TGD1 | TGD1 (TRIGALACTOSYLDIACYLGLYCEROL 1) | chr1:6846363-6848087 FORW, score=3
target 5' UGUG-UGUGUUGUUGUUGUUG 3'
:::: ..:::::::::::::
query 3' ACACGGUACAACAACAACAAA 5'
query=55-TMV-Cg, target=AT1G19800.1 | Symbols: TGD1 | TGD1 (TRIGALACTOSYLDIACYLGLYCEROL 1) | chr1:6846360-6848094 FORW, score=3
target 5' UGUG-UGUGUUGUUGUUGUUG 3'
:::: ..:::::::::::::
query 3' ACACGGUACAACAACAACAAA 5'
query=55-TMV-Cg, target=AT4G00880.1 | Symbols: | auxin-responsive family protein | chr4:366373-367274 REVERSE, score=3
target 5' UGUGGCUUGUUGUUGUUGUUG 3'
:::: : :::::::::::::
query 3' ACACGGUACAACAACAACAAA 5'
query=55-TMV-Cg, target=AT2G17020.1 | Symbols: | F-box family protein (FBL10) | chr2:7403419-7405920 REVERSE, score=3.5
target 5' AGUGUUGUGUUGUUGUUGUUG 3'
:::...:::::::::::::
query 3' ACACGGUACAACAACAACAAA 5'
query=55-TMV-Cg, target=AT1G72630.1 | Symbols: ELF4-L2 | ELF4-L2 (ELF4-LIKE 2) | chr1:27347932-27349238 FORWARD, score=3.5
target 5' UGUGUCAUGUUUUUGUUGUUG 3'
::::.:::::: ::::::::
query 3' ACACGGUACAACAACAACAAA 5'
query=55-TMV-Cg, target=AT3G02580.1 | Symbols: DWF7, BUL1 | STE1 (STEROL 1); C-5 sterol desaturase | chr3:546910-54880, score=3.5
target 5' UGUCUUGUGUUGUUGUUGUUC 3'
::: ...:::::::::::::
query 3' ACACGGUACAACAACAACAAA 5'
query=55-TMV-Cg, target=AT2G35945.1 | Symbols: | other RNA | chr2:15097946-15098843 FORWARD, score=3.5
target 5' UGUGUUUGUGUUGUUGUUGUUG 3'
:::: ...:::::::::::::
query 3' ACAC-GGUACAACAACAACAAA 5'
query=55-TMV-Cg, target=AT2G42170.1 | Symbols: | actin, putative | chr2:17584792-17587470 FORWARD, score=3.5
target 5' UUUGUUGUCGUUGUUGUUGUUU 3'
: ::...: :::::::::::::
query 3' ACACGGUA-CAACAACAACAAA 5'
query=55-TMV-Cg, target=AT3G30867.1 | Symbols: | pseudogene, putative SNF8 protein homolog, similar to SNF8 protein h, score=3.5
target 5' UUUGUUGUGGUUGUUGUUGUUU 3'
: ::...: :::::::::::::
query 3' ACACGGUA-CAACAACAACAAA 5'
query=55-TMV-Cg, target=AT3G04605.1 | Symbols: | transposable element gene | chr3:1246675-1250401 FORWARD, score=3.5
target 5' AGUGUGUUGUUGUUGUUGUUU 3'
:::. ::::::::::::::
query 3' ACACGGUACAACAACAACAAA 5'
query=55-TMV-Cg, target=AT2G35390.1 | Symbols: | ribose-phosphate pyrophosphokinase 1 / phosphoribosyl diphosphate sy, score=3.5
target 5' UGAGUCUUGUUGUUGUUGUUG 3'
:: :.: :::::::::::::
query 3' ACACGGUACAACAACAACAAA 5'
query=55-TMV-Cg, target=AT4G06498.1 | Symbols: | pseudogene, vacuolar sorting receptor -related, similar to BP-80 vac, score=3.5
target 5' UUUGCCGUUGUUGUUGUUGUUG 3'
: ::::. :::::::::::::
query 3' ACACGGU-ACAACAACAACAAA 5'
query=55-TMV-Cg, target=AT4G27320.1 | Symbols: | universal stress protein (USP) family protein | chr4:13678470-136809, score=3.5
target 5' UUUGUCCUGUUGUUGUUGUUA 3'
: ::.: :::::::::::::
query 3' ACACGGUACAACAACAACAAA 5'
query=55-TMV-Cg, target=AT2G02610.1 | Symbols: | DC1 domain-containing protein | chr2:710711-712818 FORWARD, score=3.5
target 5' UCUAAUAUGUUGUUGUUGUUU 3'
: : .:::::::::::::::
query 3' ACACGGUACAACAACAACAAA 5'
query=55-TMV-Cg, target=AT2G31020.1 | Symbols: | oxysterol-binding family protein | chr2:13208745-13211898 FORWARD, score=3.5
target 5' UUUGCU-UGUUGUUGUUGUUC 3'
: :::. :::::::::::::
query 3' ACACGGUACAACAACAACAAA 5'
query=55-TMV-Cg, target=AT1G22790.1 | Symbols: | similar to unknown protein [Arabidopsis thaliana] (TAIR:AT1G34010.1), score=3.5
target 5' AGAGUC-UGUUGUUGUUGUUU 3'
: :.: ::::::::::::::
query 3' ACACGGUACAACAACAACAAA 5'
query=55-TMV-Cg, target=AT1G22790.2 | Symbols: | similar to unknown protein [Arabidopsis thaliana] (TAIR:AT1G34010.1), score=3.5
target 5' AGAGUC-UGUUGUUGUUGUUU 3'
: :.: ::::::::::::::
query 3' ACACGGUACAACAACAACAAA 5'
query=55-TMV-Cg, target=AT3G13110.1 | Symbols: SAT-1, SAT-A, SAT3, AtSerat2;2 | AtSerat2;2 (SERINE ACETYLTRANSFERASE 1, score=3.5
target 5' UUUGGU-UGUUGUUGUUGUUU 3'
: :: . ::::::::::::::
query 3' ACACGGUACAACAACAACAAA 5'
query=56-TMV-Cg, target=AT2G47900.1 | Symbols: AtTLP3 | AtTLP3 (TUBBY LIKE PROTEIN 3); phosphoric diester hydrolase/ t, score=2
target 5' UUGUGUU-UGUUGUUGUUGUU 3'
:::::.. :::::::::::::
query 3' AACACGGUACAACAACAACAA 5'
query=56-TMV-Cg, target=AT2G47900.2 | Symbols: AtTLP3 | AtTLP3 (TUBBY LIKE PROTEIN 3); phosphoric diester hydrolase/ t, score=2
target 5' UUGUGUU-UGUUGUUGUUGUU 3'
:::::.. :::::::::::::
query 3' AACACGGUACAACAACAACAA 5'
query=56-TMV-Cg, target=AT1G19800.1 | Symbols: TGD1 | TGD1 (TRIGALACTOSYLDIACYLGLYCEROL 1) | chr1:6846360-6848094 FORW, score=2
target 5' UUGUG-UGUGUUGUUGUUGUU 3'
::::: ..:::::::::::::
query 3' AACACGGUACAACAACAACAA 5'
query=56-TMV-Cg, target=AT2G17020.1 | Symbols: | F-box family protein (FBL10) | chr2:7403419-7405920 REVERSE, score=2.5
target 5' UAGUGUUGUGUUGUUGUUGUU 3'
: :::...:::::::::::::
query 3' AACACGGUACAACAACAACAA 5'
query=56-TMV-Cg, target=AT3G02580.1 | Symbols: DWF7, BUL1 | STE1 (STEROL 1); C-5 sterol desaturase | chr3:546910-54880, score=2.5
target 5' UUGUCUUGUGUUGUUGUUGUU 3'
:::: ...:::::::::::::
query 3' AACACGGUACAACAACAACAA 5'
query=56-TMV-Cg, target=AT2G35945.1 | Symbols: | other RNA | chr2:15097946-15098843 FORWARD, score=2.5
target 5' UUGUGUUUGUGUUGUUGUUGUU 3'
::::: ...:::::::::::::
query 3' AACAC-GGUACAACAACAACAA 5'
query=56-TMV-Cg, target=AT2G35390.1 | Symbols: | ribose-phosphate pyrophosphokinase 1 / phosphoribosyl diphosphate sy, score=2.5
target 5' UUGAGUCUUGUUGUUGUUGUU 3'
::: :.: :::::::::::::
query 3' AACACGGUACAACAACAACAA 5'
query=56-TMV-Cg, target=AT1G32360.1 | Symbols: | zinc finger (CCCH-type) family protein | chr1:11672911-11675319 FORW, score=2.5
target 5' UUGUAUC-UGUUGUUGUUGUU 3'
:::: .: :::::::::::::
query 3' AACACGGUACAACAACAACAA 5'
query=56-TMV-Cg, target=AT1G72100.1 | Symbols: | late embryogenesis abundant domain-containing protein / LEA domain-c, score=2.5
target 5' UUGU-UCUUGUUGUUGUUGUU 3'
:::: .: :::::::::::::
query 3' AACACGGUACAACAACAACAA 5'
query=56-TMV-Cg, target=AT5G29408.1 | Symbols: | transposable element gene | chr5:11171504-11174056 REVERSE, score=3
target 5' AUGUGUUUUGUUGUUGUUGUU 3'
::::.. :::::::::::::
query 3' AACACGGUACAACAACAACAA 5'
query=56-TMV-Cg, target=AT1G51680.3 | Symbols: 4CL.1, AT4CL1, 4CL1 | 4CL1 (4-COUMARATE:COA LIGASE 1) | chr1:19162420-1, score=3
target 5' UUGUCUUUUGUUGUUGUUGUU 3'
:::: .. :::::::::::::
query 3' AACACGGUACAACAACAACAA 5'
query=56-TMV-Cg, target=AT1G51680.1 | Symbols: 4CL.1, AT4CL1, 4CL1 | 4CL1 (4-COUMARATE:COA LIGASE 1); 4-coumarate-CoA, score=3
target 5' UUGUCUUUUGUUGUUGUUGUU 3'
:::: .. :::::::::::::
query 3' AACACGGUACAACAACAACAA 5'
query=56-TMV-Cg, target=AT1G66630.1 | Symbols: | seven in absentia (SINA) family protein | chr1:24858949-24860377 REV, score=3
target 5' UUGUCUUUUGUUGUUGUUGUU 3'
:::: .. :::::::::::::
query 3' AACACGGUACAACAACAACAA 5'
query=56-TMV-Cg, target=AT2G16905.1 | Symbols: | pseudogene, similar to putative MATE efflux membrane protein, blastp, score=3
target 5' UUGU-UUUUGUUGUUGUUGUU 3'
:::: .. :::::::::::::
query 3' AACACGGUACAACAACAACAA 5'
query=56-TMV-Cg, target=AT2G02610.1 | Symbols: | DC1 domain-containing protein | chr2:710711-712818 FORWARD, score=3
target 5' UUGU-UUUUGUUGUUGUUGUU 3'
:::: .. :::::::::::::
query 3' AACACGGUACAACAACAACAA 5'
query=56-TMV-Cg, target=AT3G04210.1 | Symbols: | disease resistance protein (TIR-NBS class), putative | chr3:1105970-, score=3
target 5' UUG-GCACUGUUGUUGUUGUU 3'
::: :: :::::::::::::
query 3' AACACGGUACAACAACAACAA 5'
query=56-TMV-Cg, target=AT1G72630.1 | Symbols: ELF4-L2 | ELF4-L2 (ELF4-LIKE 2) | chr1:27347932-27349238 FORWARD, score=3.5
target 5' GUGUGUCAUGUUUUUGUUGUU 3'
::::.:::::: ::::::::
query 3' AACACGGUACAACAACAACAA 5'
query=56-TMV-Cg, target=AT5G44720.1 | Symbols: | molybdenum cofactor sulfurase family protein | chr5:18060198-1806272, score=3.5
target 5' UUGUGUUGUGUUG-UGUUGUU 3'
:::::...::::: :::::::
query 3' AACACGGUACAACAACAACAA 5'
query=56-TMV-Cg, target=AT5G10940.1 | Symbols: | transducin family protein / WD-40 repeat family protein | chr5:34486, score=3.5
target 5' UUUUGUUGUUGUUGUUGUUGUU 3'
:: ::... :::::::::::::
query 3' AACACGGU-ACAACAACAACAA 5'
query=56-TMV-Cg, target=AT3G55660.1 | Symbols: ATROPGEF6, ROPGEF6 | ATROPGEF6/ROPGEF6 (KINASE PARTNER PROTEIN-LIKE); R, score=3.5
target 5' UUAUGUUGUUGUUGUUGUUGUU 3'
:: ::... :::::::::::::
query 3' AACACGGU-ACAACAACAACAA 5'
query=56-TMV-Cg, target=AT1G33090.1 | Symbols: | MATE efflux family protein | chr1:11993278-11996692 FORWARD, score=3.5
target 5' UUUUGUUGUUGUUGUUGUUGUU 3'
:: ::... :::::::::::::
query 3' AACACGGU-ACAACAACAACAA 5'
query=56-TMV-Cg, target=AT3G52030.1 | Symbols: | F-box family protein / WD-40 repeat family protein | chr3:19312850-1, score=3.5
target 5' UUCUGUUGUUGUUGUUGUUGUU 3'
:: ::... :::::::::::::
query 3' AACACGGU-ACAACAACAACAA 5'
query=56-TMV-Cg, target=AT1G44045.1 | Symbols: | transposable element gene | chr1:16733377-16738407 REVERSE, score=3.5
target 5' UUAGGCUAUGUUGUUGUUGUA 3'
:: ::.:::::::::::::
query 3' AACACGGUACAACAACAACAA 5'
query=56-TMV-Cg, target=AT2G16250.1 | Symbols: | leucine-rich repeat transmembrane protein kinase, putative | chr2:70, score=3.5
target 5' UUUUGUCUUGUUGUUGUUGUG 3'
:: ::.: ::::::::::::
query 3' AACACGGUACAACAACAACAA 5'
query=56-TMV-Cg, target=AT4G06498.1 | Symbols: | pseudogene, vacuolar sorting receptor -related, similar to BP-80 vac, score=3.5
target 5' CUUUGCCGUUGUUGUUGUUGUU 3'
: ::::. :::::::::::::
query 3' AACACGGU-ACAACAACAACAA 5'
query=56-TMV-Cg, target=AT4G27320.1 | Symbols: | universal stress protein (USP) family protein | chr4:13678470-136809, score=3.5
target 5' GUUUGUCCUGUUGUUGUUGUU 3'
: ::.: :::::::::::::
query 3' AACACGGUACAACAACAACAA 5'
query=56-TMV-Cg, target=AT2G41970.1 | Symbols: | protein kinase, putative | chr2:17527457-17529834 REVERSE, score=3.5
target 5' UUGU-UCAUGUUGUUGUUAUU 3'
:::: .:::::::::::: ::
query 3' AACACGGUACAACAACAACAA 5'
query=56-TMV-Cg, target=AT5G32440.1 | Symbols: | similar to unknown protein [Arabidopsis thaliana] (TAIR:AT1G80040.1), score=3.5
target 5' UUUUGUUGUUGUUGUUGUUGUU 3'
:: ::... :::::::::::::
query 3' AACACGGU-ACAACAACAACAA 5'
query=56-TMV-Cg, target=AT5G32440.2 | Symbols: | similar to unknown [Populus trichocarpa] (GB:ABK93674.1); contains I, score=3.5
target 5' UUUUGUUGUUGUUGUUGUUGUU 3'
:: ::... :::::::::::::
query 3' AACACGGU-ACAACAACAACAA 5'
query=56-TMV-Cg, target=AT1G68460.1 | Symbols: ATIPT1 | ATIPT1 (ISOPENTENYLTRANSFERASE 1); adenylate dimethylallyltran, score=3.5
target 5' UCUUUCCGUGUUGUUGUUGUU 3'
: : ::.:::::::::::::
query 3' AACACGGUACAACAACAACAA 5'
query=56-TMV-Cg, target=AT1G78900.2 | Symbols: VHA-A | VHA-A; ATP binding / hydrogen ion transporting ATP synthase, ro, score=3.5
target 5' UUCUGAUUUGUUGUUGUUGUU 3'
:: :: . :::::::::::::
query 3' AACACGGUACAACAACAACAA 5'
query=56-TMV-Cg, target=AT3G07020.2 | Symbols: | UDP-glucose:sterol glucosyltransferase (UGT80A2) | chr3:2217659-2221, score=3.5
target 5' UUGCUUCUUGUUGUUGUUGUU 3'
::: .: :::::::::::::
query 3' AACACGGUACAACAACAACAA 5'
query=56-TMV-Cg, target=AT3G07020.1 | Symbols: | UDP-glucose:sterol glucosyltransferase (UGT80A2) | chr3:2217628-2221, score=3.5
target 5' UUGCUUCUUGUUGUUGUUGUU 3'
::: .: :::::::::::::
query 3' AACACGGUACAACAACAACAA 5'
query=56-TMV-Cg, target=AT3G26700.1 | Symbols: | protein kinase family protein | chr3:9811187-9813901 FORWARD, score=3.5
target 5' UUGAUUCUUGUUGUUGUUGUU 3'
::: .: :::::::::::::
query 3' AACACGGUACAACAACAACAA 5'
query=56-TMV-Cg, target=AT2G31020.1 | Symbols: | oxysterol-binding family protein | chr2:13208745-13211898 FORWARD, score=3.5
target 5' UUGUUUGCUUGUUGUUGUUGUU 3'
:::: . : :::::::::::::
query 3' AACACG-GUACAACAACAACAA 5'
query=56-TMV-Cg, target=AT1G76878.1 | Symbols: | other RNA | chr1:28871298-28872863 REVERSE, score=3.5
target 5' UCGUCGUCUUGUUGUUGUUGUU 3'
: :: :.: :::::::::::::
query 3' AACA-CGGUACAACAACAACAA 5'
query=56-TMV-Cg, target=AT2G30700.1 | Symbols: | similar to unknown protein [Arabidopsis thaliana] (TAIR:AT1G61900.1), score=3.5
target 5' UUCUG-UAUGUUGUUGUUGUG 3'
:: :: .:::::::::::::
query 3' AACACGGUACAACAACAACAA 5'
query=56-TMV-Cg, target=AT3G07960.1 | Symbols: | phosphatidylinositol-4-phosphate 5-kinase family protein | chr3:2534, score=3.5
target 5' UUUUGUUGUUGUUGUUGUUGUU 3'
:: ::... :::::::::::::
query 3' AACACGGU-ACAACAACAACAA 5'
query=56-TMV-Cg, target=AT4G39870.1 | Symbols: | similar to unknown protein [Arabidopsis thaliana] (TAIR:AT2G05590.2), score=3.5
target 5' UUUUGUUGUUGUUGUUGUUGUU 3'
:: ::... :::::::::::::
query 3' AACACGGU-ACAACAACAACAA 5'
query=56-TMV-Cg, target=AT4G01480.1 | Symbols: ATPPA5 | ATPPA5 (ARABIDOPSIS THALIANA PYROPHOSPHORYLASE 5); inorganic d, score=3.5
target 5' UUUUGUUGUUGUUGUUGUUGUU 3'
:: ::... :::::::::::::
query 3' AACACGGU-ACAACAACAACAA 5'
query=57-TMV-Cg, target=AT2G17020.1 | Symbols: | F-box family protein (FBL10) | chr2:7403419-7405920 REVERSE, score=3
target 5' AUUAGUGUUGUGUUGUUGUUGU 3'
::: :::...::::::::::::
query 3' UAA-CACGGUACAACAACAACA 5'
query=57-TMV-Cg, target=AT1G19800.1 | Symbols: TGD1 | TGD1 (TRIGALACTOSYLDIACYLGLYCEROL 1) | chr1:6846360-6848094 FORW, score=3
target 5' GUUGUG-UGUGUUGUUGUUGU 3'
.::::: ..::::::::::::
query 3' UAACACGGUACAACAACAACA 5'
query=57-TMV-Cg, target=AT1G44045.1 | Symbols: | transposable element gene | chr1:16733377-16738407 REVERSE, score=3
target 5' GUUAGGCUAUGUUGUUGUUGU 3'
.:: ::.:::::::::::::
query 3' UAACACGGUACAACAACAACA 5'
query=57-TMV-Cg, target=AT3G63010.1 | Symbols: ATGID1B, GID1B | ATGID1B/GID1B (GA INSENSITIVE DWARF1B); hydrolase | ch, score=3
target 5' AUU-UGCGGUGUUGUUGUUGU 3'
::: ::: .::::::::::::
query 3' UAACACGGUACAACAACAACA 5'
query=57-TMV-Cg, target=AT2G47900.1 | Symbols: AtTLP3 | AtTLP3 (TUBBY LIKE PROTEIN 3); phosphoric diester hydrolase/ t, score=3
target 5' AUUGUGUU-UGUUGUUGUUGU 3'
::::::.. ::::::::::::
query 3' UAACACGGUACAACAACAACA 5'
query=57-TMV-Cg, target=AT2G47900.2 | Symbols: AtTLP3 | AtTLP3 (TUBBY LIKE PROTEIN 3); phosphoric diester hydrolase/ t, score=3
target 5' AUUGUGUU-UGUUGUUGUUGU 3'
::::::.. ::::::::::::
query 3' UAACACGGUACAACAACAACA 5'
query=57-TMV-Cg, target=AT2G35390.1 | Symbols: | ribose-phosphate pyrophosphokinase 1 / phosphoribosyl diphosphate sy, score=3.5
target 5' AUUGAGUCUUGUUGUUGUUGU 3'
:::: :.: ::::::::::::
query 3' UAACACGGUACAACAACAACA 5'
query=57-TMV-Cg, target=AT3G55660.1 | Symbols: ATROPGEF6, ROPGEF6 | ATROPGEF6/ROPGEF6 (KINASE PARTNER PROTEIN-LIKE); R, score=3.5
target 5' GUUCU-UUAUGUUGUUGUUGU 3'
.:: : ..:::::::::::::
query 3' UAACACGGUACAACAACAACA 5'
query=57-TMV-Cg, target=AT2G30700.1 | Symbols: | similar to unknown protein [Arabidopsis thaliana] (TAIR:AT1G61900.1), score=3.5
target 5' CUUCUG-UAUGUUGUUGUUGU 3'
:: :: .:::::::::::::
query 3' UAACACGGUACAACAACAACA 5'
query=57-TMV-Cg, target=AT1G45976.1 | Symbols: SBP1 | SBP1 (S-RIBONUCLEASE BINDING PROTEIN 1); protein binding / zinc, score=3.5
target 5' AAUGUG-UAUGUUGUUGUUGC 3'
: :::: .::::::::::::
query 3' UAACACGGUACAACAACAACA 5'
query=57-TMV-Cg, target=AT2G28820.1 | Symbols: | structural constituent of ribosome | chr2:12373825-12375168 REVERSE, score=3.5
target 5' AUUG-GUGAUGUUGUUGUUGC 3'
:::: :. ::::::::::::
query 3' UAACACGGUACAACAACAACA 5'
query=58-TMV-Cg, target=AT1G45976.1 | Symbols: SBP1 | SBP1 (S-RIBONUCLEASE BINDING PROTEIN 1); protein binding / zinc, score=3
target 5' AAAUGUG-UAUGUUGUUGUUG 3'
:: :::: .::::::::::::
query 3' UUAACACGGUACAACAACAAC 5'
query=58-TMV-Cg, target=AT1G19800.1 | Symbols: TGD1 | TGD1 (TRIGALACTOSYLDIACYLGLYCEROL 1) | chr1:6846360-6848094 FORW, score=3.5
target 5' AGUUGUG-UGUGUUGUUGUUG 3'
:.::::: ..:::::::::::
query 3' UUAACACGGUACAACAACAAC 5'
query=58-TMV-Cg, target=AT3G13920.1 | Symbols: RH4, TIF4A1, EIF4A1 | EIF4A1 (eukaryotic translation initiation factor, score=3.5
target 5' GCUGGUGUCCAUGUUGUUGUUG 3'
. : ::: ::::::::::::::
query 3' UUAACAC-GGUACAACAACAAC 5'
query=58-TMV-Cg, target=AT3G13920.2 | Symbols: RH4, TIF4A1, EIF4A1 | EIF4A1 (eukaryotic translation initiation factor, score=3.5
target 5' GCUGGUGUCCAUGUUGUUGUUG 3'
. : ::: ::::::::::::::
query 3' UUAACAC-GGUACAACAACAAC 5'
query=58-TMV-Cg, target=AT3G13920.3 | Symbols: RH4, TIF4A1, EIF4A1 | EIF4A1 (eukaryotic translation initiation factor, score=3.5
target 5' GCUGGUGUCCAUGUUGUUGUUG 3'
. : ::: ::::::::::::::
query 3' UUAACAC-GGUACAACAACAAC 5'
query=58-TMV-Cg, target=AT5G40590.1 | Symbols: | DC1 domain-containing protein | chr5:16268665-16269640 REVERSE, score=3.5
target 5' AACU-UUUCAUGUUGUUGUUG 3'
:: : : .:::::::::::::
query 3' UUAACACGGUACAACAACAAC 5'
query=59-TMV-Cg, target=AT3G13920.2 | Symbols: RH4, TIF4A1, EIF4A1 | EIF4A1 (eukaryotic translation initiation factor, score=3.5
target 5' AGCUGGUGUCCAUGUUGUUGUU 3'
:. : ::: :::::::::::::
query 3' UUUAACAC-GGUACAACAACAA 5'
No results for 60-TMV-Cg
query=61-TMV-Cg, target=AT2G32640.2 | Symbols: | similar to unnamed protein product [Vitis vinifera] (GB:CAO24043.1);, score=3.5
target 5' UGGAA-UGUGCCUUGUUGUUG 3'
::.:: :::::: ::::::::
query 3' ACUUUAACACGGUACAACAAC 5'
query=61-TMV-Cg, target=AT2G32640.1 | Symbols: | similar to Os08g0422000 [Oryza sativa (japonica cultivar-group)] (GB, score=3.5
target 5' UGGAA-UGUGCCUUGUUGUUG 3'
::.:: :::::: ::::::::
query 3' ACUUUAACACGGUACAACAAC 5'
query=61-TMV-Cg, target=AT3G18740.1 | Symbols: | 60S ribosomal protein L30 (RPL30C) | chr3:6453374-6454024 FORWARD, score=3.5
target 5' UGAUGAUUUUGCCAUGUUGUUC 3'
::: .::: ::::::::::::
query 3' ACU-UUAACACGGUACAACAAC 5'
query=62-TMV-Cg, target=AT3G18740.1 | Symbols: | 60S ribosomal protein L30 (RPL30C) | chr3:6453374-6454024 FORWARD, score=3.5
target 5' UUGAUGAUUUUGCCAUGUUGUU 3'
:::: .::: ::::::::::::
query 3' AACU-UUAACACGGUACAACAA 5'
No results for 63-TMV-Cg
No results for 64-TMV-Cg
No results for 65-TMV-Cg
No results for 66-TMV-Cg
No results for 67-TMV-Cg
No results for 68-TMV-Cg
No results for 69-TMV-Cg
query=70-TMV-Cg, target=AT5G48970.1 | Symbols: | mitochondrial substrate carrier family protein | chr5:19874056-19876, score=3
target 5' ACU-CUUGUUGAGAUUGUGCC 3'
::: :::::::.::::::::
query 3' UGACAAACAACUUUAACACGG 5'
query=70-TMV-Cg, target=AT4G23710.1 | Symbols: VHA-G2, VAG2, VATG2 | VAG2/VATG2/VHA-G2 (VACUOLAR ATP SYNTHASE SUBUNIT, score=3.5
target 5' AUUGAUU-UUGAAAUUGUGUC 3'
:.:: :: :::::::::::.:
query 3' UGACAAACAACUUUAACACGG 5'
query=71-TMV-Cg, target=AT2G12780.1 | Symbols: | transposable element gene | chr2:5256317-5259133 FORWARD, score=3
target 5' UCCUGUUUGUUGAACUUGUGC 3'
: :::::::::::: ::::::
query 3' AUGACAAACAACUUUAACACG 5'
No results for 78-TMV-Cg
query=79-TMV-Cg, target=AT5G58150.1 | Symbols: | leucine-rich repeat transmembrane protein kinase, putative | chr5:23, score=3.5
target 5' UGUAUGUUUAUUG-UUGUUGA 3'
::.:::::::.:: :::::::
query 3' ACGUACAAAUGACAAACAACU 5'
query=79-TMV-Cg, target=AT3G02750.1 | Symbols: | protein phosphatase 2C family protein / PP2C family protein | chr3:5, score=3.5
target 5' UGUAUGUAUACUGGUUGUUGA 3'
::.:::: ::::: :::::::
query 3' ACGUACAAAUGACAAACAACU 5'
query=79-TMV-Cg, target=AT3G02750.2 | Symbols: | protein phosphatase 2C family protein / PP2C family protein | chr3:5, score=3.5
target 5' UGUAUGUAUACUGGUUGUUGA 3'
::.:::: ::::: :::::::
query 3' ACGUACAAAUGACAAACAACU 5'
query=80-TMV-Cg, target=AT5G54380.1 | Symbols: THE1 | THE1 (THESEUS1); kinase/ protein kinase | chr5:22094318-22097106, score=3
target 5' CUGC-UGAUUGCUGUUUGUUG 3'
:::: :: ::.::::::::::
query 3' GACGUACAAAUGACAAACAAC 5'
query=80-TMV-Cg, target=AT5G66052.1 | Symbols: | unknown protein | chr5:26433458-26433692 FORWARD, score=3
target 5' CUUCAUGUUUACUGUUU-UUG 3'
:: :::::::::::::: :::
query 3' GACGUACAAAUGACAAACAAC 5'
query=80-TMV-Cg, target=AT2G13431.1 | Symbols: | other RNA | chr2:5598050-5598371 REVERSE, score=3
target 5' CUUCAUGUUUACUGUUU-UUG 3'
:: :::::::::::::: :::
query 3' GACGUACAAAUGACAAACAAC 5'
query=80-TMV-Cg, target=AT5G19990.1 | Symbols: ATSUG1, RPT6A | RPT6A; ATPase | chr5:6752008-6755082 FORWARD, score=3.5
target 5' CUUUA-CUUUACUGUUUGUUG 3'
:: .: ::::::::::::::
query 3' GACGUACAAAUGACAAACAAC 5'
query=80-TMV-Cg, target=AT4G03100.1 | Symbols: | rac GTPase activating protein, putative | chr4:1374281-1376231 FORWA, score=3.5
target 5' CUGUCUGUUU-CUGUUUGUUG 3'
:::. ::::: ::::::::::
query 3' GACGUACAAAUGACAAACAAC 5'
query=81-TMV-Cg, target=AT1G76490.1 | Symbols: HMGR1, HMG1 | HMG1 (3-HYDROXY-3-METHYLGLUTARYL COA REDUCTASE) | chr1:28, score=3.5
target 5' UCUUCGUUUUUAUUGUUUGUU 3'
::: :.: ::::.::::::::
query 3' AGACGUACAAAUGACAAACAA 5'
query=81-TMV-Cg, target=AT3G12502.1 | Symbols: | other RNA | chr3:3963131-3964229 FORWARD, score=3.5
target 5' UUUCCAUAGUUUAUUGUUUGUU 3'
:.: ::: :::::.::::::::
query 3' AGACGUA-CAAAUGACAAACAA 5'
query=81-TMV-Cg, target=AT5G19990.1 | Symbols: ATSUG1, RPT6A | RPT6A; ATPase | chr5:6752008-6755082 FORWARD, score=3.5
target 5' UCUUUA-CUUUACUGUUUGUU 3'
::: .: :::::::::::::
query 3' AGACGUACAAAUGACAAACAA 5'
query=82-TMV-Cg, target=AT5G16780.1 | Symbols: | SART-1 family protein | chr5:5517493-5522261 REVERSE, score=3.5
target 5' GUCCGCG-GUUUGCUGUUUGU 3'
::: ::. ::::.::::::::
query 3' CAGACGUACAAAUGACAAACA 5'
query=83-TMV-Cg, target=AT3G04080.1 | Symbols: ATAPY1 | ATAPY1 (APYRASE 1); calmodulin binding | chr3:1067797-1071302, score=2
target 5' CGUGUGCAUGUUUACUGUUUC 3'
::: ::::::::::::::::
query 3' GCAGACGUACAAAUGACAAAC 5'
query=83-TMV-Cg, target=AT5G18280.1 | Symbols: APY2, ATAPY2 | ATAPY2 (APYRASE 2) | chr5:6050516-6054343 REVERSE, score=3
target 5' CGUGUACAUGUUUACUGUUUU 3'
::: : ::::::::::::::
query 3' GCAGACGUACAAAUGACAAAC 5'
query=83-TMV-Cg, target=AT5G66052.1 | Symbols: | unknown protein | chr5:26433458-26433692 FORWARD, score=3
target 5' CUUCUUCAUGUUUACUGUUUU 3'
: ::: ::::::::::::::
query 3' GCAGACGUACAAAUGACAAAC 5'
query=83-TMV-Cg, target=AT2G13431.1 | Symbols: | other RNA | chr2:5598050-5598371 REVERSE, score=3
target 5' CUUCUUCAUGUUUACUGUUUU 3'
: ::: ::::::::::::::
query 3' GCAGACGUACAAAUGACAAAC 5'
query=83-TMV-Cg, target=AT2G03620.1 | Symbols: | magnesium transporter CorA-like family protein (MRS2-5) | chr2:11003, score=3
target 5' CCUCUUC-UGUUUACUGUUUG 3'
: ::: : :::::::::::::
query 3' GCAGACGUACAAAUGACAAAC 5'
query=84-TMV-Cg, target=AT3G04080.1 | Symbols: ATAPY1 | ATAPY1 (APYRASE 1); calmodulin binding | chr3:1067797-1071302, score=2
target 5' CCGUGUGCAUGUUUACUGUUU 3'
::: ::::::::::::::::
query 3' UGCAGACGUACAAAUGACAAA 5'
query=84-TMV-Cg, target=AT5G66052.1 | Symbols: | unknown protein | chr5:26433458-26433692 FORWARD, score=2.5
target 5' GCUUCUUCAUGUUUACUGUUU 3'
.: ::: ::::::::::::::
query 3' UGCAGACGUACAAAUGACAAA 5'
query=84-TMV-Cg, target=AT2G13431.1 | Symbols: | other RNA | chr2:5598050-5598371 REVERSE, score=2.5
target 5' GCUUCUUCAUGUUUACUGUUU 3'
.: ::: ::::::::::::::
query 3' UGCAGACGUACAAAUGACAAA 5'
query=84-TMV-Cg, target=AT5G18280.1 | Symbols: APY2, ATAPY2 | ATAPY2 (APYRASE 2) | chr5:6050516-6054343 REVERSE, score=3
target 5' CCGUGUACAUGUUUACUGUUU 3'
::: : ::::::::::::::
query 3' UGCAGACGUACAAAUGACAAA 5'
query=84-TMV-Cg, target=AT5G07560.1 | Symbols: ATGRP20, GRP20 | GRP20 (Glycine rich protein 20); nutrient reservoir |, score=3.5
target 5' AUAUAUGCAUGUUUAUUGUUU 3'
:. : ::::::::::.:::::
query 3' UGCAGACGUACAAAUGACAAA 5'
query=85-TMV-Cg, target=AT3G04080.1 | Symbols: ATAPY1 | ATAPY1 (APYRASE 1); calmodulin binding | chr3:1067797-1071302, score=2.5
target 5' GCCGUGUGCAUGUUUACUGUU 3'
. ::: :::::::::::::::
query 3' UUGCAGACGUACAAAUGACAA 5'
query=85-TMV-Cg, target=AT5G18280.1 | Symbols: APY2, ATAPY2 | ATAPY2 (APYRASE 2) | chr5:6050516-6054343 REVERSE, score=3.5
target 5' GCCGUGUACAUGUUUACUGUU 3'
. ::: : :::::::::::::
query 3' UUGCAGACGUACAAAUGACAA 5'
query=85-TMV-Cg, target=AT5G66052.1 | Symbols: | unknown protein | chr5:26433458-26433692 FORWARD, score=3.5
target 5' UGCUUCUUCAUGUUUACUGUU 3'
.: ::: :::::::::::::
query 3' UUGCAGACGUACAAAUGACAA 5'
query=85-TMV-Cg, target=AT2G13431.1 | Symbols: | other RNA | chr2:5598050-5598371 REVERSE, score=3.5
target 5' UGCUUCUUCAUGUUUACUGUU 3'
.: ::: :::::::::::::
query 3' UUGCAGACGUACAAAUGACAA 5'
query=86-TMV-Cg, target=AT3G04080.1 | Symbols: ATAPY1 | ATAPY1 (APYRASE 1); calmodulin binding | chr3:1067797-1071302, score=3.5
target 5' AGCCGUGUGCAUGUUUACUGU 3'
. ::: ::::::::::::::
query 3' GUUGCAGACGUACAAAUGACA 5'
query=87-TMV-Cg, target=AT3G04080.1 | Symbols: ATAPY1 | ATAPY1 (APYRASE 1); calmodulin binding | chr3:1067797-1071302, score=3.5
target 5' GAAGCCGUGUGCAUGUUUACUG 3'
: :. ::: :::::::::::::
query 3' CGUU-GCAGACGUACAAAUGAC 5'
No results for 88-TMV-Cg
No results for 89-TMV-Cg
No results for 90-TMV-Cg
No results for 91-TMV-Cg
No results for 92-TMV-Cg
query=93-TMV-Cg, target=AT1G07740.1 | Symbols: | pentatricopeptide (PPR) repeat-containing protein | chr1:2397439-240, score=3
target 5' CA-CCUGCAACGUUUGUAUGU 3'
:: ::::::::::.::.::::
query 3' GUCGGACGUUGCAGACGUACA 5'
No results for 94-TMV-Cg
No results for 95-TMV-Cg
query=96-TMV-Cg, target=AT1G77260.1 | Symbols: | dehydration-responsive protein-related | chr1:29028666-29031851 REVE, score=3.5
target 5' CGGC-GUCUGCAGCGUCUGCU 3'
:::: :.:::::.:::::::
query 3' GCCGUCGGACGUUGCAGACGU 5'
query=96-TMV-Cg, target=AT2G25690.2 | Symbols: | senescence-associated protein-related | chr2:10947174-10949040 REVER, score=3.5
target 5' CGGCA-UCUGCAACUUCUGCA 3'
::::: .::::::: ::::::
query 3' GCCGUCGGACGUUGCAGACGU 5'
query=96-TMV-Cg, target=AT2G25690.1 | Symbols: | senescence-associated protein-related | chr2:10947225-10949333 REVER, score=3.5
target 5' CGGCA-UCUGCAACUUCUGCA 3'
::::: .::::::: ::::::
query 3' GCCGUCGGACGUUGCAGACGU 5'
query=97-TMV-Cg, target=AT1G77260.1 | Symbols: | dehydration-responsive protein-related | chr1:29028666-29031851 REVE, score=3.5
target 5' CCGGC-GUCUGCAGCGUCUGC 3'
:::: :.:::::.:::::::
query 3' CGCCGUCGGACGUUGCAGACG 5'
query=107-TMV-Cg, target=AT3G05120.1 | Symbols: ATGID1A, GID1A | ATGID1A/GID1A (GA INSENSITIVE DWARF1A); hydrolase | ch, score=3.5
target 5' GUGGCGGUCUGCGGCAGCCUU 3'
:: ::: .::::::::::::
query 3' CAACGCGGGACGCCGUCGGAC 5'
query=108-TMV-Cg, target=AT3G05120.1 | Symbols: ATGID1A, GID1A | ATGID1A/GID1A (GA INSENSITIVE DWARF1A); hydrolase | ch, score=3
target 5' UGUGGCGGUCUGCGGCAGCCU 3'
::: ::: .::::::::::::
query 3' ACAACGCGGGACGCCGUCGGA 5'
query=116-TMV-Cg, target=AT4G16690.1 | Symbols: | esterase/lipase/thioesterase family protein | chr4:9392169-9393551 R, score=3.5
target 5' CAUCUAAGCUGUUGCGUCCUGC 3'
:: :.: :::::::::.:::::
query 3' GU-GGUCCGACAACGCGGGACG 5'
query=117-TMV-Cg, target=AT4G16690.1 | Symbols: | esterase/lipase/thioesterase family protein | chr4:9392169-9393551 R, score=3.5
target 5' UCAUCUAAGCUGUUGCGUCCUG 3'
::: :.: :::::::::.::::
query 3' AGU-GGUCCGACAACGCGGGAC 5'
query=120-TMV-Cg, target=AT2G06350.1 | Symbols: | transposable element gene | chr2:2505322-2510454 REVERSE, score=3
target 5' CACUCACCAGGCUGUUGUGCA 3'
:: ::::::::::::::.::
query 3' GUAAGUGGUCCGACAACGCGG 5'
query=121-TMV-Cg, target=AT2G06350.1 | Symbols: | transposable element gene | chr2:2505322-2510454 REVERSE, score=3
target 5' CCACUCACCAGGCUGUUGUGC 3'
:: ::::::::::::::.::
query 3' AGUAAGUGGUCCGACAACGCG 5'
query=122-TMV-Cg, target=AT2G06350.1 | Symbols: | transposable element gene | chr2:2505322-2510454 REVERSE, score=3.5
target 5' GCCACUCACCAGGCUGUUGUG 3'
. :: ::::::::::::::.:
query 3' UAGUAAGUGGUCCGACAACGC 5'
query=123-TMV-Cg, target=AT4G31490.1 | Symbols: | coatomer beta subunit, putative / beta-coat protein, putative / beta, score=3
target 5' AAUCA-UCACCAGGUUGUUGG 3'
::::: ::::::::.:::::
query 3' UUAGUAAGUGGUCCGACAACG 5'
query=123-TMV-Cg, target=AT2G06350.1 | Symbols: | transposable element gene | chr2:2505322-2510454 REVERSE, score=3.5
target 5' GGCCACUCACCAGGCUGUUGU 3'
.. :: ::::::::::::::.
query 3' UUAGUAAGUGGUCCGACAACG 5'
query=124-TMV-Cg, target=AT2G06350.1 | Symbols: | transposable element gene | chr2:2505322-2510454 REVERSE, score=3
target 5' AGGCCACUCACCAGGCUGUUG 3'
:.. :: ::::::::::::::
query 3' UUUAGUAAGUGGUCCGACAAC 5'
query=124-TMV-Cg, target=AT4G31490.1 | Symbols: | coatomer beta subunit, putative / beta-coat protein, putative / beta, score=3
target 5' CAAUCA-UCACCAGGUUGUUG 3'
::::: ::::::::.:::::
query 3' UUUAGUAAGUGGUCCGACAAC 5'
query=124-TMV-Cg, target=AT3G15390.1 | Symbols: SDE5 | SDE5 (SILENCING DEFECTIVE 5) | chr3:5196696-5199538 REVERSE, score=3.5
target 5' AAGUCAUUCACCAGGUUCUUG 3'
::.::::::::::::.: :::
query 3' UUUAGUAAGUGGUCCGACAAC 5'
query=124-TMV-Cg, target=AT5G46210.1 | Symbols: CUL4 | CUL4 (CULLIN4); protein binding / ubiquitin-protein ligase | chr, score=3.5
target 5' AGAGCCUUUACCAGGCUGUUG 3'
:.: : ::.::::::::::::
query 3' UUUAGUAAGUGGUCCGACAAC 5'
query=125-TMV-Cg, target=AT2G06350.1 | Symbols: | transposable element gene | chr2:2505322-2510454 REVERSE, score=3
target 5' UAGGCCACUCACCAGGCUGUU 3'
::.. :: :::::::::::::
query 3' AUUUAGUAAGUGGUCCGACAA 5'
query=125-TMV-Cg, target=AT4G31490.1 | Symbols: | coatomer beta subunit, putative / beta-coat protein, putative / beta, score=3
target 5' UCAAUCA-UCACCAGGUUGUU 3'
: ::::: ::::::::.::::
query 3' AUUUAGUAAGUGGUCCGACAA 5'
query=126-TMV-Cg, target=AT1G21650.1 | Symbols: | ATP binding | chr1:7592653-7600153 REVERSE, score=3.5
target 5' CUGAAGGAGUUCACCAGGCUGU 3'
::.:: : :::::::::::::
query 3' GAUUUAGU-AAGUGGUCCGACA 5'
query=127-TMV-Cg, target=AT5G29043.1 | Symbols: | transposable element gene | chr5:11102699-11106653 FORWARD, score=3.5
target 5' GCUAGACCACUCACCAGGCUG 3'
::::.: :: :::::::::::
query 3' CGAUUUAGUAAGUGGUCCGAC 5'
query=128-TMV-Cg, target=AT5G29043.1 | Symbols: | transposable element gene | chr5:11102699-11106653 FORWARD, score=3.5
target 5' GGCUAGACCACUCACCAGGCU 3'
:::::.: :: ::::::::::
query 3' CCGAUUUAGUAAGUGGUCCGA 5'
query=128-TMV-Cg, target=AT5G39850.1 | Symbols: | 40S ribosomal protein S9 (RPS9C) | chr5:15967250-15968653 FORWARD, score=3.5
target 5' GGCUAAGUCCAUUCACCACGCU 3'
::::::.: ::::::::: :::
query 3' CCGAUUUA-GUAAGUGGUCCGA 5'
query=130-TMV-Cg, target=AT4G26070.1 | Symbols: NMAPKK, ATMEK1, MKK1, MEK1 | MEK1 (mitogen-activated protein kinase kin, score=3.5
target 5' GAGGC-GAAUCAUUCAUCGGG 3'
::::: .:::::::::.:.::
query 3' CUCCGAUUUAGUAAGUGGUCC 5'
query=130-TMV-Cg, target=AT4G26070.2 | Symbols: NMAPKK, ATMEK1, MKK1, MEK1 | MEK1 (mitogen-activated protein kinase kin, score=3.5
target 5' GAGGC-GAAUCAUUCAUCGGG 3'
::::: .:::::::::.:.::
query 3' CUCCGAUUUAGUAAGUGGUCC 5'
query=130-TMV-Cg, target=AT4G26070.3 | Symbols: NMAPKK, ATMEK1, MKK1, MEK1 | MEK1 (mitogen-activated protein kinase kin, score=3.5
target 5' GAGGC-GAAUCAUUCAUCGGG 3'
::::: .:::::::::.:.::
query 3' CUCCGAUUUAGUAAGUGGUCC 5'
query=131-TMV-Cg, target=AT2G47010.1 | Symbols: | similar to unknown protein [Arabidopsis thaliana] (TAIR:AT1G17030.1), score=2.5
target 5' AGAGAUUAAAUCAUUCACCAA 3'
:::: .::::::::::::::
query 3' UCUCCGAUUUAGUAAGUGGUC 5'
query=131-TMV-Cg, target=AT2G47010.2 | Symbols: | similar to unknown protein [Arabidopsis thaliana] (TAIR:AT1G17030.1), score=2.5
target 5' AGAGAUUAAAUCAUUCACCAA 3'
:::: .::::::::::::::
query 3' UCUCCGAUUUAGUAAGUGGUC 5'
query=131-TMV-Cg, target=AT4G26070.2 | Symbols: NMAPKK, ATMEK1, MKK1, MEK1 | MEK1 (mitogen-activated protein kinase kin, score=3.5
target 5' AGAGGC-GAAUCAUUCAUCGG 3'
:::::: .:::::::::.:.:
query 3' UCUCCGAUUUAGUAAGUGGUC 5'
query=131-TMV-Cg, target=AT4G26070.3 | Symbols: NMAPKK, ATMEK1, MKK1, MEK1 | MEK1 (mitogen-activated protein kinase kin, score=3.5
target 5' AGAGGC-GAAUCAUUCAUCGG 3'
:::::: .:::::::::.:.:
query 3' UCUCCGAUUUAGUAAGUGGUC 5'
query=132-TMV-Cg, target=AT2G47010.1 | Symbols: | similar to unknown protein [Arabidopsis thaliana] (TAIR:AT1G17030.1), score=2.5
target 5' UAGAGAUUAAAUCAUUCACCA 3'
:::: .::::::::::::::
query 3' CUCUCCGAUUUAGUAAGUGGU 5'
query=132-TMV-Cg, target=AT2G47010.2 | Symbols: | similar to unknown protein [Arabidopsis thaliana] (TAIR:AT1G17030.1), score=2.5
target 5' UAGAGAUUAAAUCAUUCACCA 3'
:::: .::::::::::::::
query 3' CUCUCCGAUUUAGUAAGUGGU 5'
query=132-TMV-Cg, target=AT4G26070.2 | Symbols: NMAPKK, ATMEK1, MKK1, MEK1 | MEK1 (mitogen-activated protein kinase kin, score=3.5
target 5' GAGAGGC-GAAUCAUUCAUCG 3'
::::::: .:::::::::.:.
query 3' CUCUCCGAUUUAGUAAGUGGU 5'
query=132-TMV-Cg, target=AT4G26070.3 | Symbols: NMAPKK, ATMEK1, MKK1, MEK1 | MEK1 (mitogen-activated protein kinase kin, score=3.5
target 5' GAGAGGC-GAAUCAUUCAUCG 3'
::::::: .:::::::::.:.
query 3' CUCUCCGAUUUAGUAAGUGGU 5'
query=133-TMV-Cg, target=AT2G47010.1 | Symbols: | similar to unknown protein [Arabidopsis thaliana] (TAIR:AT1G17030.1), score=3.5
target 5' AUAGAGAUUAAAUCAUUCACC 3'
:::: .:::::::::::::
query 3' GCUCUCCGAUUUAGUAAGUGG 5'
query=133-TMV-Cg, target=AT2G47010.2 | Symbols: | similar to unknown protein [Arabidopsis thaliana] (TAIR:AT1G17030.1), score=3.5
target 5' AUAGAGAUUAAAUCAUUCACC 3'
:::: .:::::::::::::
query 3' GCUCUCCGAUUUAGUAAGUGG 5'
query=133-TMV-Cg, target=AT5G50700.1 | Symbols: | short-chain dehydrogenase/reductase (SDR) family protein | chr5:2064, score=3.5
target 5' UGAGA-GCUAAAUCAUUUACG 3'
.:::: :::::::::::.::
query 3' GCUCUCCGAUUUAGUAAGUGG 5'
query=133-TMV-Cg, target=AT5G50600.1 | Symbols: ATHSD1 | ATHSD1 (HYDROXYSTEROID DEHYDROGENASE 1); oxidoreductase | chr5, score=3.5
target 5' UGAGA-GCUAAAUCAUUUACG 3'
.:::: :::::::::::.::
query 3' GCUCUCCGAUUUAGUAAGUGG 5'
query=134-TMV-Cg, target=AT5G50600.1 | Symbols: ATHSD1 | ATHSD1 (HYDROXYSTEROID DEHYDROGENASE 1); oxidoreductase | chr5, score=3.5
target 5' AUGAGA-GCUAAAUCAUUUAC 3'
.:::: :::::::::::.::
query 3' AGCUCUCCGAUUUAGUAAGUG 5'
query=136-TMV-Cg, target=AT4G21180.1 | Symbols: | DNAJ heat shock N-terminal domain-containing protein / sec63 domain-, score=3.5
target 5' CGUUG-CAGGUUAAAUCAUUC 3'
:::.: :::.::::::::::
query 3' GCAGCUCUCCGAUUUAGUAAG 5'
query=137-TMV-Cg, target=AT4G21180.1 | Symbols: | DNAJ heat shock N-terminal domain-containing protein / sec63 domain-, score=3.5
target 5' GCGUUG-CAGGUUAAAUCAUU 3'
::::.: :::.:::::::::
query 3' CGCAGCUCUCCGAUUUAGUAA 5'
query=139-TMV-Cg, target=AT4G01995.1 | Symbols: | similar to unknown protein [Arabidopsis thaliana] (TAIR:AT1G64680.1), score=3.5
target 5' AUUCGUC-AGAGGUUAAAUCA 3'
:. :::: :::::.:::::::
query 3' UGCGCAGCUCUCCGAUUUAGU 5'
query=140-TMV-Cg, target=AT3G15890.1 | Symbols: | protein kinase family protein | chr3:5374254-5376281 FORWARD, score=3.5
target 5' GACCACUCGAGAGGCUAAAUC 3'
.:: :::::::::::::::
query 3' UUGCGCAGCUCUCCGAUUUAG 5'
query=141-TMV-Cg, target=AT3G15890.1 | Symbols: | protein kinase family protein | chr3:5374254-5376281 FORWARD, score=3.5
target 5' AGACCACUCGAGAGGCUAAAU 3'
:.:: ::::::::::::::
query 3' UUUGCGCAGCUCUCCGAUUUA 5'
query=145-TMV-Cg, target=AT1G48360.1 | Symbols: | similar to unnamed protein product [Vitis vinifera] (GB:CAO45274.1);, score=3
target 5' UCAUAUGGCGCGUUGAGAGGCU 3'
::::: ..:::::.::::::::
query 3' AGUAU-UUGCGCAGCUCUCCGA 5'
query=145-TMV-Cg, target=AT1G48360.2 | Symbols: | similar to unnamed protein product [Vitis vinifera] (GB:CAO45274.1);, score=3
target 5' UCAUAUGGCGCGUUGAGAGGCU 3'
::::: ..:::::.::::::::
query 3' AGUAU-UUGCGCAGCUCUCCGA 5'
query=145-TMV-Cg, target=AT1G48360.3 | Symbols: | similar to unnamed protein product [Vitis vinifera] (GB:CAO45274.1);, score=3
target 5' UCAUAUGGCGCGUUGAGAGGCU 3'
::::: ..:::::.::::::::
query 3' AGUAU-UUGCGCAGCUCUCCGA 5'
query=156-TMV-Cg, target=AT5G01310.1 | Symbols: | basic helix-loop-helix (bHLH) family protein | chr5:125303-128959 FO, score=3.5
target 5' CAACAUCGUUGUCAUAAACGA 3'
::::: :.::.:::::::::
query 3' GUUGUCGUAAUAGUAUUUGCG 5'
query=161-TMV-Cg, target=AT4G08710.1 | Symbols: | transposable element gene | chr4:5567739-5570569 FORWARD, score=2
target 5' UUCUUAAGCAGCAUUAUCAUA 3'
.:::: :.:::::::::::::
query 3' GAGAAGUUGUCGUAAUAGUAU 5'
query=161-TMV-Cg, target=AT3G32140.1 | Symbols: | transposable element gene | chr3:13141934-13142722 REVERSE, score=2
target 5' UUCUUAAGCAGCAUUAUCAUA 3'
.:::: :.:::::::::::::
query 3' GAGAAGUUGUCGUAAUAGUAU 5'
query=161-TMV-Cg, target=AT3G29612.1 | Symbols: | transposable element gene | chr3:11413052-11414844 REVERSE, score=2.5
target 5' UUCUUAACCAGCAUUAUCAUA 3'
.:::: : :::::::::::::
query 3' GAGAAGUUGUCGUAAUAGUAU 5'
query=161-TMV-Cg, target=AT2G07460.1 | Symbols: | transposable element gene | chr2:3107209-3109247 FORWARD, score=3
target 5' UUCUUAAGCAGCAUUAUUAUA 3'
.:::: :.:::::::::.:::
query 3' GAGAAGUUGUCGUAAUAGUAU 5'
query=162-TMV-Cg, target=AT4G08710.1 | Symbols: | transposable element gene | chr4:5567739-5570569 FORWARD, score=3.5
target 5' UUUCUUAAGCAGCAUUAUCAU 3'
.:::: :.::::::::::::
query 3' CGAGAAGUUGUCGUAAUAGUA 5'
query=162-TMV-Cg, target=AT3G32140.1 | Symbols: | transposable element gene | chr3:13141934-13142722 REVERSE, score=3.5
target 5' UUUCUUAAGCAGCAUUAUCAU 3'
.:::: :.::::::::::::
query 3' CGAGAAGUUGUCGUAAUAGUA 5'
query=163-TMV-Cg, target=AT4G08710.1 | Symbols: | transposable element gene | chr4:5567739-5570569 FORWARD, score=3.5
target 5' AUUUCUUAAGCAGCAUUAUCA 3'
: .:::: :.:::::::::::
query 3' UCGAGAAGUUGUCGUAAUAGU 5'
query=163-TMV-Cg, target=AT3G32140.1 | Symbols: | transposable element gene | chr3:13141934-13142722 REVERSE, score=3.5
target 5' AUUUCUUAAGCAGCAUUAUCA 3'
: .:::: :.:::::::::::
query 3' UCGAGAAGUUGUCGUAAUAGU 5'
query=163-TMV-Cg, target=AT1G71410.1 | Symbols: | protein kinase family protein | chr1:26916388-26921374 REVERSE, score=3.5
target 5' AGUUCUU-AAAAGCAUUAUCA 3'
::.:::: :: ::::::::::
query 3' UCGAGAAGUUGUCGUAAUAGU 5'
query=163-TMV-Cg, target=AT1G22870.1 | Symbols: | protein kinase family protein | chr1:8089490-8094162 FORWARD, score=3.5
target 5' AGUUCUU-AAAAGCAUUAUCA 3'
::.:::: :: ::::::::::
query 3' UCGAGAAGUUGUCGUAAUAGU 5'
query=164-TMV-Cg, target=AT1G54930.1 | Symbols: | zinc knuckle (CCHC-type) family protein | chr1:20481934-20483338 REV, score=3.5
target 5' CGG-UCUCCAACAGCAUUGUC 3'
:.: ::: ::::::::::.::
query 3' GUCGAGAAGUUGUCGUAAUAG 5'
query=166-TMV-Cg, target=AT3G02125.1 | Symbols: | similar to unknown protein [Arabidopsis thaliana] (TAIR:AT5G39200.1), score=3.5
target 5' UUUAGCAUUUCAACAGCGUUG 3'
::.::: .:::::::::.::.
query 3' AAGUCGAGAAGUUGUCGUAAU 5'
query=166-TMV-Cg, target=AT1G38710.1 | Symbols: | transposable element gene | chr1:14541180-14545231 REVERSE, score=3.5
target 5' UUCAUCACUUCAGCAGCAUUG 3'
:::: : :::::.:::::::.
query 3' AAGUCGAGAAGUUGUCGUAAU 5'
query=167-TMV-Cg, target=AT1G38710.1 | Symbols: | transposable element gene | chr1:14541180-14545231 REVERSE, score=3.5
target 5' GUUCAUCACUUCAGCAGCAUU 3'
.:::: : :::::.:::::::
query 3' UAAGUCGAGAAGUUGUCGUAA 5'
query=168-TMV-Cg, target=AT5G51790.1 | Symbols: | basix helix-loop-helix (bHLH) family protein | chr5:21056988-2105782, score=3
target 5' CA-UCAGCUCUUUAACAGCAC 3'
:: :::::::::.:::::::
query 3' GUAAGUCGAGAAGUUGUCGUA 5'
query=169-TMV-Cg, target=AT5G51790.1 | Symbols: | basix helix-loop-helix (bHLH) family protein | chr5:21056988-2105782, score=3.5
target 5' GUCAUCAGCUCUUUAACAGCA 3'
:. :::::::::.:::::::
query 3' CGUAAGUCGAGAAGUUGUCGU 5'
query=170-TMV-Cg, target=AT4G22150.1 | Symbols: PUX3 | PUX3 (PLANT UBX DOMAIN-CONTAINING PROTEIN 3) | chr4:11731150-117, score=3.5
target 5' UGCCAACGGCUCUUCAACAGC 3'
::: :.:::::::::::::
query 3' ACGUAAGUCGAGAAGUUGUCG 5'
query=170-TMV-Cg, target=AT2G07727.1 | Symbols: | cytochrome b (MTCYB) (COB) (CYTB) | chr2:3450575-3452041 FORWARD, score=3.5
target 5' UGGAUUUAGCU-UUCAACAGC 3'
:: :::.:::: :::::::::
query 3' ACGUAAGUCGAGAAGUUGUCG 5'
query=170-TMV-Cg, target=ATMG00220.1 | Symbols: COB | Mitochondrial apocytochrome b (cob) gene encodes a subunit of the, score=3.5
target 5' UGGAUUUAGCU-UUCAACAGC 3'
:: :::.:::: :::::::::
query 3' ACGUAAGUCGAGAAGUUGUCG 5'
query=171-TMV-Cg, target=AT3G53480.1 | Symbols: PDR9, ATPDR9 | ATPDR9/PDR9 (PLEIOTROPIC DRUG RESISTANCE 9); ATPase, cou, score=3
target 5' GUGCA-UCAGCUCUUCAAUAU 3'
::::: ::::::::::::.:
query 3' CACGUAAGUCGAGAAGUUGUC 5'
query=171-TMV-Cg, target=AT2G07727.1 | Symbols: | cytochrome b (MTCYB) (COB) (CYTB) | chr2:3450575-3452041 FORWARD, score=3.5
target 5' GUGGAUUUAGCU-UUCAACAG 3'
::: :::.:::: ::::::::
query 3' CACGUAAGUCGAGAAGUUGUC 5'
query=171-TMV-Cg, target=ATMG00220.1 | Symbols: COB | Mitochondrial apocytochrome b (cob) gene encodes a subunit of the, score=3.5
target 5' GUGGAUUUAGCU-UUCAACAG 3'
::: :::.:::: ::::::::
query 3' CACGUAAGUCGAGAAGUUGUC 5'
query=172-TMV-Cg, target=AT3G53480.1 | Symbols: PDR9, ATPDR9 | ATPDR9/PDR9 (PLEIOTROPIC DRUG RESISTANCE 9); ATPase, cou, score=2.5
target 5' UGUGCA-UCAGCUCUUCAAUA 3'
.::::: ::::::::::::.:
query 3' GCACGUAAGUCGAGAAGUUGU 5'
query=172-TMV-Cg, target=AT1G05710.2 | Symbols: | ethylene-responsive protein, putative | chr1:1714949-1717269 FORWARD, score=2.5
target 5' CGUAU-UUCAGCUCUUCAACA 3'
::: . :::::::::::::::
query 3' GCACGUAAGUCGAGAAGUUGU 5'
query=172-TMV-Cg, target=AT1G05710.3 | Symbols: | ethylene-responsive protein, putative | chr1:1714949-1717275 FORWARD, score=2.5
target 5' CGUAU-UUCAGCUCUUCAACA 3'
::: . :::::::::::::::
query 3' GCACGUAAGUCGAGAAGUUGU 5'
query=172-TMV-Cg, target=AT2G31730.1 | Symbols: | ethylene-responsive protein, putative | chr2:13494645-13496756 REVER, score=2.5
target 5' CGUAU-UUCAGCUCUUCAACA 3'
::: . :::::::::::::::
query 3' GCACGUAAGUCGAGAAGUUGU 5'
query=172-TMV-Cg, target=AT1G05710.1 | Symbols: | ethylene-responsive protein, putative | chr1:1716021-1717274 FORWARD, score=2.5
target 5' CGUAU-UUCAGCUCUUCAACA 3'
::: . :::::::::::::::
query 3' GCACGUAAGUCGAGAAGUUGU 5'
query=172-TMV-Cg, target=AT1G05710.4 | Symbols: | ethylene-responsive protein, putative | chr1:1715779-1717274 FORWARD, score=2.5
target 5' CGUAU-UUCAGCUCUUCAACA 3'
::: . :::::::::::::::
query 3' GCACGUAAGUCGAGAAGUUGU 5'
query=172-TMV-Cg, target=AT4G18150.1 | Symbols: | similar to unknown protein [Arabidopsis thaliana] (TAIR:AT1G29350.1), score=3
target 5' CAUGCUUUCAGCUUUUCAACA 3'
: ::: :::::::.:::::::
query 3' GCACGUAAGUCGAGAAGUUGU 5'
query=173-TMV-Cg, target=AT3G53480.1 | Symbols: PDR9, ATPDR9 | ATPDR9/PDR9 (PLEIOTROPIC DRUG RESISTANCE 9); ATPase, cou, score=3
target 5' UUGUGCA-UCAGCUCUUCAAU 3'
.::::: ::::::::::::.
query 3' CGCACGUAAGUCGAGAAGUUG 5'
query=173-TMV-Cg, target=AT4G19185.1 | Symbols: | integral membrane family protein | chr4:10489053-10491682 REVERSE, score=3.5
target 5' GCGUUUGUUCAGCUCUUUAAU 3'
:::: ..::::::::::.::.
query 3' CGCACGUAAGUCGAGAAGUUG 5'
query=173-TMV-Cg, target=AT4G10840.2 | Symbols: | kinesin light chain-related | chr4:6656512-6659252 FORWARD, score=3.5
target 5' GCCUGCGUUCAGCUUUUCAAG 3'
:: :::.:::::::.:::::
query 3' CGCACGUAAGUCGAGAAGUUG 5'
query=173-TMV-Cg, target=AT4G10840.1 | Symbols: | kinesin light chain-related | chr4:6656512-6659261 FORWARD, score=3.5
target 5' GCCUGCGUUCAGCUUUUCAAG 3'
:: :::.:::::::.:::::
query 3' CGCACGUAAGUCGAGAAGUUG 5'
query=173-TMV-Cg, target=AT1G05710.2 | Symbols: | ethylene-responsive protein, putative | chr1:1714949-1717269 FORWARD, score=3.5
target 5' ACGUAU-UUCAGCUCUUCAAC 3'
::: . ::::::::::::::
query 3' CGCACGUAAGUCGAGAAGUUG 5'
query=173-TMV-Cg, target=AT1G05710.3 | Symbols: | ethylene-responsive protein, putative | chr1:1714949-1717275 FORWARD, score=3.5
target 5' ACGUAU-UUCAGCUCUUCAAC 3'
::: . ::::::::::::::
query 3' CGCACGUAAGUCGAGAAGUUG 5'
query=173-TMV-Cg, target=AT2G31730.1 | Symbols: | ethylene-responsive protein, putative | chr2:13494645-13496756 REVER, score=3.5
target 5' ACGUAU-UUCAGCUCUUCAAC 3'
::: . ::::::::::::::
query 3' CGCACGUAAGUCGAGAAGUUG 5'
query=173-TMV-Cg, target=AT1G05710.1 | Symbols: | ethylene-responsive protein, putative | chr1:1716021-1717274 FORWARD, score=3.5
target 5' ACGUAU-UUCAGCUCUUCAAC 3'
::: . ::::::::::::::
query 3' CGCACGUAAGUCGAGAAGUUG 5'
query=173-TMV-Cg, target=AT1G05710.4 | Symbols: | ethylene-responsive protein, putative | chr1:1715779-1717274 FORWARD, score=3.5
target 5' ACGUAU-UUCAGCUCUUCAAC 3'
::: . ::::::::::::::
query 3' CGCACGUAAGUCGAGAAGUUG 5'
query=174-TMV-Cg, target=AT4G10840.2 | Symbols: | kinesin light chain-related | chr4:6656512-6659252 FORWARD, score=2.5
target 5' AGCCUGCGUUCAGCUUUUCAA 3'
::: :::.:::::::.:::::
query 3' UCGCACGUAAGUCGAGAAGUU 5'
query=174-TMV-Cg, target=AT4G10840.1 | Symbols: | kinesin light chain-related | chr4:6656512-6659261 FORWARD, score=2.5
target 5' AGCCUGCGUUCAGCUUUUCAA 3'
::: :::.:::::::.:::::
query 3' UCGCACGUAAGUCGAGAAGUU 5'
query=174-TMV-Cg, target=AT2G19930.1 | Symbols: | RNA-dependent RNA polymerase family protein | chr2:8614422-8619523 R, score=3
target 5' AG-GUUCUUUCAGCUCUUCAA 3'
:: :: : :::::::::::::
query 3' UCGCACGUAAGUCGAGAAGUU 5'
query=174-TMV-Cg, target=AT4G19185.1 | Symbols: | integral membrane family protein | chr4:10489053-10491682 REVERSE, score=3.5
target 5' GGCGUUUGUUCAGCUCUUUAA 3'
.:::: ..::::::::::.::
query 3' UCGCACGUAAGUCGAGAAGUU 5'
query=174-TMV-Cg, target=AT1G05710.2 | Symbols: | ethylene-responsive protein, putative | chr1:1714949-1717269 FORWARD, score=3.5
target 5' AACGUAU-UUCAGCUCUUCAA 3'
: ::: . :::::::::::::
query 3' UCGCACGUAAGUCGAGAAGUU 5'
query=174-TMV-Cg, target=AT1G05710.3 | Symbols: | ethylene-responsive protein, putative | chr1:1714949-1717275 FORWARD, score=3.5
target 5' AACGUAU-UUCAGCUCUUCAA 3'
: ::: . :::::::::::::
query 3' UCGCACGUAAGUCGAGAAGUU 5'
query=174-TMV-Cg, target=AT2G31730.1 | Symbols: | ethylene-responsive protein, putative | chr2:13494645-13496756 REVER, score=3.5
target 5' AACGUAU-UUCAGCUCUUCAA 3'
: ::: . :::::::::::::
query 3' UCGCACGUAAGUCGAGAAGUU 5'
query=174-TMV-Cg, target=AT1G05710.1 | Symbols: | ethylene-responsive protein, putative | chr1:1716021-1717274 FORWARD, score=3.5
target 5' AACGUAU-UUCAGCUCUUCAA 3'
: ::: . :::::::::::::
query 3' UCGCACGUAAGUCGAGAAGUU 5'
query=174-TMV-Cg, target=AT1G05710.4 | Symbols: | ethylene-responsive protein, putative | chr1:1715779-1717274 FORWARD, score=3.5
target 5' AACGUAU-UUCAGCUCUUCAA 3'
: ::: . :::::::::::::
query 3' UCGCACGUAAGUCGAGAAGUU 5'
query=201-TMV-Cg, target=AT3G17290.1 | Symbols: | transposable element gene | chr3:5905058-5906722 REVERSE, score=3.5
target 5' UGAAGAAAUGGAUCUUGGGGU 3'
:: :::::::::.:::.:::.
query 3' ACCUCUUUACCUGGAAUCCCG 5'
No results for 202-TMV-Cg
No results for 203-TMV-Cg
query=204-TMV-Cg, target=AT1G29715.1 | Symbols: | pseudogene, putative receptor-related serine/threonine kinase, blast, score=2.5
target 5' GCUUGGA-AAAUGGACCUUAC 3'
.:::::: ::::::::::::
query 3' UGAACCUCUUUACCUGGAAUC 5'
query=205-TMV-Cg, target=AT1G61740.1 | Symbols: | similar to unknown protein [Arabidopsis thaliana] (TAIR:AT1G11540.1), score=3.5
target 5' GACUUUUGGAAAUGGACUUUA 3'
::::: .:::::::::.:::
query 3' CUGAACCUCUUUACCUGGAAU 5'
query=205-TMV-Cg, target=AT1G55325.1 | Symbols: | similar to hypothetical protein OsI_019475 [Oryza sativa (indica cul, score=3.5
target 5' GA-UUGUGGAGAUGGACCUUA 3'
:: ::: .::.::::::::::
query 3' CUGAACCUCUUUACCUGGAAU 5'
query=208-TMV-Cg, target=AT3G63120.1 | Symbols: CYCP1;1 | CYCP1;1 (cyclin p1;1); cyclin-dependent protein kinase | chr3, score=3.5
target 5' AUUCG-UUGGAGAAAUGGACU 3'
:.: . ::::::::::::::.
query 3' UGACUGAACCUCUUUACCUGG 5'
query=209-TMV-Cg, target=AT3G63120.1 | Symbols: CYCP1;1 | CYCP1;1 (cyclin p1;1); cyclin-dependent protein kinase | chr3, score=3
target 5' CAUUCG-UUGGAGAAAUGGAC 3'
::.: . ::::::::::::::
query 3' GUGACUGAACCUCUUUACCUG 5'
query=209-TMV-Cg, target=AT2G07780.1 | Symbols: | transposable element gene | chr2:3590811-3593224 REVERSE, score=3.5
target 5' CACUGAUUUGGAAAAAUGGGC 3'
::::::.::::: ::::::.:
query 3' GUGACUGAACCUCUUUACCUG 5'
query=209-TMV-Cg, target=AT3G43526.1 | Symbols: | transposable element gene | chr3:15433995-15436328 FORWARD, score=3.5
target 5' CACUGAUUUGGAAAAAUGGGC 3'
::::::.::::: ::::::.:
query 3' GUGACUGAACCUCUUUACCUG 5'
query=209-TMV-Cg, target=AT3G15602.1 | Symbols: | transposable element gene | chr3:5283453-5285774 REVERSE, score=3.5
target 5' CACUGAUUUGGAAAAAUGGGC 3'
::::::.::::: ::::::.:
query 3' GUGACUGAACCUCUUUACCUG 5'
query=209-TMV-Cg, target=AT5G49830.1 | Symbols: | similar to unknown protein [Arabidopsis thaliana] (TAIR:AT1G10385.1), score=3.5
target 5' CUCUGAUCUGGAGAAAUGGGC 3'
: ::::. :::::::::::.:
query 3' GUGACUGAACCUCUUUACCUG 5'
query=209-TMV-Cg, target=AT1G18270.2 | Symbols: | ketose-bisphosphate aldolase class-II family protein | chr1:6283405-, score=3.5
target 5' CAAU-ACUUGGGGAAAUGGAU 3'
:: : ::::::.::::::::.
query 3' GUGACUGAACCUCUUUACCUG 5'
query=209-TMV-Cg, target=AT1G18270.1 | Symbols: | ketose-bisphosphate aldolase class-II family protein | chr1:6283405-, score=3.5
target 5' CAAU-ACUUGGGGAAAUGGAU 3'
:: : ::::::.::::::::.
query 3' GUGACUGAACCUCUUUACCUG 5'
query=209-TMV-Cg, target=AT1G69640.1 | Symbols: | acid phosphatase, putative | chr1:26197322-26199358 REVERSE, score=3.5
target 5' CCCUGAGGUUGGAGAAAUGGAU 3'
: :::: :::::::::::::.
query 3' GUGACU-GAACCUCUUUACCUG 5'
query=210-TMV-Cg, target=AT2G07780.1 | Symbols: | transposable element gene | chr2:3590811-3593224 REVERSE, score=3
target 5' ACACUGAUUUGGAAAAAUGGG 3'
:::::::.::::: ::::::.
query 3' UGUGACUGAACCUCUUUACCU 5'
query=210-TMV-Cg, target=AT3G43526.1 | Symbols: | transposable element gene | chr3:15433995-15436328 FORWARD, score=3
target 5' ACACUGAUUUGGAAAAAUGGG 3'
:::::::.::::: ::::::.
query 3' UGUGACUGAACCUCUUUACCU 5'
query=210-TMV-Cg, target=AT3G15602.1 | Symbols: | transposable element gene | chr3:5283453-5285774 REVERSE, score=3
target 5' ACACUGAUUUGGAAAAAUGGG 3'
:::::::.::::: ::::::.
query 3' UGUGACUGAACCUCUUUACCU 5'
query=210-TMV-Cg, target=AT5G54930.1 | Symbols: | AT hook motif-containing protein | chr5:22322960-22324790 REVERSE, score=3
target 5' AUAUCGAGCUUGGAGAAAUGGA 3'
:.:. :: ::::::::::::::
query 3' UGUGACU-GAACCUCUUUACCU 5'
query=210-TMV-Cg, target=AT5G54930.2 | Symbols: | AT hook motif-containing protein | chr5:22322959-22324787 REVERSE, score=3
target 5' AUAUCGAGCUUGGAGAAAUGGA 3'
:.:. :: ::::::::::::::
query 3' UGUGACU-GAACCUCUUUACCU 5'
query=210-TMV-Cg, target=AT3G18090.1 | Symbols: NRPD2b | NRPD2b (nuclear RNA polymerase D 2b); DNA binding / DNA-direct, score=3
target 5' AUA-AGAUUUGGAGAAAUGGA 3'
:.: ::.:::::::::::::
query 3' UGUGACUGAACCUCUUUACCU 5'
query=210-TMV-Cg, target=AT3G11150.1 | Symbols: | similar to unnamed protein product [Vitis vinifera] (GB:CAO41383.1);, score=3.5
target 5' GCUCAGGUUUGGAGAAAUGGA 3'
.: : :..:::::::::::::
query 3' UGUGACUGAACCUCUUUACCU 5'
query=210-TMV-Cg, target=AT4G15300.1 | Symbols: CYP702A2 | CYP702A2 (cytochrome P450, family 702, subfamily A, polypept, score=3.5
target 5' ACAUCAUAUUUGGAGAAAUGGA 3'
::: : :.:::::::::::::
query 3' UGU-GACUGAACCUCUUUACCU 5'
query=210-TMV-Cg, target=AT1G69640.1 | Symbols: | acid phosphatase, putative | chr1:26197322-26199358 REVERSE, score=3.5
target 5' GCCCUGAGGUUGGAGAAAUGGA 3'
.: :::: :::::::::::::
query 3' UGUGACU-GAACCUCUUUACCU 5'
query=211-TMV-Cg, target=AT1G30520.1 | Symbols: AAE14 | AAE14 (ACYL-ACTIVATING ENZYME 14); AMP binding | chr1:10810966-, score=3.5
target 5' GAUACUCGUCUUGGAGAGAUGG 3'
::.::: : ::::::::.::::
query 3' CUGUGA-CUGAACCUCUUUACC 5'
query=211-TMV-Cg, target=AT5G63290.1 | Symbols: | coproporphyrinogen oxidase-related | chr5:25386471-25388147 REVERSE, score=3.5
target 5' GUCGCUGACUUGGAG-AAUGG 3'
: :.::::::::::: :::::
query 3' CUGUGACUGAACCUCUUUACC 5'
query=211-TMV-Cg, target=AT3G18090.1 | Symbols: NRPD2b | NRPD2b (nuclear RNA polymerase D 2b); DNA binding / DNA-direct, score=3.5
target 5' GAUA-AGAUUUGGAGAAAUGG 3'
::.: ::.::::::::::::
query 3' CUGUGACUGAACCUCUUUACC 5'
query=211-TMV-Cg, target=AT1G07615.1 | Symbols: | GTP binding | chr1:2342195-2344268 REVERSE, score=3.5
target 5' GA-AUUGUCUUGGAGAAGUGG 3'
:: :.:: :::::::::.:::
query 3' CUGUGACUGAACCUCUUUACC 5'
query=211-TMV-Cg, target=AT5G57540.1 | Symbols: | xyloglucan:xyloglucosyl transferase, putative / xyloglucan endotrans, score=3.5
target 5' GAUA-UCACUUGGGGAAAUGG 3'
::.: : ::::::.:::::::
query 3' CUGUGACUGAACCUCUUUACC 5'
query=211-TMV-Cg, target=AT1G74470.1 | Symbols: | geranylgeranyl reductase | chr1:27994826-27996667 FORWARD, score=3.5
target 5' GGAAGU-ACUUGGAGAAAUGG 3'
:. : : ::::::::::::::
query 3' CUGUGACUGAACCUCUUUACC 5'
query=212-TMV-Cg, target=AT1G06070.1 | Symbols: | bZIP transcription factor, putative (bZIP69) | chr1:1834828-1837647, score=3
target 5' AGA-ACCGACUUGGAGGAAUG 3'
::: :: :::::::::.::::
query 3' UCUGUGACUGAACCUCUUUAC 5'
query=212-TMV-Cg, target=AT5G40060.1 | Symbols: | pseudogene of disease resistance protein (TIR-NBS-LRR class) | chr5:, score=3.5
target 5' AGACAUGGAUUUGGAGAAAUC 3'
:::::. ::.::::::::::
query 3' UCUGUGACUGAACCUCUUUAC 5'
query=212-TMV-Cg, target=AT1G74470.1 | Symbols: | geranylgeranyl reductase | chr1:27994826-27996667 FORWARD, score=3.5
target 5' AGGAAGU-ACUUGGAGAAAUG 3'
::. : : :::::::::::::
query 3' UCUGUGACUGAACCUCUUUAC 5'
query=213-TMV-Cg, target=AT5G40060.1 | Symbols: | pseudogene of disease resistance protein (TIR-NBS-LRR class) | chr5:, score=3.5
target 5' AAGACAUGGAUUUGGAGAAAU 3'
:::::. ::.::::::::::
query 3' AUCUGUGACUGAACCUCUUUA 5'
query=213-TMV-Cg, target=AT1G77320.1 | Symbols: MEI1 | MEI1 (MEIOSIS DEFECTIVE 1); transcription coactivator | chr1:290, score=3.5
target 5' UAUAUAACAGACUUGGAGAAAU 3'
:: :. :: :::::::::::::
query 3' AUCUG-UGACUGAACCUCUUUA 5'
query=214-TMV-Cg, target=AT3G23020.1 | Symbols: | pentatricopeptide (PPR) repeat-containing protein | chr3:8177222-817, score=3
target 5' GUAGAUGCU-ACUUGGAGAAA 3'
:::::..:: :::::::::::
query 3' CAUCUGUGACUGAACCUCUUU 5'
query=214-TMV-Cg, target=AT1G29000.1 | Symbols: | heavy-metal-associated domain-containing protein | chr1:10113004-101, score=3.5
target 5' GUGGACUUUGAUUUGGAGAAG 3'
::.::: .:::.::::::::.
query 3' CAUCUGUGACUGAACCUCUUU 5'
query=214-TMV-Cg, target=AT3G12740.1 | Symbols: ALIS1 | LEM3 (ligand-effect modulator 3) family protein / CDC50 family, score=3.5
target 5' AUAGAGAGUGACUUGGAGAAG 3'
:::: : ::::::::::::.
query 3' CAUCUGUGACUGAACCUCUUU 5'
query=214-TMV-Cg, target=AT2G19240.1 | Symbols: | RabGAP/TBC domain-containing protein | chr2:8356130-8359644 REVERSE, score=3.5
target 5' GUA-ACGCUGAGUUGGAGAAA 3'
::: ::.:::: :::::::::
query 3' CAUCUGUGACUGAACCUCUUU 5'
query=214-TMV-Cg, target=AT2G17580.1 | Symbols: | polynucleotide adenylyltransferase family protein | chr2:7653545-765, score=3.5
target 5' GU-GACAGUGAUUUGGAGAAG 3'
:: :::: :::.::::::::.
query 3' CAUCUGUGACUGAACCUCUUU 5'
query=215-TMV-Cg, target=AT5G44280.1 | Symbols: | protein binding / zinc ion binding | chr5:17853076-17856481 REVERSE, score=3.5
target 5' CG-AGAUACUGGCUUGGGGAA 3'
:: :::.::::.:::::.:::
query 3' GCAUCUGUGACUGAACCUCUU 5'
query=215-TMV-Cg, target=AT2G11590.1 | Symbols: | transposable element gene | chr2:4643032-4648308 REVERSE, score=3.5
target 5' CAUAGACGCUGACUUGGAUGAA 3'
: :::::.:::::::::: :::
query 3' GCAUCUGUGACUGAACCU-CUU 5'
query=215-TMV-Cg, target=AT2G11550.1 | Symbols: | transposable element gene | chr2:4633984-4638986 REVERSE, score=3.5
target 5' CAUAGACGCUGACUUGGAUGAA 3'
: :::::.:::::::::: :::
query 3' GCAUCUGUGACUGAACCU-CUU 5'
query=215-TMV-Cg, target=AT4G07760.1 | Symbols: | transposable element gene | chr4:4567160-4571909 FORWARD, score=3.5
target 5' CAUAGACGCUGACUUGGAUGAA 3'
: :::::.:::::::::: :::
query 3' GCAUCUGUGACUGAACCU-CUU 5'
query=215-TMV-Cg, target=AT2G12390.1 | Symbols: | transposable element gene | chr2:5004535-5009000 FORWARD, score=3.5
target 5' CAUAGACGCUGACUUGGAUGAA 3'
: :::::.:::::::::: :::
query 3' GCAUCUGUGACUGAACCU-CUU 5'
query=215-TMV-Cg, target=AT2G23834.1 | Symbols: | unknown protein | chr2:10155746-10156214 FORWARD, score=3.5
target 5' UGUGGA-GCUGAUUUGGAGAA 3'
.::.:: .::::.::::::::
query 3' GCAUCUGUGACUGAACCUCUU 5'
query=215-TMV-Cg, target=AT2G19240.1 | Symbols: | RabGAP/TBC domain-containing protein | chr2:8356130-8359644 REVERSE, score=3.5
target 5' CGUA-ACGCUGAGUUGGAGAA 3'
:::: ::.:::: ::::::::
query 3' GCAUCUGUGACUGAACCUCUU 5'
query=215-TMV-Cg, target=AT1G30810.1 | Symbols: | transcription factor jumonji (jmj) family protein / zinc finger (C5H, score=3.5
target 5' UAUGGA-GCUGACUUGGAGAA 3'
. :.:: .:::::::::::::
query 3' GCAUCUGUGACUGAACCUCUU 5'
query=216-TMV-Cg, target=AT5G44280.1 | Symbols: | protein binding / zinc ion binding | chr5:17853076-17856481 REVERSE, score=3.5
target 5' CCG-AGAUACUGGCUUGGGGA 3'
::: :::.::::.:::::.::
query 3' GGCAUCUGUGACUGAACCUCU 5'
query=217-TMV-Cg, target=AT1G50460.1 | Symbols: | hexokinase, putative | chr1:18697352-18701327 FORWARD, score=3.5
target 5' UUCGUAUGACAUUGACUUGGAU 3'
:.:::: ::::.:::::::::
query 3' AGGCAU-CUGUGACUGAACCUC 5'
query=218-TMV-Cg, target=AT1G50460.1 | Symbols: | hexokinase, putative | chr1:18697352-18701327 FORWARD, score=3.5
target 5' CUUCGUAUGACAUUGACUUGGA 3'
:.:::: ::::.:::::::::
query 3' AAGGCAU-CUGUGACUGAACCU 5'
query=218-TMV-Cg, target=AT1G67710.1 | Symbols: ARR11 | ARR11 (RESPONSE REGULATOR 11); transcription factor/ two-compon, score=3.5
target 5' UUCUUUAGACACUGACUUAGA 3'
:::. ::::::::::::: ::
query 3' AAGGCAUCUGUGACUGAACCU 5'
0.5
query=220-TMV-Cg, target=AT1G30460.1 | Symbols: CPSF30, ATCPSF30 | ATCPSF30/CPSF30; RNA binding / calmodulin binding /, score=3.5
target 5' UGUU-UGUAGACACUGGCUUC 3'
:::: .::::::::::.:::
query 3' ACAAGGCAUCUGUGACUGAAC 5'
query=220-TMV-Cg, target=AT1G30460.2 | Symbols: CPSF30, ATCPSF30 | ATCPSF30/CPSF30 | chr1:10774428-10775305 REVERSE, score=3.5
target 5' UGUU-UGUAGACACUGGCUUC 3'
:::: .::::::::::.:::
query 3' ACAAGGCAUCUGUGACUGAAC 5'
query=220-TMV-Cg, target=AT1G67710.1 | Symbols: ARR11 | ARR11 (RESPONSE REGULATOR 11); transcription factor/ two-compon, score=3.5
target 5' UGUUUCUUUAGACACUGACUUA 3'
:: :::. :::::::::::::
query 3' AC-AAGGCAUCUGUGACUGAAC 5'
query=220-TMV-Cg, target=AT4G34390.1 | Symbols: XLG2 | XLG2 (EXTRA-LARGE GTP-BINDING PROTEIN 2); signal transducer | ch, score=3.5
target 5' UGUU-UGAAGACGCUGACUUG 3'
:::: .: ::::.::::::::
query 3' ACAAGGCAUCUGUGACUGAAC 5'
query=221-TMV-Cg, target=AT1G30460.1 | Symbols: CPSF30, ATCPSF30 | ATCPSF30/CPSF30; RNA binding / calmodulin binding /, score=2.5
target 5' CUGUU-UGUAGACACUGGCUU 3'
::::: .::::::::::.:::
query 3' GACAAGGCAUCUGUGACUGAA 5'
query=221-TMV-Cg, target=AT1G30460.2 | Symbols: CPSF30, ATCPSF30 | ATCPSF30/CPSF30 | chr1:10774428-10775305 REVERSE, score=2.5
target 5' CUGUU-UGUAGACACUGGCUU 3'
::::: .::::::::::.:::
query 3' GACAAGGCAUCUGUGACUGAA 5'
query=221-TMV-Cg, target=AT1G67710.1 | Symbols: ARR11 | ARR11 (RESPONSE REGULATOR 11); transcription factor/ two-compon, score=2.5
target 5' CUGUUUCUUUAGACACUGACUU 3'
::: :::. :::::::::::::
query 3' GAC-AAGGCAUCUGUGACUGAA 5'
query=221-TMV-Cg, target=AT1G51590.1 | Symbols: | mannosyl-oligosaccharide 1,2-alpha-mannosidase, putative | chr1:1913, score=3.5
target 5' CUGUUUCAUGGACACUGAUUU 3'
:::::.: :.::::::::.::
query 3' GACAAGGCAUCUGUGACUGAA 5'
query=221-TMV-Cg, target=AT1G51590.2 | Symbols: | mannosyl-oligosaccharide 1,2-alpha-mannosidase, putative | chr1:1913, score=3.5
target 5' CUGUUUCAUGGACACUGAUUU 3'
:::::.: :.::::::::.::
query 3' GACAAGGCAUCUGUGACUGAA 5'
query=222-TMV-Cg, target=AT3G42712.1 | Symbols: | transposable element gene | chr3:14791313-14793475 REVERSE, score=3.5
target 5' UUUCUUCCGUAGAGACUGACU 3'
:.: ::::::::: :::::::
query 3' AGACAAGGCAUCUGUGACUGA 5'
query=222-TMV-Cg, target=AT1G67710.1 | Symbols: ARR11 | ARR11 (RESPONSE REGULATOR 11); transcription factor/ two-compon, score=3.5
target 5' UCUGUUUCUUUAGACACUGACU 3'
:::: :::. ::::::::::::
query 3' AGAC-AAGGCAUCUGUGACUGA 5'
query=222-TMV-Cg, target=AT1G30460.1 | Symbols: CPSF30, ATCPSF30 | ATCPSF30/CPSF30; RNA binding / calmodulin binding /, score=3.5
target 5' ACUGUU-UGUAGACACUGGCU 3'
::::: .::::::::::.::
query 3' AGACAAGGCAUCUGUGACUGA 5'
query=222-TMV-Cg, target=AT1G30460.2 | Symbols: CPSF30, ATCPSF30 | ATCPSF30/CPSF30 | chr1:10774428-10775305 REVERSE, score=3.5
target 5' ACUGUU-UGUAGACACUGGCU 3'
::::: .::::::::::.::
query 3' AGACAAGGCAUCUGUGACUGA 5'
query=225-TMV-Cg, target=AT2G06917.1 | Symbols: | transposable element gene | chr2:2829208-2829795 FORWARD, score=3
target 5' GU-UUUAUUCCGUAGACACUG 3'
:. :.: ::::::::::::::
query 3' CGCAGACAAGGCAUCUGUGAC 5'
query=225-TMV-Cg, target=AT5G35061.1 | Symbols: | transposable element gene | chr5:13345044-13345613 REVERSE, score=3
target 5' GU-UUUAUUCCGUAGACACUG 3'
:. :.: ::::::::::::::
query 3' CGCAGACAAGGCAUCUGUGAC 5'
query=225-TMV-Cg, target=AT4G06513.1 | Symbols: | transposable element gene | chr4:3269612-3270109 REVERSE, score=3
target 5' GU-UUUAUUCCGUAGACACUG 3'
:. :.: ::::::::::::::
query 3' CGCAGACAAGGCAUCUGUGAC 5'
query=226-TMV-Cg, target=AT4G07650.1 | Symbols: | transposable element gene | chr4:4434716-4436194 FORWARD, score=3
target 5' AGU-UUUAUUCCGUAGACACU 3'
::. :.: :::::::::::::
query 3' UCGCAGACAAGGCAUCUGUGA 5'
query=226-TMV-Cg, target=AT2G06917.1 | Symbols: | transposable element gene | chr2:2829208-2829795 FORWARD, score=3
target 5' AGU-UUUAUUCCGUAGACACU 3'
::. :.: :::::::::::::
query 3' UCGCAGACAAGGCAUCUGUGA 5'
query=226-TMV-Cg, target=AT5G35061.1 | Symbols: | transposable element gene | chr5:13345044-13345613 REVERSE, score=3
target 5' AGU-UUUAUUCCGUAGACACU 3'
::. :.: :::::::::::::
query 3' UCGCAGACAAGGCAUCUGUGA 5'
query=226-TMV-Cg, target=AT4G06513.1 | Symbols: | transposable element gene | chr4:3269612-3270109 REVERSE, score=3
target 5' AGU-UUUAUUCCGUAGACACU 3'
::. :.: :::::::::::::
query 3' UCGCAGACAAGGCAUCUGUGA 5'
query=226-TMV-Cg, target=AT3G15750.1 | Symbols: | similar to unknown protein [Arabidopsis thaliana] (TAIR:AT1G34570.1), score=3.5
target 5' AG-GUUUGUUCCGUAGACGUU 3'
:: ::.::::::::::::..:
query 3' UCGCAGACAAGGCAUCUGUGA 5'
query=228-TMV-Cg, target=AT3G15750.1 | Symbols: | similar to unknown protein [Arabidopsis thaliana] (TAIR:AT1G34570.1), score=3
target 5' GGAG-GUUUGUUCCGUAGACG 3'
: :: ::.::::::::::::.
query 3' CAUCGCAGACAAGGCAUCUGU 5'
query=229-TMV-Cg, target=AT3G15750.1 | Symbols: | similar to unknown protein [Arabidopsis thaliana] (TAIR:AT1G34570.1), score=3
target 5' AGGAG-GUUUGUUCCGUAGAC 3'
:: :: ::.::::::::::::
query 3' UCAUCGCAGACAAGGCAUCUG 5'
query=232-TMV-Cg, target=AT5G35935.1 | Symbols: | transposable element gene | chr5:14100618-14107121 REVERSE, score=3.5
target 5' GCUA-UAGCGUCUGUUCAGUG 3'
:::: :::::::::::: ::.
query 3' CGAUCAUCGCAGACAAGGCAU 5'
query=233-TMV-Cg, target=AT5G35935.1 | Symbols: | transposable element gene | chr5:14100618-14107121 REVERSE, score=3
target 5' AGCUA-UAGCGUCUGUUCAGU 3'
::::: :::::::::::: ::
query 3' UCGAUCAUCGCAGACAAGGCA 5'
query=242-TMV-Cg, target=AT5G51780.1 | Symbols: | basix helix-loop-helix (bHLH) family protein | chr5:21052049-2105399, score=3.5
target 5' AGUGUUUGAAGCUGGUAGCAU 3'
::.::::::::::.::::: :
query 3' UCGCAAACUUCGAUCAUCGCA 5'
query=243-TMV-Cg, target=AT5G51780.1 | Symbols: | basix helix-loop-helix (bHLH) family protein | chr5:21052049-2105399, score=3.5
target 5' CAGUGUUUGAAGCUGGUAGCA 3'
::.::::::::::.:::::
query 3' UUCGCAAACUUCGAUCAUCGC 5'
query=244-TMV-Cg, target=AT5G51780.1 | Symbols: | basix helix-loop-helix (bHLH) family protein | chr5:21052049-2105399, score=3.5
target 5' GCAGUGUUUGAAGCUGGUAGC 3'
::.::::::::::.:::::
query 3' AUUCGCAAACUUCGAUCAUCG 5'
query=244-TMV-Cg, target=AT3G18900.1 | Symbols: | similar to F-box family protein [Arabidopsis thaliana] (TAIR:AT3G189, score=3.5
target 5' UCGUCGUUUUGAAGCUAGUAGC 3'
: . :: :::::::::::::::
query 3' AUUCGC-AAACUUCGAUCAUCG 5'
query=245-TMV-Cg, target=AT3G30748.1 | Symbols: | transposable element gene | chr3:12418136-12420557 FORWARD, score=3.5
target 5' AUAGGCUUUUGAAGCUGGUGG 3'
:::.:: :::::::::.::.:
query 3' UAUUCGCAAACUUCGAUCAUC 5'
query=245-TMV-Cg, target=AT4G09980.1 | Symbols: EMB1691 | EMB1691 (EMBRYO DEFECTIVE 1691); S-adenosylmethionine-depende, score=3.5
target 5' AUAGGAGUUUGAAGACUAGUAG 3'
:::.: :::::::: :::::::
query 3' UAUUCGCAAACUUC-GAUCAUC 5'
query=245-TMV-Cg, target=AT4G09980.2 | Symbols: EMB1691 | EMB1691 (EMBRYO DEFECTIVE 1691) | chr4:6247794-6252285 REVERS, score=3.5
target 5' AUAGGAGUUUGAAGACUAGUAG 3'
:::.: :::::::: :::::::
query 3' UAUUCGCAAACUUC-GAUCAUC 5'
query=246-TMV-Cg, target=AT3G30748.1 | Symbols: | transposable element gene | chr3:12418136-12420557 FORWARD, score=3
target 5' GAUAGGCUUUUGAAGCUGGUG 3'
::::.:: :::::::::.::.
query 3' CUAUUCGCAAACUUCGAUCAU 5'
query=246-TMV-Cg, target=AT4G09980.1 | Symbols: EMB1691 | EMB1691 (EMBRYO DEFECTIVE 1691); S-adenosylmethionine-depende, score=3.5
target 5' GAUAGGAGUUUGAAGACUAGUA 3'
::::.: :::::::: ::::::
query 3' CUAUUCGCAAACUUC-GAUCAU 5'
query=246-TMV-Cg, target=AT4G09980.2 | Symbols: EMB1691 | EMB1691 (EMBRYO DEFECTIVE 1691) | chr4:6247794-6252285 REVERS, score=3.5
target 5' GAUAGGAGUUUGAAGACUAGUA 3'
::::.: :::::::: ::::::
query 3' CUAUUCGCAAACUUC-GAUCAU 5'
query=247-TMV-Cg, target=AT5G35980.1 | Symbols: | protein kinase family protein | chr5:14145214-14153554 FORWARD, score=3
target 5' GGAGAAGAGUUUGAAGCUAGA 3'
::: ::: ::::::::::::
query 3' CCUAUUCGCAAACUUCGAUCA 5'
query=247-TMV-Cg, target=AT5G35980.2 | Symbols: | protein kinase family protein | chr5:14145214-14151682 FORWARD, score=3
target 5' GGAGAAGAGUUUGAAGCUAGA 3'
::: ::: ::::::::::::
query 3' CCUAUUCGCAAACUUCGAUCA 5'
query=248-TMV-Cg, target=AT5G35980.1 | Symbols: | protein kinase family protein | chr5:14145214-14153554 FORWARD, score=3.5
target 5' UGGAGAAGAGUUUGAAGCUAG 3'
.::: ::: ::::::::::::
query 3' GCCUAUUCGCAAACUUCGAUC 5'
query=248-TMV-Cg, target=AT5G35980.2 | Symbols: | protein kinase family protein | chr5:14145214-14151682 FORWARD, score=3.5
target 5' UGGAGAAGAGUUUGAAGCUAG 3'
.::: ::: ::::::::::::
query 3' GCCUAUUCGCAAACUUCGAUC 5'
query=248-TMV-Cg, target=AT3G15050.1 | Symbols: IQD10 | IQD10 (IQ-domain 10); calmodulin binding | chr3:5066886-5067967, score=3.5
target 5' UGGAGAAUCGUUUGAAGCUGG 3'
.::: :: :::::::::::.:
query 3' GCCUAUUCGCAAACUUCGAUC 5'
query=248-TMV-Cg, target=AT2G14843.1 | Symbols: | transposable element gene | chr2:6385958-6388015 REVERSE, score=3.5
target 5' UGGAUAAACGUUU-AAGCUAG 3'
.:::::: ::::: :::::::
query 3' GCCUAUUCGCAAACUUCGAUC 5'
query=249-TMV-Cg, target=AT5G35980.1 | Symbols: | protein kinase family protein | chr5:14145214-14153554 FORWARD, score=3.5
target 5' CUGGAGAAGAGUUUGAAGCUA 3'
:.::: ::: :::::::::::
query 3' GGCCUAUUCGCAAACUUCGAU 5'
query=249-TMV-Cg, target=AT5G35980.2 | Symbols: | protein kinase family protein | chr5:14145214-14151682 FORWARD, score=3.5
target 5' CUGGAGAAGAGUUUGAAGCUA 3'
:.::: ::: :::::::::::
query 3' GGCCUAUUCGCAAACUUCGAU 5'
query=249-TMV-Cg, target=AT5G55490.1 | Symbols: ATGEX1, GEX1 | ATGEX1/GEX1 (GAMETE EXPRESSED PROTEIN1) | chr5:22495938-, score=3.5
target 5' CCAGGU-AGCGUUUGAGGCUA 3'
:: :.: :::::::::.::::
query 3' GGCCUAUUCGCAAACUUCGAU 5'
query=250-TMV-Cg, target=AT1G54920.2 | Symbols: | similar to hypothetical protein [Vitis vinifera] (GB:CAN77027.1) | c, score=3
target 5' UCUGGAUGAGUGUUUGAAGUU 3'
::.::::.::.::::::::.:
query 3' AGGCCUAUUCGCAAACUUCGA 5'
query=250-TMV-Cg, target=AT1G54920.1 | Symbols: | similar to hypothetical protein [Vitis vinifera] (GB:CAN77027.1) | c, score=3
target 5' UCUGGAUGAGUGUUUGAAGUU 3'
::.::::.::.::::::::.:
query 3' AGGCCUAUUCGCAAACUUCGA 5'
query=252-TMV-Cg, target=AT1G77670.1 | Symbols: | aminotransferase class I and II family protein | chr1:29193795-29195, score=3.5
target 5' ACUCUGGUUAAGGGUUUGAAG 3'
::::.:: :::: ::::::::
query 3' UGAGGCCUAUUCGCAAACUUC 5'
query=259-TMV-Cg, target=AT5G18490.1 | Symbols: | similar to unknown protein [Arabidopsis thaliana] (TAIR:AT3G04350.1), score=3.5
target 5' AUUUCACAUUCCGGAUAAGCA 3'
::.::: :.:::::::::::
query 3' UAGAGUUUGAGGCCUAUUCGC 5'
query=260-TMV-Cg, target=AT5G18490.1 | Symbols: | similar to unknown protein [Arabidopsis thaliana] (TAIR:AT3G04350.1), score=3.5
target 5' CAUUUCACAUUCCGGAUAAGC 3'
::.::: :.:::::::::::
query 3' UUAGAGUUUGAGGCCUAUUCG 5'
query=264-TMV-Cg, target=AT3G28890.1 | Symbols: | leucine-rich repeat family protein | chr3:10897214-10900078 REVERSE, score=3.5
target 5' GAGAAAACUCAAACU-CGGAU 3'
.::::: :::::::: :::::
query 3' UUCUUUAGAGUUUGAGGCCUA 5'
query=265-TMV-Cg, target=AT5G28260.1 | Symbols: | transposable element gene | chr5:10235180-10236010 REVERSE, score=3.5
target 5' AAAGAAUGUCUCAAAUUCCGGU 3'
:::::: .:::::::.:::::
query 3' UUUCUU-UAGAGUUUGAGGCCU 5'
query=265-TMV-Cg, target=AT3G32435.1 | Symbols: | transposable element gene | chr3:13387926-13388486 REVERSE, score=3.5
target 5' GAAUAAAUCGCAAACUCCGGA 3'
.:: ::::: :::::::::::
query 3' UUUCUUUAGAGUUUGAGGCCU 5'
query=266-TMV-Cg, target=AT5G28260.1 | Symbols: | transposable element gene | chr5:10235180-10236010 REVERSE, score=2.5
target 5' GAAAGAAUGUCUCAAAUUCCGG 3'
::::::: .:::::::.:::::
query 3' CUUUCUU-UAGAGUUUGAGGCC 5'
query=266-TMV-Cg, target=AT5G43670.1 | Symbols: | transport protein, putative | chr5:17555988-17559161 REVERSE, score=3
target 5' GAAAAAAAUCUACAAACUCCGG 3'
:::: :::::: ::::::::::
query 3' CUUUCUUUAGA-GUUUGAGGCC 5'
query=268-TMV-Cg, target=AT5G18420.1 | Symbols: | similar to unknown [Picea sitchensis] (GB:ABK25419.1); contains doma, score=3
target 5' GUGAAAGAGAUUCUCAAACUCU 3'
::::::::.: ::::::::::.
query 3' CACUUUCUUU-AGAGUUUGAGG 5'
query=268-TMV-Cg, target=AT5G18420.2 | Symbols: | similar to unknown [Picea sitchensis] (GB:ABK25419.1); contains doma, score=3
target 5' GUGAAAGAGAUUCUCAAACUCU 3'
::::::::.: ::::::::::.
query 3' CACUUUCUUU-AGAGUUUGAGG 5'
query=268-TMV-Cg, target=AT5G18420.3 | Symbols: | similar to unknown [Picea sitchensis] (GB:ABK25419.1); contains doma, score=3
target 5' GUGAAAGAGAUUCUCAAACUCU 3'
::::::::.: ::::::::::.
query 3' CACUUUCUUU-AGAGUUUGAGG 5'
query=268-TMV-Cg, target=AT3G62170.1 | Symbols: VGDH2 | VGDH2 (VANGUARD 1 HOMOLOG 2); pectinesterase | chr3:23027198-23, score=3.5
target 5' GUG-AAGGAAUCUCUAACUCC 3'
::: :::.:::::: ::::::
query 3' CACUUUCUUUAGAGUUUGAGG 5'
query=268-TMV-Cg, target=AT1G75490.1 | Symbols: | DNA binding / transcription factor | chr1:28339163-28340367 FORWARD, score=3.5
target 5' UUGGAA-AAAUCUCAAACUCA 3'
::.:: :::::::::::::
query 3' CACUUUCUUUAGAGUUUGAGG 5'
query=268-TMV-Cg, target=AT4G35500.1 | Symbols: | protein kinase family protein | chr4:16857304-16859585 FORWARD, score=3.5
target 5' GUGAGAGAAA-CUCAAACUUC 3'
::::.::::: ::::::::.:
query 3' CACUUUCUUUAGAGUUUGAGG 5'
query=268-TMV-Cg, target=AT4G35500.2 | Symbols: | protein kinase family protein | chr4:16857358-16859608 FORWARD, score=3.5
target 5' GUGAGAGAAA-CUCAAACUUC 3'
::::.::::: ::::::::.:
query 3' CACUUUCUUUAGAGUUUGAGG 5'
query=269-TMV-Cg, target=AT1G75690.1 | Symbols: | chaperone protein dnaJ-related | chr1:28425771-28426946 REVERSE, score=3
target 5' AGAGAAAGAAGUCUCAAACUG 3'
:: :::::::.:::::::::
query 3' UCACUUUCUUUAGAGUUUGAG 5'
query=269-TMV-Cg, target=AT4G26650.1 | Symbols: | RNA recognition motif (RRM)-containing protein | chr4:13444856-13448, score=3.5
target 5' AGAGAAGCAAAUCUCAAAUUC 3'
:: :::. ::::::::::.::
query 3' UCACUUUCUUUAGAGUUUGAG 5'
query=269-TMV-Cg, target=AT1G38450.1 | Symbols: | transposable element gene | chr1:14494503-14498255 FORWARD, score=3.5
target 5' AGAGAGAG-AAUCUCAAACUC 3'
:: ::.:: ::::::::::::
query 3' UCACUUUCUUUAGAGUUUGAG 5'
query=269-TMV-Cg, target=AT1G75490.1 | Symbols: | DNA binding / transcription factor | chr1:28339163-28340367 FORWARD, score=3.5
target 5' UUUGGAA-AAAUCUCAAACUC 3'
::.:: :::::::::::::
query 3' UCACUUUCUUUAGAGUUUGAG 5'
query=270-TMV-Cg, target=AT1G75690.1 | Symbols: | chaperone protein dnaJ-related | chr1:28425771-28426946 REVERSE, score=2
target 5' GAGAGAAAGAAGUCUCAAACU 3'
::: :::::::.:::::::::
query 3' CUCACUUUCUUUAGAGUUUGA 5'
query=270-TMV-Cg, target=AT4G26930.1 | Symbols: AtMYB97, MYB97 | MYB97 (myb domain protein 97); DNA binding / transcrip, score=3
target 5' AAGUG-AAGAAAUCUCAAACG 3'
:::: ::::::::::::::
query 3' CUCACUUUCUUUAGAGUUUGA 5'
query=270-TMV-Cg, target=AT4G35500.1 | Symbols: | protein kinase family protein | chr4:16857304-16859585 FORWARD, score=3
target 5' GGGUGAGAGAAA-CUCAAACU 3'
:.::::.::::: ::::::::
query 3' CUCACUUUCUUUAGAGUUUGA 5'
query=270-TMV-Cg, target=AT4G35500.2 | Symbols: | protein kinase family protein | chr4:16857358-16859608 FORWARD, score=3
target 5' GGGUGAGAGAAA-CUCAAACU 3'
:.::::.::::: ::::::::
query 3' CUCACUUUCUUUAGAGUUUGA 5'
query=270-TMV-Cg, target=AT1G24220.1 | Symbols: | paired amphipathic helix repeat-containing protein | chr1:8578647-85, score=3.5
target 5' GAGUUAAGGAAAUCUCGAACC 3'
:::: ::.::::::::.:::
query 3' CUCACUUUCUUUAGAGUUUGA 5'
query=271-TMV-Cg, target=AT1G75690.1 | Symbols: | chaperone protein dnaJ-related | chr1:28425771-28426946 REVERSE, score=3
target 5' GGAGAGAAAGAAGUCUCAAAC 3'
::: :::::::.::::::::
query 3' ACUCACUUUCUUUAGAGUUUG 5'
query=271-TMV-Cg, target=AT4G26930.1 | Symbols: AtMYB97, MYB97 | MYB97 (myb domain protein 97); DNA binding / transcrip, score=3
target 5' AAAGUG-AAGAAAUCUCAAAC 3'
:::: ::::::::::::::
query 3' ACUCACUUUCUUUAGAGUUUG 5'
query=271-TMV-Cg, target=AT5G13660.2 | Symbols: | similar to unknown protein [Arabidopsis thaliana] (TAIR:AT5G59830.2), score=3.5
target 5' UGAG-CAGAGAAAUCUCAAAG 3'
:::: :.::::::::::::
query 3' ACUCACUUUCUUUAGAGUUUG 5'
query=271-TMV-Cg, target=AT3G59900.1 | Symbols: | (ARGOS); unknown protein | chr3:22140703-22141441 FORWARD, score=3.5
target 5' UGA-UUCGAGAAAUCUCAAAC 3'
::: : .:::::::::::::
query 3' ACUCACUUUCUUUAGAGUUUG 5'
query=274-TMV-Cg, target=AT1G30410.1 | Symbols: ATMRP13 | ATMRP13 (Arabidopsis thaliana multidrug resistance-associated, score=3
target 5' AUGUGAGUGAAAGAAAUCUUG 3'
:.::::::::::::::::..
query 3' CAUACUCACUUUCUUUAGAGU 5'
query=274-TMV-Cg, target=AT3G11920.1 | Symbols: | glutaredoxin-related | chr3:3772317-3774893 FORWARD, score=3
target 5' GUCCGA-UGAAAGAAAUCUCA 3'
:: :: ::::::::::::::
query 3' CAUACUCACUUUCUUUAGAGU 5'
query=275-TMV-Cg, target=AT1G30410.1 | Symbols: ATMRP13 | ATMRP13 (Arabidopsis thaliana multidrug resistance-associated, score=2
target 5' GAUGUGAGUGAAAGAAAUCUU 3'
: :.::::::::::::::::.
query 3' CCAUACUCACUUUCUUUAGAG 5'
query=275-TMV-Cg, target=AT1G30420.1 | Symbols: ATMRP12 | ATMRP12 (Arabidopsis thaliana multidrug resistance-associated, score=3
target 5' GAUGUGAGUGAAAGAAGUCUU 3'
: :.::::::::::::.:::.
query 3' CCAUACUCACUUUCUUUAGAG 5'
query=275-TMV-Cg, target=AT1G27180.1 | Symbols: | disease resistance protein (TIR-NBS-LRR class), putative | chr1:9439, score=3.5
target 5' GGUAUG-GUGAAGGAAGUCUU 3'
:::::: :::::.:::.:::.
query 3' CCAUACUCACUUUCUUUAGAG 5'
query=275-TMV-Cg, target=AT3G50430.1 | Symbols: | similar to Os07g0120700 [Oryza sativa (japonica cultivar-group)] (GB, score=3.5
target 5' GGUAGUGGUGAAAGAAAUUUC 3'
:::: .:::::::::::.::
query 3' CCAUACUCACUUUCUUUAGAG 5'
query=276-TMV-Cg, target=AT1G30410.1 | Symbols: ATMRP13 | ATMRP13 (Arabidopsis thaliana multidrug resistance-associated, score=2.5
target 5' UGAUGUGAGUGAAAGAAAUCU 3'
: :.::::::::::::::::
query 3' CCCAUACUCACUUUCUUUAGA 5'
query=276-TMV-Cg, target=AT1G30420.1 | Symbols: ATMRP12 | ATMRP12 (Arabidopsis thaliana multidrug resistance-associated, score=3.5
target 5' UGAUGUGAGUGAAAGAAGUCU 3'
: :.::::::::::::.:::
query 3' CCCAUACUCACUUUCUUUAGA 5'
query=276-TMV-Cg, target=AT3G61880.1 | Symbols: CYP78A9 | CYP78A9 (CYTOCHROME P450 78A9); oxygen binding | chr3:2291684, score=3.5
target 5' GGCUGUG-GUGAAAGAAGUCU 3'
:: :.:: :::::::::.:::
query 3' CCCAUACUCACUUUCUUUAGA 5'
query=277-TMV-Cg, target=AT1G30410.1 | Symbols: ATMRP13 | ATMRP13 (Arabidopsis thaliana multidrug resistance-associated, score=2.5
target 5' UUGAUGUGAGUGAAAGAAAUC 3'
: : :.:::::::::::::::
query 3' ACCCAUACUCACUUUCUUUAG 5'
query=277-TMV-Cg, target=AT1G20800.1 | Symbols: | Pseudogene of F-box family protein | chr1:7228707-7230229 REVERSE, score=3
target 5' UGGGUCUUAGUGAAGGAAAUC 3'
::::: : ::::::.::::::
query 3' ACCCAUACUCACUUUCUUUAG 5'
query=277-TMV-Cg, target=AT1G30420.1 | Symbols: ATMRP12 | ATMRP12 (Arabidopsis thaliana multidrug resistance-associated, score=3.5
target 5' UUGAUGUGAGUGAAAGAAGUC 3'
: : :.::::::::::::.::
query 3' ACCCAUACUCACUUUCUUUAG 5'
query=278-TMV-Cg, target=AT1G30410.1 | Symbols: ATMRP13 | ATMRP13 (Arabidopsis thaliana multidrug resistance-associated, score=3.5
target 5' GUUGAUGUGAGUGAAAGAAAU 3'
: : :.::::::::::::::
query 3' GACCCAUACUCACUUUCUUUA 5'
query=279-TMV-Cg, target=AT1G30410.1 | Symbols: ATMRP13 | ATMRP13 (Arabidopsis thaliana multidrug resistance-associated, score=3
target 5' GUU-GAUGUGAGUGAAAGAAA 3'
:.: : :.:::::::::::::
query 3' CGACCCAUACUCACUUUCUUU 5'
query=282-TMV-Cg, target=AT3G43358.1 | Symbols: | transposable element gene | chr3:15324028-15327195 REVERSE, score=3
target 5' CUAGCAGGGUAUGAGUGAAAU 3'
:: :: ::::::::::::::
query 3' GAACGACCCAUACUCACUUUC 5'
query=283-TMV-Cg, target=AT3G43358.1 | Symbols: | transposable element gene | chr3:15324028-15327195 REVERSE, score=2
target 5' GCUAGCAGGGUAUGAGUGAAA 3'
::: :: ::::::::::::::
query 3' CGAACGACCCAUACUCACUUU 5'
query=283-TMV-Cg, target=AT3G32475.1 | Symbols: | transposable element gene | chr3:13400858-13403658 REVERSE, score=2.5
target 5' GCUAGCAGGGUAUGAGUGAAG 3'
::: :: :::::::::::::.
query 3' CGAACGACCCAUACUCACUUU 5'
query=283-TMV-Cg, target=AT3G19553.1 | Symbols: | amino acid permease family protein | chr3:6790748-6792925 REVERSE, score=3
target 5' GCUU-CUCGGUAUGAGUGAGA 3'
:::: :: :::::::::::.:
query 3' CGAACGACCCAUACUCACUUU 5'
query=283-TMV-Cg, target=AT4G06692.1 | Symbols: | transposable element gene | chr4:3924573-3930653 FORWARD, score=3
target 5' GCUAGCAUGGUAUGAGUGAAA 3'
::: :: :::::::::::::
query 3' CGAACGACCCAUACUCACUUU 5'
query=284-TMV-Cg, target=AT3G43358.1 | Symbols: | transposable element gene | chr3:15324028-15327195 REVERSE, score=3
target 5' AGCUAGCAGGGUAUGAGUGAA 3'
::: :: :::::::::::::
query 3' ACGAACGACCCAUACUCACUU 5'
query=284-TMV-Cg, target=AT3G32475.1 | Symbols: | transposable element gene | chr3:13400858-13403658 REVERSE, score=3
target 5' AGCUAGCAGGGUAUGAGUGAA 3'
::: :: :::::::::::::
query 3' ACGAACGACCCAUACUCACUU 5'
query=285-TMV-Cg, target=AT5G60410.1 | Symbols: ATSIZ1, SIZ1 | ATSIZ1/SIZ1; DNA binding / SUMO ligase | chr5:24312116-2, score=3.5
target 5' UUGCUU-CUGGGUAUGAAUGA 3'
.::::: :::::::::: :::
query 3' GACGAACGACCCAUACUCACU 5'
query=285-TMV-Cg, target=AT5G60410.2 | Symbols: ATSIZ1, SIZ1 | ATSIZ1/SIZ1; DNA binding | chr5:24312116-24318341 FORWAR, score=3.5
target 5' UUGCUU-CUGGGUAUGAAUGA 3'
.::::: :::::::::: :::
query 3' GACGAACGACCCAUACUCACU 5'
query=285-TMV-Cg, target=AT5G60410.5 | Symbols: ATSIZ1, SIZ1 | ATSIZ1/SIZ1 | chr5:24312116-24318364 FORWARD, score=3.5
target 5' UUGCUU-CUGGGUAUGAAUGA 3'
.::::: :::::::::: :::
query 3' GACGAACGACCCAUACUCACU 5'
query=285-TMV-Cg, target=AT5G60410.4 | Symbols: ATSIZ1, SIZ1 | ATSIZ1/SIZ1; DNA binding | chr5:24312116-24318317 FORWAR, score=3.5
target 5' UUGCUU-CUGGGUAUGAAUGA 3'
.::::: :::::::::: :::
query 3' GACGAACGACCCAUACUCACU 5'
query=285-TMV-Cg, target=AT5G60410.3 | Symbols: ATSIZ1, SIZ1 | ATSIZ1/SIZ1; DNA binding | chr5:24312116-24317802 FORWAR, score=3.5
target 5' UUGCUU-CUGGGUAUGAAUGA 3'
.::::: :::::::::: :::
query 3' GACGAACGACCCAUACUCACU 5'
query=288-TMV-Cg, target=AT1G55860.1 | Symbols: UPL1 | UPL1 (UBIQUITIN-PROTEIN LIGASE 1); ubiquitin-protein ligase | ch, score=3.5
target 5' GUGCUGC-UGCUGGGCAUGAG 3'
::.:::: ::::::: :::::
query 3' CAUGACGAACGACCCAUACUC 5'
query=289-TMV-Cg, target=AT3G50430.1 | Symbols: | similar to Os07g0120700 [Oryza sativa (japonica cultivar-group)] (GB, score=3.5
target 5' UGU-UUGUUUGUUGGGUAUGG 3'
::: .::.:::.::::::::.
query 3' ACAUGACGAACGACCCAUACU 5'
query=290-TMV-Cg, target=AT5G21222.1 | Symbols: | protein kinase family protein | chr5:7208646-7213897 FORWARD, score=3
target 5' UUGUACUACUUGCUGGGUAUU 3'
:::::: ::::::::::::
query 3' CACAUGACGAACGACCCAUAC 5'
query=291-TMV-Cg, target=AT3G45190.1 | Symbols: | SIT4 phosphatase-associated family protein | chr3:16552658-16559263, score=3
target 5' AGUGUAAUGCUAGCUGGGUAU 3'
:::::: :::: :::::::::
query 3' UCACAUGACGAACGACCCAUA 5'
[truncated: 17,261 more rows]

## Sheet: AS_siRNA-targets_alignment
Supplementary Table 1. Arabidopsis genes predicted as TMV-Cg-siRNA targets (Page 4 of 4; Antisense siRNA-target alignment)
[truncated: 24,734 more rows]
